# Supplementary material for: NANOG initiates epiblast fate through the coordination of pluripotency genes expression
Source: Nat Commun. 2022 Jun 21;13:3550. doi: 10.1038/s41467-022-30858-8 (PMC9213552; doi:10.1038/s41467-022-30858-8)
Supplement: Supplementary file 6 — Supplementary Data 3 [file 41467_2022_30858_MOESM6_ESM.xlsx]

## Sheet: Mo-15K genes vs Fgf4
Spearman correlation coefficient rho of Fgf4 expression with that of the indicated genes at the 16C (n=33 cells) and 32C (n=40 cells) stages in mouse embryos
Genes	16C	32C
Fgf4	1	1
Ube2a	-0.361316338939153	0.710370367759359
Atp1b1	0.467853558577623	0.664640533818
H2afz	0.154606614399977	0.659182751187428
Utf1	0.311235148872436	0.658424416127103
Tgif1	-0.347694610798186	0.634945811653991
Itpk1	0.374518596620117	0.634728724986857
Cst3	0.116125232401745	0.6332097753713
Atxn10	0.0922949202854426	0.62641414204383
Mapt	0.00238779606530575	0.623730587117238
Bmp4	0.0378324954228989	0.61597126163068
Rtf1	0.0292867155030793	0.608753469675821
Plp2	0.0951897794087868	0.604800579031422
Pard6b	0.230029547540386	0.603064510723389
Pdpn	0.226196300145726	0.601209988714124
Gnpda1	0.013452580632011	0.600601367777329
Cox6b1	0.245191106537408	0.600411784012247
Gnas	0.272775106022867	0.59775761130111
Tmsb4x	-0.0105522635141585	0.59504965750028
Rps21	0.419889769945312	0.594913854824892
Zfp57	0.0725208900785842	0.59490858244501
Asap2	0.198873199525756	0.585815253103463
Uqcr10	0.141665972666058	0.583917996450181
F2rl1	-0.106234265239569	0.582518047136855
Glt28d2	-0.030310877879721	0.57664606931789
Jund	0.038140838794708	0.573598516450458
Fn1	0.164454478498409	0.567387966359986
Tmem147	0.210796242981466	0.56685545759287
Fam25c	0.316118021864299	0.56658374523565
Atg2b	0.110004646687077	0.56498612085067
Samd1	0.174372690723788	0.563972088076203
Tuba1c	0.0265623698748859	0.563822117351571
Dppa5a	-0.125319898896898	0.558513771929296
Flnb	0.217947650255474	0.557755436868971
Apoc1	0.385964469977571	0.556997101808646
Sod2	0.228163946361199	0.556617934278484
Ccdc107	0.12825876007928	0.549439522894377
Commd10	-0.299021918858371	0.547517913554585
Lgals9	0.193313578337938	0.546921376528037
Slc38a1	0.204957425948079	0.545535721833424
Xist	-0.306191559223157	0.545308785522167
Ndufa13	0.134855108595575	0.54524290837361
Lama3	0.158811898704236	0.542822629733393
Cmtm7	0.196833971636975	0.539744979186255
Atrx	0.0275839994854584	0.53898664412593
Bola2	0.065043751873118	0.53898664412593
Upp1	0.312212989048159	0.538196429997678
Commd4	0.0756258714342637	0.536901222710036
Ythdf1	-0.225439600733006	0.534082517596086
Csnk1g2	0.361478619186278	0.532843285013335
Eif1ax	-0.436576386917996	0.530455374697274
Casc3	-0.170271601762089	0.528658731855827
Mapk13	0.128609565649767	0.52816091954023
Slc30a2	-0.0557296150658639	0.528017816710985
Rpl36	0.421251942759408	0.527257181907958
Gm6083	-0.0425679004405223	0.526853283160731
Map4k4	0.0630531995068806	0.526721944618875
Hist1h3c	0.400053686446232	0.526637420287232
Tmem241	0.0221872778319156	0.526537564791093
Fam134a	0.435591155147901	0.525201274984465
Gpi1	0.070832986333029	0.524413292037904
Gpx1	0.239401872077497	0.524388694214675
Atp2c1	0.175431486475813	0.524112308544214
Bcl10	0.386158243466463	0.524009526684513
Spry2	-0.344970265169992	0.519649100087645
Fam169a	0.151459499254102	0.519389687651156
Tmem256	0.216585477441377	0.519080348792401
Npm3	0.196822618525917	0.517711772926401
Pin4	-0.210115156574418	0.517682752678777
Ftl1	0.159374219249315	0.513961587135208
Sulf2	0.44587092297016	0.512253977028827
Setd5	0.13035835990576	0.511403371526243
Suclg1	0.0653842950766422	0.511117830658989
Fbxo6	0.0466544188828124	0.510549079363746
Dsg2	0.215366170972824	0.510332151525679
Tcl1	-0.0718839649851524	0.509189879737066
Gjb5	0.231862719471557	0.508748700706307
Huwe1	0.158693132842267	0.508274074182771
Reep5	0.136104158315898	0.507231745952058
Tnfrsf22	0.0606816848697261	0.504952795054315
Acaa2	0.615702111971714	0.504482398881146
Nrg1	0.195970574913375	0.503457827823125
Mif4gd	0.166626040089515	0.503368506999506
Alg13	-0.265964241952383	0.503155312525578
Arid5b	0.242030736232338	0.503055832216555
Lap3	0.102162961057253	0.501828226170009
Ahcy	-0.0543589764146348	0.50090380244546
Chmp4c	0.349675180639598	0.499363637223953
Arpc1b	0.187639305141822	0.498984469693791
Uqcr11	0.218969279866047	0.498984469693791
Suv420h1	0.0766286238532273	0.498888494803687
Slc38a4	0.289192647468044	0.498036550868385
Fam102a	0.291848921118426	0.496373588477153
Ndufb2	0.0214542218220232	0.496140713217572
Zc3hav1	-0.131097557011017	0.495974393337367
Mrpl28	0.286396834163834	0.495951129452491
Muc1	0.132413733980146	0.495532663600099
X2810428I15Rik	0.181509527478387	0.491969870385785
Tex21	NaN	0.49172822395032
Slc13a5	NaN	0.490850987720942
Gsc	0.199950454073811	0.490613026819923
Uqcrh	0.191385280380588	0.490074032734973
Pou2f3	0.44152775110243	0.488608703641682
X1700019D03Rik	-0.00347214765749655	0.488477522380141
Cbr1	0.254045229829037	0.487799027553998
Zbed4	0.192571389632918	0.485046282671164
Mcf2	0.17863961131394	0.484878370531526
Nrp2	0	0.484745875933368
Abcg1	0.317909366272364	0.484410167846373
Cd82	0.290154036313389	0.483820676853813
Erf	0.296953673473083	0.483323461645112
Nup153	-0.166539542507681	0.481732347071399
Hist1h2bm	-0.41459836142845	0.481082808860824
Akap12	-0.00681086407048356	0.480974012011074
Trio	0.390032660748549	0.480503125949062
Ceacam10	0.0855478544660921	0.479836509420587
Rnf223	0.0513020586427808	0.479379247846049
Capn6	-0.0189341523512471	0.47926932981916
Klf2	0.33258588052473	0.478165004413796
Tet1	0.156990416824646	0.476635942221002
Ube2l6	-0.0548825073954458	0.473371647509579
H2.Ke6	0.149373234179316	0.47319813859577
Dynlt3	0.0393249060204959	0.473118340005911
X2210016L21Rik	-0.0912655785444797	0.472821910112581
Uxt	0.10352513387135	0.470736488696688
Rimkla	0.0747540591567617	0.469546740820632
Dusp10	0.128420356162116	0.46692618110163
Clasp2	-0.35620819088629	0.466842825620174
Hist1h2bj	-0.0912870270652985	0.466430540570647
Ppp1r35	0.0784921067352924	0.466270883515564
Fto	0.0308797314372838	0.465782221490927
H2.Bl	0.345651351577041	0.465617727039495
Sugp1	-0.0602761470237795	0.465617727039495
AW551984	NaN	0.463304876095667
Lsm4	0.530225767887145	0.463153138093439
Ubr4	0.0425679004405223	0.463153138093439
Mrpl57	0.0960331833938182	0.462963554328358
Plin2	-0.0388251694189685	0.462963554328358
Tdgf1	-0.0521467001327175	0.462394803033114
Socs2	0.237885048050303	0.462291961357427
Wnt6	0.402443085597361	0.461273950990399
Snrpf	0.435554757307424	0.461067716677545
Snord49a	-0.0640620091944734	0.460341468686406
Apba2	NaN	0.460303101357971
Tead2	0.13354480229731	0.459908125190405
Spc24	0.00102162961057253	0.458034376436246
Tmem258	0.369829919027257	0.458034376436246
Csk	-0.0189017272171294	0.457705610321166
Banf1	-0.1140819731806	0.457655208906083
X9030617O03Rik	NaN	0.45707046964422
Cdk13	0.124351729848595	0.456821204540427
Mov10	0.21113678618499	0.456707290080677
Sec24d	0.257438780443219	0.45666477524068
Cox17	0.116465775605269	0.456328122550515
Phf20	-0.118208006250854	0.456159935156615
Arl2	0.249298456269166	0.453673949839377
Gjb4	0.129068776781965	0.452750114669495
Chchd2	0.280267056500399	0.452726031013971
Tcp11	0.00443745556638312	0.452675049615576
Tfcp2l1	-0.21113678618499	0.452157279718728
Hddc2	0.0417420470039442	0.451448797715564
Prdx2	0.180828441071339	0.451398944658403
Ildr1	0.302659963383191	0.451180922181325
Gss	0.203644835707459	0.450830193363159
Arpp19	-0.0531247397497718	0.450640609598078
Ndufa7	0.268348044377052	0.450071858302834
Sptbn1	-0.0354114217465229	0.449777084634871
Taf10	0.200406926000248	0.44895540081216
Hist1h2ai	-0.261957771058534	0.448701576952409
Fthl17	-0.252240469522535	0.448388175964822
Naa38	0.170271601762089	0.447607269356778
Tubb5	-0.107952195517164	0.447228101826616
Necab2	0.0785088292513936	0.445456378259869
Smdt1	0.19070419397354	0.444384345350397
Cyp2e1	0.0113940154938328	0.444161834805455
Pqlc3	0.060938508211495	0.443893251190227
Rhou	0.465220871981374	0.443681322579386
Usp24	0.10526303726661	0.443646819728379
Reep3	-0.0105568393092495	0.443626010290072
Nsmce2	0.0871790601021896	0.443436426524991
Tmsb10	0.361316338939153	0.44324684275991
Csrnp1	-0.180847283478299	0.443100256299712
Cpt2	0.382564712109179	0.443093689212
Chd4	0.280607599703923	0.442867675229747
Gmfg	0.0591403661346558	0.442781124878616
Tmem134	-0.154845917042319	0.442524661388457
Timeless	-0.0487139622301789	0.442192310863626
Nucb2	0.250036359409874	0.44213007846435
Sipa1l3	-0.0353391538112658	0.442073153688978
L1td1	0.213158158061125	0.441813072175063
Ndufa1	-0.138260540630816	0.440782253813854
Zwint	0.0820709120493269	0.440782253813854
Mapk14	0.127917646355665	0.440296117420814
Ltbp3	0.126120234761268	0.439711846591075
Eef1d	0.276180538058108	0.439075999928123
Atp6v1f	0.116125232401745	0.438886416163042
Atp2b1	0.331118680333803	0.438527817962282
Ssr4	0.0483571349004333	0.438128081102717
Cox8a	0.270391303598197	0.437748913572554
Trim33	-0.143028145480155	0.437262207912316
Rbfox2	0.120055517002082	0.437183231223372
Mybl2	0.262558809917141	0.437180162277311
Tango2	0.203133550843788	0.437105873027255
Dad1	0.174017577000855	0.436990578512229
Zfp36l1	0.102776088779569	0.436911181145251
Smagp	0.341587006365781	0.436631891382246
Dus1l	0.195812342026402	0.436611410982067
Tnik	0.170246229403045	0.436229539699934
Gpbp1l1	-0.0905844921374314	0.436063113408235
Pskh1	0.00592750929283001	0.435958759456224
Rexo2	-0.264261525934762	0.435853075921742
Cln6	0.328540093488478	0.435563621623235
Xlr	-0.194724809656584	0.435078146366253
Dusp1	-0.237670477320769	0.43491840085416
Socs3	0.228408997914457	0.43491840085416
Pptc7	0.11900389227108	0.434854764285091
Lama5	0.0754811135952864	0.434546372144207
Gnl1	-0.0718546159436016	0.434336405801092
Rcc2	0.196833971636975	0.434146822036011
Map4k1	0.208600142711563	0.434038679059537
Gipc2	-0.214824856063221	0.433562004271175
Ndufaf1	-0.2624376411908	0.433469821026693
Pcolce2	0.411992766886808	0.433184731573503
Ppp1r14d	0.428394581244484	0.432386408372699
Kdm6a	-0.277883254075729	0.431871816855036
Psmg4	-0.105236643425099	0.431323296958146
Plekhf2	-0.109654911534785	0.431303065559793
Smad2	0.217266563848426	0.430734314264549
Sms	-0.26323989632419	0.430734314264549
Xrn2	-0.297634759880132	0.429975979204224
B4galnt3	0.186693892942804	0.429654528219174
Ndufv1	0.0844547144739962	0.42940722790898
Otulin	0.280331116726537	0.42911877394636
Braf	-0.0442706164581432	0.429108576108227
Cpeb1	0.00189250025501537	0.428758434357785
Bcl3	0.0232494432968854	0.428636878907379
Gpa33	0.132413733980146	0.428537747528891
Sgol2	0.099471866931554	0.428479407088092
Acaa1b	0.216524330184752	0.427906729367036
Ccdc9	0.0681086407048356	0.427712052738243
C77370	-0.12625165882205	0.427075573157948
Acot8	0.1140819731806	0.426393887850053
Mir7003	0.0693920789780347	0.42608718363767
Phpt1	0.188660934752395	0.426014702534046
Cdk4	0.123957726082801	0.425615552607356
Mrpl52	0.269369673987625	0.425615552607356
Gm1631	0.306525776816311	0.425360933407847
X4930452B06Rik	0.244660732066885	0.425357478843731
Sptlc2	-0.0589139742096828	0.425236385077193
Cox6c	0.355867647682766	0.424857217547031
Ahsa1	0.241785674502166	0.424288466251787
Rd3	-0.208078724825944	0.423987817051796
Pcsk6	0.14042117944235	0.423946360153257
Stk38	0.038140838794708	0.423909298721625
Rest	0.241785674502166	0.423719714956543
X1700029P11Rik	0.147587352498572	0.423562501524591
Hist1h3b	-0.208078724825944	0.423094084238695
Cox7b	-0.143028145480155	0.422771796131137
X1110008P14Rik	0.129065874135664	0.422602034689981
Fkbp6	-0.18423387310658	0.422471899058387
Lpcat1	0.241849630043111	0.422423126940799
Otud5	0.261877723510093	0.420875958480325
Cd68	-0.137527829805731	0.420693956937116
Dpm2	0.182190613885435	0.420686374715244
Dusp18	0.0379800516461093	0.42031075192265
Akap2	0.267441027231947	0.420209947898719
Caly	NaN	0.420042144791944
Gid8	-0.243147847316263	0.419928039654919
Fgd1	0.140798628605938	0.419033221944838
Xlr3b	0.0108103058366801	0.418858021157849
Tmem88	0.00136217281409671	0.418790537064431
Nenf	-0.214021895394016	0.418650408755789
Rapgef6	-0.125083914697433	0.418045381234465
Rcor2	0.244987484968616	0.418007662835249
Fscn1	0.25151217206937	0.417653034473944
Prkar2a	0.264602069138286	0.417293440265881
Akap1	-0.165163453709226	0.417273866943782
Zfp644	0.211060572719093	0.417147972537627
Col7a1	0.209809033830227	0.417119506735747
Ablim2	0.0368650154745674	0.416540131126563
Rps5	0.437938559732093	0.416136364353294
Mxd3	-0.27007332762493	0.415638658555146
Mphosph9	0.14828118377682	0.415580483678866
A830080D01Rik	0.171758258983442	0.415478160320674
Atp5j2	0.286396834163834	0.414809277997726
Hist1h1t	0.0756649908457978	0.414656663533293
Tmem8	0.445846494252525	0.414074144149495
Psme2b	0.0543620828180944	0.41386135917232
Dst	0.15143052523552	0.412551462856369
Agpat4	-0.202392948164511	0.412318230492931
Chn1	0.247824539053816	0.412205948891124
Inf2	0.120897105143804	0.412183468667138
Cryzl1	-0.0786917851410582	0.412174438499784
Glrx	-0.0364650567714912	0.412042835122924
Atpif1	-0.0452922460687157	0.411965521521507
Appl1	-0.146823200847602	0.411775937756426
Pet100	0.0504003941215784	0.411775937756426
Kcmf1	0.216585477441377	0.411586353991345
Ube2q1	0.312512302894512	0.411494252873563
Pkm	0.392986856866902	0.41082801893102
Rnf130	0.126724433214172	0.410638435165939
Hs6st1	0.188798842373858	0.410580801290787
Gpx2.ps1	-0.0256007051906718	0.410296726853086
Cox6a1	0.173677033797331	0.410069683870695
Slc9a3r1	0.27762518238263	0.409925007955977
Fam189a2	0.0131618527437603	0.409892597021637
Rasip1	-0.154347144445932	0.409250548186618
S100a1	0.121013930244927	0.409250548186618
Gchfr	0.00750954018926373	0.408151300421498
Crygc	NaN	0.408110824795448
A930005H10Rik	-0.148081425017914	0.407970243360216
Ube2dnl1	NaN	0.407822367150803
Baz2b	0.000683087000862321	0.407796413918945
Cfl1	-0.0269029130784101	0.40779467868972
Rpl39	-0.13689836781672	0.40779467868972
Igsf8	0.0294280547776291	0.407780904969421
Rhoc	0.260399141732007	0.407729545726268
Foxo1	0.130035768487016	0.407548576278437
Tpp1	0.301312785127634	0.406849431396592
Cpsf4	-0.209962429357843	0.406657176099233
Pabpc1	0.415462708299497	0.406467592334152
Synrg	0.00608074918879686	0.40589787164356
Snrpd2	0.0950115537832457	0.405709257273827
B3gnt7	0.0667633595415028	0.405172413793103
Msc	-0.0351531582648907	0.405142612419957
Apoe	0.343384316233417	0.405140505978583
Alpl	0.179285513361203	0.40483730004024
Rpap1	0.126856055250843	0.404762050918345
Hunk	0.262833906624231	0.404623212989192
Akap8	-0.329645821011404	0.404571754683339
Ifitm2	-0.00137603987816948	0.40444135299785
Zdhhc17	-0.033125033449697	0.404339722424199
St14	0.259587543671097	0.404199062448124
Sympk	0.429443412857673	0.404098185718148
H2afj	0.0214542218220232	0.404003003388096
Ndufa3	0.21113678618499	0.404003003388096
Acat3	-0.370650564668825	0.403889203318835
Tmem82	0.23421031848434	0.40381774257789
Etv5	0.440009084126394	0.403813419623015
Helz	0.352302120694742	0.403642768889623
Rnf145	0.250668340864321	0.403628381130818
Usp7	0.0303083451136519	0.403244668327771
Kdelr3	0.130700507832022	0.403055102837421
Zfp384	0.0184047176939003	0.402941106597429
Dpy30	-0.135536195002623	0.402296749502365
Gm1821.uid_19772	-0.0756005911823675	0.401917581972202
C77080	-0.0374722786385991	0.401803390531742
Fndc3b	0.156701866356742	0.401277966526377
Mif	0.249618168183223	0.401159246911877
Dalrd3	-0.252426895192745	0.400778522144526
Rpl32	0.442025078174383	0.400590495616634
Dnajc18	-0.317102304542616	0.400562973457082
Selm	0.0283875038252306	0.400299366027514
Hnrnpdl	0.174698663407903	0.400211328086471
Sult5a1	0.20507372102089	0.400094093927203
Plekha4	0.278639987253334	0.400054812070956
Tead1	0.149201943095073	0.400018004376873
Osbpl1a	0.0881223048200728	0.399965292570308
Oas1a	0.16765670807773	0.399555946441312
Gml	0.0945812385572472	0.399289074397086
Nae1	-0.170271601762089	0.399263409261065
Slc2a1	0.218312783113669	0.399263409261065
Hist1h3g	0.175153886513118	0.398373077691197
Mbd3	0.321472784126824	0.397007025859498
Sparc	-0.0642612624735983	0.396937308169969
Map4k3	-0.0527411519777932	0.396868585427413
Pvrl2	0.211817872592039	0.396304429547589
Cct3	0.0738978751647467	0.394902982664197
H2afy	0.24859653857265	0.394902982664197
H2.K2	-0.147408155603924	0.394894434112084
Ly6c1	0.0806759534966181	0.394759386205611
Acin1	0.344289178762944	0.394713398899116
Ndufa2	0.198536687654596	0.394523815134034
Tpk1	0.0100468902544643	0.394451246232223
Snord33	0.324698382022484	0.394444444444444
Gbas	-0.183900069396253	0.394173798810321
Smoc1	0.232499233689292	0.394061302681992
Asns	-0.0204325922114507	0.393955063838791
Rab24	0.0262218266713617	0.393783950673437
Ids	0.0318805650137281	0.392731180452799
Gm3219	0.198750200698182	0.392375935722447
Amdhd2	0.175720293018476	0.392059226187978
Pml	0.226665771349169	0.391858244325542
Gna13	-0.0701518999259807	0.391490474892735
Meg3	-0.104499623087908	0.391488731339932
Gm4951	0.171408743927828	0.39135455821524
Fam174a	-0.079358368906226	0.391180980768413
Zfp1	0.125702461978573	0.391129653461387
Rgs19	0.223124687734562	0.391020231118478
Ubl3	0.0700401756684539	0.390940060803383
Fkbp5	0.293087027308871	0.390892534153389
Trnau1ap	0.212857288481187	0.390805468563436
Adnp2	0.297956133786255	0.390804597701149
Creg1	0.234293724024635	0.39073213983241
Gm5635	-0.35247839976079	0.390296994730677
Six4	0.0552475041351237	0.390080847333179
Sik1	0.0805451979612811	0.389960625708954
Renbp	0.0269029130784101	0.389594637241922
Hira	0.261040795949466	0.389588160821253
Popdc3	0.210281942507135	0.388981364780638
Enpp3	0.144386424882495	0.388703254874275
Tmeff1	0.455232713689345	0.388563461578168
Mcl1	0.218288193458998	0.388267550886354
Myo9b	0.139319924757049	0.388247396704231
Engase	0.302659963383191	0.388152318495359
Hmgn5	0.271072390005246	0.388077967121273
Adk	0.0643047828248834	0.387961178399219
Cep78	0.389162759133094	0.387903059423889
Dnmt3b	0.166198970846111	0.387716985617322
Eif2b5	0.139963256648437	0.386940464530785
Sec23ip	-0.165781269676942	0.386734674060753
Ftx	-0.2870692408714	0.386656222464986
Ccdc64	-0.030288867278643	0.386434830360424
Arel1	-0.000523477531984223	0.386280408422751
Atp5l	0.103184590667826	0.38618212947046
Fhl3	0.331007993825501	0.385869919731619
Ube2cbp	-0.076837609726119	0.385252394487026
D8Ertd738e	0.196152885229927	0.385234210645054
Nudc	0.0749195047753192	0.384286291819648
Tmem98	0.0189162477114494	0.384026677495474
Zmiz2	0.272457329255919	0.383707974585129
Nfkb2	-0.0512019776089658	0.383572350135532
Ust	-0.0889081936493342	0.383572350135532
Zfp106	-0.0217947650255474	0.383148789229161
Zfp277	0.326342910961288	0.383138956333149
X1700030C10Rik	0.026354884374745	0.382734912272052
Mfge8	0.14352827526514	0.382580037933917
Ckap4	-0.0321500789637692	0.382506899941891
Cluh	-0.132752547069892	0.382408391193222
Ankrd33b	0.200100564234748	0.382006819792041
Fzd5	0.049590489341898	0.381812334251384
Mettl18	-0.03088133240805	0.381701190104313
Cib1	-0.0269029130784101	0.38144253534343
Phactr2	0.239556800717053	0.381421031831997
Icam5	0.223901447323254	0.381330932016406
X4930433N12Rik	0.302659963383191	0.38119124506104
Fbxl22	0.302659963383191	0.38119124506104
Dync1i1	0.302659963383191	0.381057399061231
Ilkap	0.0650178842435079	0.380741006750416
Cul4b	0.0275839994854584	0.380305032752942
Myl12b	-0.00544869125638685	0.380305032752942
Gmeb1	0.0304511654373035	0.380282770764352
Angel1	0.160152810702028	0.380134646049391
Pla2g12a	0.206556712742144	0.380115448987861
Dcaf12	0.239742415281021	0.379736281457699
Hist2h2be	-0.208078724825944	0.379562584557391
Rptor	-0.101275786173504	0.379523723317716
Nfkbie	0.265453065545144	0.379428007591412
Ccdc160	-0.0657290503259281	0.379099397356572
Hoxd8	0.302659963383191	0.378747960279042
Cox20	0.0845962034565466	0.37861653803315
Macf1	0.00408651844229014	0.378598778867211
Hist1h3a	-0.061741801145371	0.378516930829582
X2510003E04Rik	0.276411593513947	0.378352490421456
Hibadh	0.186654957559404	0.378195390286104
Gpr64	NaN	0.378120942594329
Mtcp1	0.035435757387047	0.378058719122288
Nrg2	0.282161322535294	0.377907957021708
Atic	0.367786659806112	0.377840443806886
Fahd1	0.173060767088942	0.377702915924572
Ifi30	0.212839502202611	0.377650860041805
Cd59a	0.126551812599371	0.377626104701128
Dos	0.182213457480024	0.377506236742362
Mir3091	0.097395356207915	0.377461276276724
Vps29	-0.0711735295365532	0.377461276276724
Atg3	0.0981092386174231	0.377082108746561
Mark3	0.255088174515854	0.376677295392834
Gjb3	0.116465775605269	0.376513357451318
Sys1	-0.205347551725079	0.376513357451318
Psmb3	-0.087860146509238	0.376323773686237
Jmjd1c	0.0282941044429487	0.376292614563802
Bax	0.218969279866047	0.376134189921155
Sumf2	0.0963737265973424	0.374996687330668
Dpp7	0.0858168872880929	0.374807103565587
Agtrap	0.214201675016708	0.374617519800506
Taf5l	0.00545781957784172	0.374589914914586
Atg13	0.0660653814836906	0.374427936035424
Iqsec1	0.305169117635242	0.374400153052927
Mettl7a3	0.256022668749472	0.374121490150825
Anp32a	0.040184098015853	0.373859184740181
Nop10	0.147795750329493	0.373859184740181
Stk40	0.217625291743165	0.373687128925057
Exosc10	0.00851358008810445	0.373290433444937
Kmt2a	NaN	0.373263896862257
Hexa	0.47437668250918	0.372911265914774
Rragc	0.330013940061232	0.372882058159656
Tmem55b	0.412738362671304	0.372549572977036
Pigyl	-0.117146862012317	0.372342514619531
Tbc1d22b	0.226652005622807	0.372308360167075
Chpf	0.343678046310792	0.372202894774877
Zfyve26	-0.0741593170310983	0.372195697371978
Cisd1	0.18661767553125	0.37215293085445
Gm5662	NaN	0.371980425662875
Slc25a48	-0.0485702169010252	0.371906139025979
Grina	0.193153209526488	0.371786873478227
Prdx6b	0.178104095443145	0.371773763324287
Psmd4	0.0238380242466925	0.371773763324287
Tra2a	-0.162439108081033	0.371584179559206
Ucp2	0.0964502368913076	0.371314781085905
Chrm4	-0.0256007051906718	0.371208622100989
Pja1	0.0605872252449838	0.370907051204193
Abca14	NaN	0.370902343778945
Hras	0.0688127298636093	0.370464053738996
Fos	0.265229649130868	0.370332418144025
Magi3	0.155589338886335	0.370234775844283
Arhgap27	0.0955054373650906	0.370170044802339
Vmac	0.0240880243738823	0.369869006772005
Tuba1a	-0.0274903230962315	0.369712804866009
Fth1	0.43930073254619	0.369688341908394
Lsm3	-0.068789727111884	0.369688341908394
Ngfrap1	-0.151897517464653	0.369246950397747
Chaf1a	0.000682227447230215	0.36911959061315
Shisa5	-0.156701866356742	0.369028960103428
Ift22	0.00463378699302563	0.369023665865367
Erp29	-0.0255407402643134	0.368947312474968
Snhg9	0.174017577000855	0.368930006848069
Gm20300	-0.135668328281837	0.368734259720818
Atg101	0.0633410358554971	0.368550839317906
Rabl6	0.0283124390600539	0.368550839317906
Dip2a	-0.0330314900565225	0.368341744516959
Ddhd1	-0.0397080257912825	0.36824076659398
Rogdi	-0.0640221222625455	0.367792504257581
Marcksl1.ps4	0.217908007807555	0.367764199428967
X2610305D13Rik	0.143600766700051	0.367524877472738
Gcat	0.105486298634484	0.367482289216855
Naa30	0.0866428857982373	0.367353355390863
Cebpa	0.377731310593069	0.367058726843657
Figla	-0.128523031425593	0.366540926716041
Scn3a	0.0116056530197712	0.366540926716041
Zfp820	-0.0551679989709169	0.36653419249545
Kctd6	-0.319146801999715	0.366447754275071
Desi2	-0.128768806350992	0.366257735359833
Gm12338	0.0119200081549465	0.365965334462606
Slc45a4	0.154278962691164	0.365913829946911
Esrrb	0.221353082290716	0.365896666606769
Itpkc	0.197687365400331	0.36574956003978
Pkmyt1	-0.0261447576852201	0.36551724137931
Sema7a	0.235767245734307	0.365018777495087
Atp5k	0.00715140727400774	0.364948747781363
Dnttip1	0.299632683471404	0.364872504865356
Atp5g3	0.25676957545723	0.3645695802512
Rps13	0.326921475383211	0.3645695802512
Srsf11	-0.0824114552528511	0.3645695802512
Acot7	-0.28683326012455	0.364551026768471
Fbp1	0.0628315985039981	0.364083698386518
Gm8615	0.164537368931303	0.364000828955957
Mir6913	-0.113098150072863	0.363811245190876
Usp25	0.104157859189422	0.363627595292713
Rnaseh2a	0.332710709843122	0.363432077660713
Trim37	-0.363481102794411	0.36320717639796
Map3k6	0.18375278807773	0.362973067519107
Aldh16a1	-0.0509356153667609	0.362931424954108
Atp5o	0.291845525420221	0.362863326365469
Gfi1b	0.0913176650263716	0.362710420625539
Adora2b	0.264827467960292	0.36267624449382
Dpm3	-0.0129406417339188	0.362121976786839
X40057	-0.0611345332642763	0.361995902692819
Mob3c	0.251947714397093	0.361851390656303
Fam50a	-0.0623194062449246	0.361536240009901
Cldn9	-0.0189341523512471	0.361518486278442
Fam129a	0.0744202467234995	0.361466586707939
Psip1	0.344865974574874	0.361116822736807
Bcan	-0.0276263371381824	0.360932289673582
Socs6	-0.0314220020396667	0.3608754664709
Rhobtb1	NaN	0.360649475420333
Ltk	0.0143363949067762	0.36061344249685
Tceal8	-0.130892618428186	0.36061344249685
Gns	0.281740688483423	0.360588787059548
Atp5g1	0.135195651799099	0.360588321184495
Gm7325	0.0606578271947049	0.360400246211046
Mir682	0.10080921182469	0.360131253877801
Zswim7	0.224124084100005	0.359598727843536
Pla2g5	-0.0514903125541296	0.359339987839169
Fasn	0.0786720538226467	0.359328657412766
Trim41	0.306314426189067	0.359257617596953
Kifc2	-0.265787647467037	0.358972114854492
Srgn	-0.150352845680471	0.358573565656841
Hdac4	0.202756910456372	0.358560406239886
Rpp25	0.209098042689034	0.358424919955769
Atp6v0b	-0.0858168872880929	0.35831331600352
Plekhj1	-0.0517625669356751	0.35831331600352
Spryd4	-0.270391303598197	0.35831331600352
Sox2	0.257649070595011	0.358305941788749
Pank2	0.206975819021811	0.358156261845748
Timm13	0.368808289416685	0.358123732238439
Ggct	-0.307276703555903	0.358076214791851
Snrpb	0.309213228799954	0.357934148473357
Msrb1	0.386499071571906	0.357622083314236
Susd3	0.118359920333284	0.357554553117382
Tbx15	0.229308803288444	0.357191523690039
Tsta3	0.305228742365316	0.357175813413033
Kazn	0.129674258211945	0.356513409961686
Clic1	0.108467209701879	0.356417478352708
Anp32b	0.158012046435219	0.356038310822545
Gnb2l1	0.0735573319612225	0.356038310822545
Prdx1	0.210796242981466	0.356038310822545
Cbr3	0.130685725059963	0.35596732428513
Arrb2	-0.0615624703713369	0.355842327971586
Ap1ar	0.239086928831947	0.355718453962739
Ran	-0.0435895300510948	0.355659143292383
Fndc4	0.320105167275027	0.35563713621725
Ptprcap	0.271508314795043	0.355588844338471
Itga3	-0.00667657070826873	0.355446734736792
Prdm15	0.0850148400366081	0.355411454339021
Gpx2	0.0040930901727896	0.35526641709853
Nxn	0.114580872697386	0.355181836885966
Mgat4b	0.249040624365202	0.355172413793103
Nfkbib	0.346332437984089	0.355090391997139
Zscan10	0.121013930244927	0.354915615008834
Plin5	-0.233369773648981	0.354621841686939
Gas2	-0.148987121807014	0.354513490828288
Dot1l	0.33827247898299	0.354060651913293
Cd59b	-0.00860024923855924	0.353802105426012
Hint1	0.235655896838731	0.35376330564157
Cds1	-0.047438791874541	0.353481896346596
X4930500J02Rik	0.0736181334820671	0.353336586408794
Tmpo	0.0183893329903056	0.353211121860671
Epb4.1l4b	-0.0105568393092495	0.353194554346327
Lgals1	0.378055133209179	0.35301848254549
Ppm1b	-0.0442706164581432	0.352815386816164
Tacstd2	-0.130392925104488	0.352752130746586
Phlpp2	-0.272685203664028	0.352541927026019
Ptgfrn	0.0446717750313761	0.351759055898139
X9930021J03Rik	0.161705093876974	0.351754693228502
Ptprn	0.276905132724496	0.351692852728499
Ddah2	0.559597481691135	0.351576920355821
Dmwd	0.175101074497066	0.351576920355821
Ppa1	-0.0738978751647467	0.351488300460596
Cdkn1b	0.370173049881007	0.351183442662807
Focad	0.0621607629245007	0.350766283524904
Uba2	-0.0136217281409671	0.350729965400271
Ctdp1	0.0602180350220834	0.350704915970293
Arl14epl	0.469917618394877	0.350515243219633
Klf9	0.3568470263984	0.350420406844303
X2410004N09Rik	0.11322167039293	0.350350797870108
Irf2bpl	0.21113678618499	0.350177639332613
Myl4	0.0884077685917867	0.349885240638045
Cyc1	0.0718546159436016	0.349782046574865
Dsc2	-0.0120114509296445	0.349635945845998
Sap30	0.0630215595285531	0.349608861358603
Arf3	0.365062314177919	0.349592462809783
Pla2g4e	0.130160267494709	0.349544165980333
Pald1	0.325000727657421	0.349414962441721
Gng10	0.20124718117784	0.349159653835444
B3gnt3	0.0754275407238571	0.349076691405005
Ndufa5	0.331348537029025	0.34902371151454
Spaca6	0.132413733980146	0.348633894714759
Rps4x	-0.189342021159443	0.348454960219296
Ywhag	-0.197515058044023	0.348454960219296
Sycn	0.129406417339188	0.34833073544446
Gm6251	0.446111596616673	0.348075792689134
Aurkaip1	-0.0200920490079265	0.347886208924052
Gm5634	-0.191829492764739	0.347855702740878
Chd2	-0.0728399543448663	0.347827703583229
Cd53	0.226994972537393	0.347821459817835
Nucb1	0.0437175680551885	0.347144156804556
Aldh3a1	NaN	0.346991337002041
Cox5b	-0.0442706164581432	0.346938290098646
Cxx1a	-0.178422267452777	0.346664483651278
Pygb	-0.141914601884188	0.346600329347842
Ctnnb1	-0.177423009036097	0.346179955038321
Arfgef1	0.0437949345615152	0.346152769954454
Tmem179b	0.383599464478038	0.345486445280243
X40787	-0.040528027726818	0.345421619977996
X1700003M07Rik	-0.298830317543595	0.345329041827874
X2010107G12Rik	0.134185514489273	0.344992809652464
Cdk11b	0.15971476245284	0.344852868682753
Pdlim1	0.151882268771783	0.344852868682753
Grcc10	-0.00681300091805534	0.344782656303066
Cnot10	0.103865677074874	0.344663284917672
Ppp1ca	-0.133833478985002	0.34447370115259
Rpl22	0.307510512782333	0.34447370115259
Mpp5	0.0137603987816948	0.344400519803977
Ube2r2	0.128609565649767	0.343969490525994
Gm12238	0.167617064623378	0.3438676581214
Jam3	-0.0491533539660899	0.343820487427082
AI413582	-0.087526917023464	0.343715366092265
Cox14	0.105568393092495	0.343715366092265
Rpl13a	0.312278117631671	0.343715366092265
Vwa8	0.260434639859035	0.343712691773179
Stxbp6	0.199445915158145	0.34367193228323
Wif1	-0.0201392214166618	0.343670845738864
Rtn4r	-0.0677780002640181	0.343497626987044
Eif2s2	-0.0136217281409671	0.343336198562103
X1700066M21Rik	0.28797124634362	0.34328006006854
Pdxp	0.104236486390067	0.343278935379028
X4930525G20Rik	0.245911220248843	0.343172267121316
Siah2	0.234168392886229	0.342958008039913
Id1	0.282854081032606	0.342925130942065
Snx18	0.0260174725974102	0.342768634768094
Gdi2	0.285034661349737	0.342767447266859
Ccdc22	-0.136995702312306	0.34272030651341
Stmn1	0.122779265340311	0.342698458534206
Txnl4a	0.240082958484546	0.342577863501778
X3110070M22Rik	0.346121534177883	0.342545128050244
Gpr126	NaN	0.342545128050244
Hfm1	-0.298830317543595	0.342545128050244
Gm6880	0.116312889707208	0.342090460533109
Pih1d1	0	0.342025155038459
Gphn	0.0490007434873948	0.341883682720581
Misp	NaN	0.341753404172732
Ckb	0.453263003890681	0.341629944676372
Tomm70a	0.080368196031706	0.341629944676372
Me1	0.234614799227896	0.341504439050339
Prdx6	0.322494413737397	0.341440360911291
Tbcb	0.070832986333029	0.341440360911291
Arhgap9	0.251030055641903	0.341379310344828
Itsn2	-0.416131774022352	0.340478888961082
Gdf3	0.092722088016958	0.340366722984652
Stx4a	-0.0531425042511042	0.340113274555722
Nsmaf	0.152702343573943	0.339748263528774
Tmem38a	-0.109551376814924	0.3392808815596
Morc1	-0.0357223099597435	0.339117391120947
Tns3	-0.0384845977573986	0.338914684922721
Zbtb12	0.0189162477114494	0.338497741503743
Gm17762	0.0527461738359377	0.338419512565021
Gm5523	-0.0149439970201564	0.338408215359254
Tm7sf2	-0.0232863548543451	0.338396897524607
Fxyd4	0.000542572166372989	0.338356924214016
Tlcd1	0.0223074438328284	0.338345399337744
Sema5a	0.205542629789249	0.338164018327919
Arap1	0.179084704897931	0.337931034482759
Golga4	-0.245381882161112	0.337902005300745
X1110001J03Rik	-0.167262625559565	0.337901671508997
Msh6	-0.237018069652828	0.337838269374747
Palm3	0.0633622166070858	0.337838269374747
Snhg18	0.0383534193110761	0.337534074644093
Lsm2	0.109314368331261	0.337459101844585
Clint1	0.154998970732387	0.337427823424095
Xiap	-0.0894424310969205	0.337064981038399
Cdc34	0.182531157088959	0.33670076678426
Dohh	0.350759499629903	0.33670076678426
Crebl2	0.19922021169573	0.336618314009185
Ephb4	-0.104521013886183	0.336514785481575
Nfe2l2	0.291343536051939	0.336495293746503
Top2a	-0.116465775605269	0.336321599254098
Rpl18a	0.222715255104812	0.336132015489016
Oas1e	0.0907971677429161	0.335989668005352
Rnf8	0.132130762967381	0.335752847958854
S100a10	0.140045018871138	0.33543666545448
Galnt10	-0.216411294545146	0.33536961758092
Etnk1	0.401261844827273	0.335056914040845
Zfc3h1	-0.320217653820756	0.33497612763478
Rcn1	NaN	0.334761906235504
Epha4	0.417961425495993	0.333919665279093
Kdm3b	0.00612977766343521	0.333857010308042
Egr1	-0.124872862435619	0.333582805022928
D330023K18Rik	0.158448458030653	0.333483982345652
Kpna2	-0.37493806708012	0.333098675247717
Snord35a	0.296885326533113	0.33307013454493
Fbxl15	0.061644447275372	0.333019266705647
Pkd1	0.205200253995852	0.33293209614903
Ncor2	0.394311895502811	0.332892246714351
Gm13752	-0.142755479759246	0.332889104461283
C330007P06Rik	-0.197715772258908	0.332829911125286
Pira6.uid_9057	0.0246967204581484	0.332758124391665
Cyp2b23	NaN	0.332660757847361
Notch1	0.470780793764478	0.332644089745797
Asrgl1	-0.208078724825944	0.332395254025038
Csnk1a1	0.159033676045791	0.332340340187392
Cmip	-0.0264887676547625	0.332278022966635
Lrrc71	0.356139520063961	0.332256226768148
Rtn1	0.283743715671742	0.332256226768148
Cyb5r1	0.0861646303771844	0.332150756422311
Ddx21	0.0885412329162863	0.332150756422311
Dennd4b	0.208078724825944	0.332141589680374
Ppm1m	-0.267142351944068	0.332047706087476
Phf23	-0.0640221222625455	0.331961172657229
Fscn3	NaN	0.331754329144632
Nus1	0.104206220278399	0.331597558848262
Cbr2	0.279041039852258	0.331412312314526
Timm44	0.249277624979698	0.331202837596904
Mllt10	0.0908306901004524	0.33118318125494
Tctex1d2	0.12257106506118	0.331044136734199
Lincenc1	-0.160862521676307	0.330985647363181
Hist1h2bn	NaN	0.330974632162628
Efhd2	0.0338726446999219	0.330833594656235
Gm14499.uid_13439	-0.215651894955457	0.330820941185267
Pdap1	0.35859199331096	0.330634086301661
Sod1	-0.0609572334308279	0.330634086301661
Zbtb34	-0.182495842134082	0.330447782884041
Psmb2	-0.399116634530337	0.330254918771498
Pcbp4	0.308694288891865	0.329973819278257
X4930565N06Rik	NaN	0.329746738650564
Pirb	0.151214831992902	0.329746738650564
Fgfrl1	-0.0423904744855623	0.329524620882817
Aldoart2	0.401874560652481	0.329496583711173
H2.K1	0.0309894315207002	0.329496583711173
Snora41	0.158707204511128	0.329383769447959
X2310015A10Rik	NaN	0.329255427805595
Dynll2	0.477782114544422	0.329179181672064
Nxpe4	-0.0567487431343483	0.32915408963148
X4930519F09Rik	-0.158536108460788	0.329117416181011
Hspe1	0.390603054442232	0.32892783241593
Prpf8	0.0449517028651915	0.328738248650848
Cpxm1	-0.0572866282835256	0.328605758351717
Glrx3	0.376300239894217	0.328359081120686
Ppp1cc	0.0954318695239274	0.328288020669825
Psme1	0.363140445715879	0.328274557328328
Wdhd1	-0.32276421585414	0.32813988013203
Trim36	0.404186933449909	0.328017031815395
Eya1	NaN	0.327947298937904
Zyg11b	0.180053391909674	0.327944185891096
Lrrc59	0.0371192091841354	0.32741116229528
Prps2	0.166041834613592	0.327387625491015
Krtcap2	0.223055798308337	0.327221578530199
Tcea1	-0.106930565906592	0.326842411000036
Lgals3	0.293915727364934	0.326409808920372
Vac14	0.145732130464955	0.326409808920372
Gm14137	0.232863548543452	0.326322745637692
Mrpl23	-0.0245191106537408	0.326288964424162
Tomm6	0.282310315721544	0.326273659704792
Cblc	-0.0394956796040232	0.326109310684884
Sgpl1	0.00408685993883879	0.326084075939711
Il12rb2	-0.0070946896328353	0.326038850320147
Cic	0.155705371135207	0.326028489050138
Dnajb4	-0.208078724825944	0.325823205199285
Arhgef12	0.0132922961122613	0.325573276507846
Cd38	0.0922010897104206	0.32533095031607
Dync2h1	0.278648075329319	0.325043134355206
Mkln1os	-0.000341342735875624	0.324966841809841
Rnf207	0.0513717472045268	0.32460560963878
Noc2l	-0.0197515058044023	0.324567405819061
X2410127L17Rik	0.143076451501102	0.324361048389932
Hexdc	0.307972061856123	0.324192249997786
Ddost	0.0933088377656248	0.324188238288899
Pum1	-0.117827948419366	0.324108648857121
Uba1	-0.00885412329162863	0.323998654523818
Htt	-0.150242886884108	0.323779756188516
Zfp768	-0.0102402820762687	0.323460265412799
Cep57	0.0875196033057138	0.323240319463493
Mrpl43	0.00374597523876596	0.323240319463493
Nup107	-0.281629229314495	0.322921743310787
D430019H16Rik	0.0945812385572472	0.322661589854445
Llgl1	0.17706020077743	0.322633348872617
Ptms	0.164780775410795	0.322632902977036
X1810030O07Rik	-0.0869368029615068	0.322536888407743
Dmgdh	0.169093829969455	0.322497111264091
Malat1	-0.266985871562956	0.322292400638087
Chga	0.345424684538324	0.321969494245307
Yap1	0.255066859439609	0.32192833329008
Mbtps1	0.144049775090727	0.321738740632076
Fam166b	NaN	0.321672591120313
Cyp2j6	NaN	0.321465427862536
Olfr985	NaN	0.321465427862536
Ankrd45	0.0561909867137459	0.321373238303135
Chd5	-0.211095869005694	0.321309227315971
Bod1	0.285341756321616	0.321303632629279
Ptpn23	0.138292007756033	0.32124146026918
Akt1	0.0395691919393524	0.321215169212256
Klf3	0.320480669099009	0.321179889513275
Nampt	-0.107988293894872	0.321169962658066
Eif3k	0.290483352606124	0.321154898047599
D4Ertd617e	-0.208078724825944	0.32096353023902
Aqp7	0.291732198004572	0.320842397364562
Otx2	0.204330729984508	0.32080359098523
Syde2	0.0898681471200555	0.320802488579195
Msx2	0.117111646564034	0.320781811724295
Zbtb8a	0.160488129975537	0.320747407723859
Kif5c	0.0720233172697567	0.320597785187907
Dctpp1	0.239061328873973	0.320586146752356
Naprt1	0.00627607159827738	0.320376945543383
Zfp280d	-0.160449483988911	0.320291041747674
Pld3	0.0429084436440464	0.320206979222193
N4bp3	0.0818369875002002	0.320034517776865
Gm15706	0.113497486268697	0.319959734991986
Map6	NaN	0.319959734991986
Zfp941	-0.317732904297434	0.319949328750954
Fbxl21	0.0230502724276052	0.319931850644686
Atp8b1	-0.0945812385572472	0.319869322722628
Lrp10	0.2959474431236	0.319784466517557
Nudt16	0.0933224559396028	0.31972654997599
Dph6	0.0166866169726847	0.319448644161868
Bloc1s1	0.147114663922445	0.319069476631706
Umodl1	0.116074586153297	0.319020700055885
Skap2	-0.210964607911173	0.318988442614557
Mpnd	0.0670215623934288	0.318896170986797
Nab1	0.0429649712126442	0.318685539433966
Cdk6	-0.219631471356844	0.318521853103436
Ift20	-0.055508542174441	0.318311141571381
Pcbp2	0.0905844921374314	0.318136480130008
Ap2s1	0.213861131813184	0.317931974041218
Atp6v1d	0.0667464678907389	0.317931974041218
Celf1	-0.0912655785444797	0.317931974041218
Kansl2	0.101822417853729	0.317931974041218
Fhod1	0.116578015708947	0.317908900287741
Ppdpf	0.245872192944457	0.317742390276137
Slc7a14	NaN	0.31768467168525
Ttyh2	-0.26323989632419	0.317552806511056
Clcc1	0.236050696741654	0.317512184604797
Rnf208	0.371572647920355	0.317385541972944
Plekhh3	0.2013845641348	0.317352270275904
Glrx5	0.0660345497685346	0.317281832693611
Nup210	0.182304247901324	0.317231750349043
Znfx1	0.0828790114145473	0.316839620736069
Rpl30.uid_20503	-0.0265623698748859	0.316794471450731
Chchd4	-0.0531247397497718	0.316415303920569
Gm7361	NaN	0.316410291913447
X4930483J18Rik	0.0945812385572472	0.31627679281765
Bex2	0.132413733980146	0.316105796315668
Spint1	0.359613622921532	0.316036136390406
Hist1h2ba	-0.193457643588829	0.315731568805591
Snd1	0.053465282953296	0.315656968860244
Fbxl14	0.141447104543667	0.315655911069558
Whrn	0.107791003719434	0.315648004430273
BC024386	-0.0922559284260994	0.315594029654578
Cyb5a	-0.077480053007152	0.315467385095163
Gmeb2	0.299188136345124	0.315064056236303
Plekha6	-0.054790599015823	0.314940910963358
Clta	0.289461722995551	0.314898633799919
Irf6	-0.14542156131743	0.314752429937144
Pfkp	0.241430163685855	0.314636595323282
Atcay	-0.171163175747435	0.3145897493823
Stoml1	-0.0427705057633474	0.314213168045372
Nanog	-0.318067352091582	0.314140298739594
Adpgk	-0.238039699263401	0.314098075092918
Naf1	0.145516217116422	0.313960935177312
Pikfyve	0.30887268559643	0.313908402342258
Pmepa1	0.257438780443219	0.313465265612915
Col4a4	-0.208078724825944	0.313184117074509
Zbtb44	-0.0395030116088047	0.312813212384025
X2700081O15Rik	0.547121589845309	0.312672456950965
Lamp1	0.376981326301265	0.312623628618944
Xxylt1	-0.312984961879311	0.31261566922701
X2010308F09Rik	-0.0469237688704819	0.312541240146575
Crygd	0.23461884435241	0.312498368740663
Setd1b	0.172655404186758	0.312492679375324
Arl4d	-0.0659581690300121	0.312387464622478
Safb	-0.00647032086695938	0.312244461088782
X4933427D06Rik	0.0191010874730181	0.312002549791624
Cdk12	0.0827519984563753	0.31187992241589
X2700099C18Rik	-0.206857205509866	0.311877394636015
Osm	0.071492641684725	0.311724096490742
Ccdc142	0.33986211711713	0.311675709793538
Wsb2	-0.069928313341097	0.31157865960594
X1500011K16Rik	-0.0619995882929549	0.311544582653918
Nrbp2	0.187397161995718	0.311130718573119
Trap1	0.103184590667826	0.311106958498294
Pdzd2	-0.080359545223207	0.311029372279873
Glis2	0.156699021115273	0.310857608527535
Rfx2	0.304827574134811	0.31082992939721
Lrg1	0.132413733980146	0.310674628956924
Atp6v0d1	0.246893822555029	0.310538207203051
Hmgn3	-0.0420166837589271	0.310476864951567
Edf1	0.080368196031706	0.310348623437969
Agfg1	-0.11025789211068	0.310078792164856
Ndufb11	-0.357570363700387	0.309969455907807
Sbk1	-0.175991913735003	0.309868340507085
Mrpl45	0.103865677074874	0.309779872142726
Mib2	0.262111216998311	0.309311834503939
Ccpg1os	-0.00849527615388032	0.309216506045874
Pfdn1	0.346332437984089	0.309211120847482
Hapln4	-0.105904832698563	0.309168936086374
Grid2	0.335560660361694	0.309147864288339
Nmnat2	0.0691508172828155	0.309125542138351
Baz1b	-0.0078324936810561	0.309036032545836
X5330411J11Rik	-0.130892618428186	0.308945643606202
Adnp	-0.0255492808899539	0.308818799762149
Gapdh	-0.163862076356448	0.308708314085913
Prpf4	-0.0279245426889826	0.308700292489701
E330020D12Rik	-0.0602407875579798	0.308364593345225
Mfsd1	0.371873178248403	0.308073618256995
Abhd17c	0.122527703906614	0.307933710696469
Pdxdc1	0.0933400395179651	0.307694450726832
Tmc7	0.113667131046583	0.307560503251809
Lsg1	-0.192406909991161	0.307504866961751
Fmr1	-0.233272094414062	0.307125699431589
Fbxw7	-0.232399031315888	0.307039422491265
X4933427D14Rik	0.182898226993887	0.307006536405951
Slc27a1	0.158008180947218	0.307003089188926
Casr	0.302659963383191	0.306857880108426
Frmd5	NaN	0.306730380436015
Strc	0.0370450806872226	0.306730380436015
AU015836	0.014038300231056	0.306571632085937
Lamtor2	-0.0681086407048356	0.306556948136345
Rufy3	0.118361178154416	0.306542039941342
Fam208b	-0.145801229612004	0.306424860358327
Eif4ebp1	0.301721278322422	0.306367364371264
Hist1h1c	-0.361283425918229	0.306258277816911
Dysf	-0.0321922015877481	0.306176321604452
Hist1h2ag	0.114248545355216	0.306052199672979
Rpl10	-0.54014665524986	0.305907753688777
Rhpn2	0.361940412079831	0.305900267520758
Fndc3a	0.110595838754161	0.305844680220776
Rpl41	0.400478807344433	0.30579861307602
X37865	0.306222394004345	0.305465860878087
Aox2	NaN	0.305140391973491
Rdh5	-0.208078724825944	0.305070134804426
Emg1	-0.143709231887203	0.304850694250614
Nkain1	0.368150970993605	0.304762883277527
H2.Q2	-0.122186875801171	0.304718286259797
Pwwp2b	0.045798506171372	0.304567895928512
Smarcc2	0.213591288160021	0.304483916381912
Syt9	-0.239628446046409	0.304281647906023
Atxn7l3	0.1413990091785	0.304102596511678
Lars2	0.250639797793795	0.304092359190289
E2f1	0.32893403714215	0.303831417624521
Noc4l	-0.0582328878026345	0.303713191660126
Rps27a	0.211817872592039	0.303713191660126
Btf3	0.30240236472947	0.303523607895045
X4931428L18Rik	0.0756649908457978	0.30339711341593
Nat3	NaN	0.30339711341593
Ergic1	0.152702343573943	0.303074698205528
Slirp	-0.216926020644901	0.302575689069639
Pygl	0.0375711003677668	0.302325199048475
Ago1	0.266583791077929	0.302256278313114
Map2k2	0.183212243496008	0.302196521539477
Srrm2	-0.00102162961057253	0.302006937774395
Ap5z1	0.334142956280361	0.301911121899243
Abcc2	-0.298830317543595	0.30189142054538
Psmb1	0.165503996912751	0.301817354009314
Zfp62	-0.0491533539660899	0.30175072036061
Rgl2	-0.00596829383010288	0.301733929950903
Cbx1	0.135536195002623	0.301627770244233
Hdac3	-0.0395030116088047	0.301627770244233
Clmp	0.0371512023581333	0.301624383654619
Cblb	0.0909728160308136	0.301570518382274
Rab2a	0.175379749814952	0.301438186479152
Snrpa	0.166185083319799	0.301438186479152
Cd24a	0.103145872354298	0.301415157513161
Nup62cl	0.0510975068854151	0.301415157513161
Bdh1	0.145752491108348	0.30124860271407
Il17rb	-0.0205486988818107	0.30117018742722
Krcc1	0.0495471826245206	0.300902503908942
Mycl	0.194608090578423	0.300890435391974
Doc2g	0.0577096620303336	0.300865050459209
Apip	0.108781604887325	0.30077255072929
H2afx	-0.111357627552406	0.300679851418827
Gyltl1b	0.358075029038202	0.30045771204138
Ptpdc1	-0.208078724825944	0.300385727674829
Serf1	0.273429764206426	0.300360594337631
X1700016K19Rik	0.0643059178743778	0.300130254947149
AW554918	0.743704832607072	0.300043822270783
X1700061G19Rik	0.0877898978890392	0.299968652880726
Gabbr1	0.224614132384353	0.299776987436586
Iws1	-0.1450714047013	0.299731932593421
Sec61b	0.104546763481923	0.299731932593421
Ppp3cb	-0.283824649688617	0.29964614987546
Pbdc1	-0.340543203524178	0.299542348828339
Trim28	0.168909428947992	0.299542348828339
Zfyve21	0.0695871996174819	0.29946561977327
X0610040B10Rik	-0.061741801145371	0.299456186334576
Srsf2	0.11169817075593	0.299352765063258
Arl4c	0.26013878882583	0.299259275093866
Cd3d	0.00411612007635806	0.299186797135146
Pebp1	0.268688587580577	0.299163181298177
Zfp692	0.117628291602376	0.298639674038067
Gm17801	-0.111783323371425	0.298534911622173
Gnb2	-0.0958529563358452	0.298495408389384
B9d1	0.154445935853261	0.298492120905151
Pepd	0.207731354149749	0.298404846237852
Glb1	0.0177082465832573	0.29826040041281
Cox7a2	0.0762816775894159	0.298215262472771
Smarcad1	0.0824114552528511	0.298215262472771
S100a13	0.208564743478048	0.298176593504411
Snora70	-0.370210318259103	0.297996038202806
Atad3a	0.114763059587648	0.297836094942608
Ktn1	0.179806811460766	0.297836094942608
Ndufa8	-0.0790060232176093	0.297836094942608
Spata24	-0.227729512434525	0.29781537119195
Jup	-0.0104170767631504	0.297756557897583
Romo1	0.255407402643134	0.297646511177527
Nuak1	0.30602112198847	0.297571550487501
Polr2i	0.100800788243157	0.297456927412446
Pdlim4	-0.0375425965466814	0.297453134920966
Irak1	0.301352733319116	0.29740687303484
Fyn	0.124919089668303	0.297375877382054
Msto1	-0.0722420936038976	0.297356837219431
Ankhd1	0.212816010134863	0.297318007662835
Chst13	0.0272665427470181	0.297115440328597
Nomo1	0.13451456539205	0.296902102433607
Polr2e	0.306829426375284	0.296888176117202
Eef1a1	0.34803515400171	0.296698592352121
Lamtor5	0.151541725568259	0.296698592352121
Rplp2	0.34803515400171	0.296698592352121
Rcan3	-0.187809514151349	0.296598085200584
Slc35b1	-0.0194109626008782	0.29650900858704
Dmtn	0.0155076787976382	0.29645850928154
Npm3.ps1	0.309049033595287	0.29626883653088
Ncor1	-0.0997791586325842	0.295940257291796
Tmem205	0.0895847714356402	0.295475685547253
Trim6	0.14335998110371	0.295426938390021
Mir22hg	-0.126856055250843	0.295390076484205
Bptf	0.294253915596393	0.295371505996552
Gadd45gip1	-0.158352589638743	0.295371505996552
Nap1l1	0.177763552239621	0.295371505996552
Fbxo2	0.268676863322036	0.295323707839934
Mea1	0.230207205582344	0.295181922231471
Rnf126	0.102341784301755	0.295181922231471
Orai2	0.240829591139373	0.295006737489409
Bag1	0.314321376852816	0.29499233846639
Aph1c	0.0756649908457978	0.294948324468174
Usp9x	-0.00374597523876596	0.29494112727626
Slc1a7	0.189417658133826	0.294902603648976
Plod2	-0.0323882276968342	0.294874081131591
Dcaf15	0.107190439161697	0.294819825371301
Dvl1	-0.231721510679667	0.29477466303276
Ddx28	0.0405585445476692	0.294721786866566
X4930405A21Rik	0.15805901093215	0.294693599606997
Sox13	0.316180429318471	0.294424500017026
Dusp6	0.195109328147462	0.294337277166463
Gm10354	-0.208078724825944	0.294304605646965
Npepl1	0.390299556363046	0.294264708656174
Dicer1	-0.0729006148060019	0.294182436273621
Vat1	0.374969399388459	0.294044419640984
Cxcl16	0.0134356877304147	0.294005444595684
Rbbp6	0.215563847830805	0.293854835875903
Morf4l1	0.0606166902273037	0.293773823576548
Gm12942	-0.0472164138241336	0.293679027247546
Gm10653	0.192698365065952	0.293613418021641
Hist1h3f	NaN	0.293610109757352
Klf5	0.187639305141822	0.29347566834574
Prdx4	-0.176060836222	0.293286084580659
Gm1045	NaN	0.293108212133835
X2010320M18Rik	0.155573064446394	0.293024040981237
Cep250	0.124082527863242	0.292861784940217
Bbs7	NaN	0.292618292567511
Intu	0.138144740998884	0.292551271184503
Exosc6	-0.0812875031480596	0.292541471299525
Cyb5r3	-0.0109746829354468	0.292527749520334
Khdc3	0.0943304673761974	0.292527749520334
Ndufb7	0.296613130269559	0.292338165755253
Arnt2	0.245911220248843	0.292321215354891
Snx27	-0.0633410358554971	0.292203409537241
Doc2a	0.209102712576061	0.29201379019296
Mllt1	-0.0719185218212673	0.292002449177794
Tesc	-0.0921320456292233	0.291871920979681
Mrpl40	-0.250639797793795	0.291769414460009
Psma3	-0.0340543203524178	0.291769414460009
X1110034G24Rik	0.175431486475813	0.29168863521448
Parvb	0.174017577000855	0.291579830694928
Add1	0.343665959572827	0.291403915351503
Slc4a9	NaN	0.291373108343819
Msrb3	-0.194896665628758	0.291319206381876
Chmp4b	0.148867143318798	0.291284457646347
Ggt1	0.145752491108348	0.291200663164765
Hist1h3d	-0.177769473758739	0.29111423887152
Vstm5	-0.0614416924576124	0.29106734948079
Cidea	-0.265964241952383	0.291011079399684
BC100530	0.26284604683079	0.290996944056287
Xkr8	0.188517463309219	0.290920310394832
Trim27	-0.0122605798165164	0.290252744339359
Sft2d2	0.0615645258501525	0.290165953921354
Wdr37	0.102418845685501	0.290165953921354
Epb4.1	0.243519131622644	0.290104472134431
Mlec	0.370449503846007	0.289927977405868
Cyb561	0.185576916863008	0.289850067536636
Gm13102	-0.0238188129412911	0.289650581157978
Eid2	-0.0722424194430851	0.28962098614874
Stab2	0.0945812385572472	0.289594928769217
Frs2	0.191401273802283	0.289591040047075
Cul3	0.125660442100422	0.289494409279034
Imp3	0.161601253414917	0.289494409279034
Mdh2	-0.0861574304916171	0.289494409279034
Fanca	0.0155537354360257	0.28942621749632
Myod1	-0.0744127164208861	0.28930660617061
Ntf5	0.0594441006722472	0.289284208199348
Tagln2	-0.0173677033797331	0.289115241748872
C430049B03Rik	0.0744341654075822	0.289107831399416
X1110046J04Rik	NaN	0.2890930311457
Scara5	0.283743715671742	0.2890930311457
Zfp30	-0.00375477009463187	0.2890930311457
Gon4l	-0.149207800397331	0.288817553444782
Crb3	0.0417200285423126	0.288780111487105
Gsn	0.0491086109697376	0.288780111487105
Rab11a	-0.0398435548123288	0.288736074218709
Usmg5	0.19887723085812	0.288736074218709
Ttc7	0.176610873874576	0.288592461193392
Elmo1	NaN	0.288591133522183
Msgn1	NaN	0.288591133522183
Afap1l1	0.00720687055778673	0.288575754309893
X0610012G03Rik	0.245872192944457	0.288546490453628
Rhox5	-0.373590714030112	0.288473139771157
Mme	0.132413733980146	0.288251758646627
Cmss1	-0.0347354067594662	0.288167322923466
Cbfa2t3	0.145702407753189	0.28816349191506
Arhgap26	0.193384359967277	0.288052617080642
Mapkapk5	0.0200920490079265	0.287801654849435
Six1	0.309355204251379	0.287783107143923
Tpsg1	0.230065003980171	0.287567630010177
Gm21283	0.107511835205273	0.28754915848701
Zfp598	0.127703701321567	0.28721940409806
Obsl1	0.245911220248843	0.287030248643525
Rps10	0.244850563333884	0.287029820332978
Atp2b4	0.0253595100948109	0.286958795042505
Rpp25l	0.0316731645260006	0.286948487888419
Gpatch8	-0.0919774112038342	0.286894067897369
X1500012F01Rik	0.242466760909215	0.286840236567897
Cand1	-0.145752491108348	0.286840236567897
Atp8b2	-0.158368907488196	0.286706789938007
Cox4i1	0.282991402128592	0.286650652802816
Mcts1	-0.401500436955006	0.286650652802816
Ext1	0.0282269096846647	0.286559323627616
Gm2694	0.0586462337613809	0.286476814973291
Sdhb	0.135876738206147	0.286461069037735
Junb	0.180164196477437	0.286456142382044
Txndc5	0.247744621790423	0.28639846743295
Zfp37	-0.048129325758463	0.286235976918973
Fbxo44	-0.208058518372519	0.286227522780983
Luc7l2	-0.128384787728615	0.286160887381558
Arid3a	0.136498804785333	0.286125288434497
Cybb	NaN	0.285977310041156
Ankrd12	-0.0238779606530575	0.285888072649752
Rnf128	0.0176610873874576	0.285770630509766
Ushbp1	NaN	0.285760770542646
Brd4	0.160736392063412	0.28570273397741
Cnot8	-0.251320884200843	0.28570273397741
Hnrnpd	0.159374219249315	0.28570273397741
Snrnp27	-0.185596045920677	0.28570273397741
Lnpep	0.113230972290138	0.285630121533172
Emc8	0.384813819982321	0.285513150212329
Mbnl3	0.124800808869375	0.285313001407103
B3gnt8	-0.108838397688787	0.285147187225361
Setd1a	0.488338953853671	0.285133982682166
Simc1	0.111280376427008	0.285125556451935
N4bp1	0.18626255962438	0.285022316211605
Fubp3	-0.28367248853564	0.284944398917085
Tamm41	0.054702910923537	0.284935472747634
Ddx43	0.00608784433509144	0.284844215627544
Ppp1r11	0.0170271601762089	0.284754815152004
X4930550L24Rik	0.192487185762465	0.284698102697174
Sox12	-0.104069890389641	0.284563227875273
Igf2bp1	-0.145411947904824	0.284375647621841
Myh9	-0.070832986333029	0.284375647621841
Anks3	-0.303337013843912	0.284083303324389
Pros1	-0.0844543751601213	0.284075228748849
Cyb5b	-0.240283814337032	0.283985054226128
Maz	0.27577623288922	0.283944927086873
Speer5.ps1	0.214363238129892	0.283872426235198
Ralb	0.132856260627761	0.283806896326598
Rpl35	0.190363650770016	0.283806896326598
Stra13	0.197174514840499	0.283806896326598
Tmem107	0.0524727027851049	0.283806896326598
Ttyh3	0.107881376078426	0.283731050383254
Plekha5	0.496661581583596	0.283694558425568
Brca2	0.199625048020174	0.283693983179993
Zfp629	0.296680947263456	0.283634882176083
Mir3101	-0.298830317543595	0.283486941593773
Hsbp1	0.117827948419366	0.283427728796435
X1700007J10Rik	-0.214861467985891	0.283277186943429
Rfx5	0.0188282147948322	0.283277186943429
X2410015M20Rik	0.301721278322422	0.283238145031354
Sh3bgrl3	0.160395848859888	0.283238145031354
Plcxd1	0.40013219578961	0.283229531954238
Plbd1	0.253364143421989	0.282858977501191
Gtf3c3	-0.114602364118271	0.28277744941234
Polr1b	-0.309894315207002	0.28266939373611
Cpne8	-0.0246234744057713	0.282607123132003
Rps6ka1	0.144730861497776	0.282479809971029
Aldh1l1	0.136888879717076	0.282246280794127
Fgf10	0.320862171723087	0.282231321124496
Hydin	0.0640620091944734	0.282128202418084
Ctsz	0.399116634530337	0.282100642440866
Apc2	-0.295635461629078	0.281946558442504
Drosha	0.338159401099509	0.281911058675785
Pin1	-0.0350759499629903	0.281911058675785
Aoc3	-0.121701214470944	0.281815515604706
Gpr97	0.0650346972064574	0.281815515604706
Tmem117	NaN	0.281815515604706
Ino80dos	0.19062368778571	0.281800766283525
Zdhhc2	0.228313671061763	0.281800766283525
Fchsd2	0.216870807073347	0.281775741913641
Eif3b	0.149839009550638	0.281721474910704
Nckipsd	0.0095484060581155	0.28165147398712
Ddx26b	-0.252240469522535	0.281637929568529
Il20rb	-0.0708715147740939	0.281421611601065
Crtac1	0.351241675216017	0.281417189428754
Cpb2	0.189162477114494	0.281313617981189
Rrh	NaN	0.281313617981189
Ctdnep1	0.301121631158535	0.281252463329517
Jam2	0.338776157938529	0.281205487568935
Pgap3	0.0469153004137965	0.281194411198081
Coa3	-0.407289671414917	0.28115272361546
Tnrc18	0.0572112581920619	0.28115272361546
Hist1h2bg	-0.241765192872772	0.281095558084397
Fmr1nb	-0.160736392063412	0.280963139850379
Fcgr1	0.134185514489273	0.280811720357672
Plxnc1	NaN	0.280431852122984
Actn1	0.291845525420221	0.280204804790054
Fnip2	0.0579458709229702	0.279861948208169
Mrpl12	0.210115156574418	0.279825637259892
Adrbk1	0.236050696741654	0.27971646032088
Scd2	0.407970757821965	0.279636053494811
Tomm7	0.191044737177064	0.279636053494811
Iffo1	0.200866659726274	0.279336327514801
Tmem165	0.0993216217642943	0.279310344827586
Kdm1b	0.325035185829618	0.279254710394133
Phc2	-0.132776208159392	0.279160648802663
H2.M2	-0.0728570050756548	0.278959048071169
Rasgef1a	0.00927767105832309	0.278921266106904
Bag6	0.174017577000855	0.278877718434486
Stxbp1	0.131758296047991	0.278804129863605
Mir5121	0.242466760909215	0.278688134669404
Zfp592	0.198787945158128	0.278650676642087
Atmin	-0.17032853926636	0.278629270719503
Mep1b	-0.0585347184205715	0.278629270719503
Atxn2	0.130087503746236	0.278550816748999
Stambpl1	-0.141348047300334	0.278512037364687
Gm13125	-0.0880849696340626	0.278506204699007
Senp5	-0.00323786700170468	0.278482137855105
Zdhhc4	0.282432184994285	0.278387189973122
Alkbh5	-0.31704572248101	0.278308967139242
Pus1	0.0928057777777975	0.278308967139242
Snrnp200	0.314661920056341	0.278308967139242
Prpf38b	-0.192747453194685	0.278119383374161
Pop1	-0.0954614083705093	0.278060252467523
Mrpl36	0.22578014393653	0.277929799609079
Mnt	0.00584816948222028	0.277795189241337
Apopt1	0.146781460366328	0.277792339371875
Spr	0.263339794630863	0.277563651317242
Psmd1	-0.00817303688458028	0.277550632078917
Add2	0.130069394412915	0.277412544724322
Pip5k1c	0.231958593720573	0.277398664207386
Clk4	0.0529775353095249	0.277394636015326
Pkd2l2	0.102669541599046	0.277331586921023
Gm608	0.048907626611421	0.277219949805094
Pik3r1	0.15890027896917	0.277185346907956
Ict1	0.193428539601733	0.277171464548755
Bcorl1	0.172285994683088	0.277047956217168
Osgep	0.168909428947992	0.276981880783673
Gpatch1	0.138306773884284	0.276827379588233
Ccdc127	-0.191044737177064	0.276805280685228
Wdfy1	-0.0228163946361199	0.276602713253511
Chst14	NaN	0.276472814210659
Marcks	0.039876888336784	0.276426095369221
Srm	0.274477822040488	0.27641312948843
Eepd1	0.0330157323253076	0.276357462564025
Tbk1	-0.0636815790590213	0.276275384617625
Qser1	-0.0530087307168986	0.276228300942017
Spp1	NaN	0.276222391100011
Hsd11b2	0.0181109283359755	0.276093982192116
Col4a2	0.132753395389593	0.275918545041574
Cdk8	0.262646607548727	0.27591374685198
Gm13242	0.123525596544251	0.275805391081049
Psme2	0.0963152671215872	0.275762521066208
Fads1	0.128686472555966	0.275506071103521
Ncam1	-0.0880849696340626	0.275448084962627
Vsig10l	0.00227100030601845	0.275388198873478
Npnt	-0.208078724825944	0.275185713435829
E230029C05Rik	NaN	0.275153134906551
Anapc15	0.32930527780788	0.27489645936778
Ints8	0	0.27489645936778
Tram1	-0.242126217705691	0.27489645936778
Trpc5os	-0.208078724825944	0.274770652027932
Ccdc88a	0.258894034886103	0.274640588024115
Zmym3	0.0509800410130138	0.274138124307455
Adam4	-0.208078724825944	0.274036102440195
Btbd11	NaN	0.274036102440195
Dbf4	0.134355520489325	0.273948540542374
Capn15	0.169326856349757	0.273663334126367
Gng12	0.0132811849374429	0.273582205499167
Hells	0.00749195047753192	0.273569373012211
Ccdc87	NaN	0.273534204816678
Upk1a	0.121013930244927	0.273525467804241
Sox2ot	0.264827467960292	0.273503535776416
Lmf2	0.203031634305765	0.273340366785255
X2900026A02Rik	0.0172116535879942	0.273336136795267
X5033403H07Rik	NaN	0.273336136795267
X5730422E09Rik	NaN	0.273336136795267
A830052D11Rik	NaN	0.273336136795267
Agbl3	NaN	0.273336136795267
Card10	0.195248044920857	0.273336136795267
Ccdc42	NaN	0.273336136795267
Dapp1	NaN	0.273336136795267
Dtx1	NaN	0.273336136795267
Elfn1	0.0945812385572472	0.273336136795267
Enthd1	NaN	0.273336136795267
Fam69b	-0.106498933593195	0.273336136795267
Fbxw4	0.208078724825944	0.273336136795267
Fhad1	0.189162477114494	0.273336136795267
Gm10791	NaN	0.273336136795267
Gm15408	NaN	0.273336136795267
Gm16617	NaN	0.273336136795267
Gpr150	0.0756649908457978	0.273336136795267
Gpr173	0.0945812385572472	0.273336136795267
Gpr182	NaN	0.273336136795267
Gsdmd	-0.101256553878408	0.273336136795267
Htra3	-0.208078724825944	0.273336136795267
Kazald1	NaN	0.273336136795267
Kcnmb4os1	NaN	0.273336136795267
Krt28	0.309164744384708	0.273336136795267
Lhfp	NaN	0.273336136795267
Lyplal1	0.136329968051466	0.273336136795267
Mdfic	0.151329981691596	0.273336136795267
Micall2	0.133362290474001	0.273336136795267
Mir106b	NaN	0.273336136795267
Mir6369.uid_6116	NaN	0.273336136795267
Prrx2	NaN	0.273336136795267
S1pr4	NaN	0.273336136795267
Snord118	NaN	0.273336136795267
Spata45	NaN	0.273336136795267
Srpk3	-0.0945812385572472	0.273336136795267
Sspo	-0.208078724825944	0.273336136795267
Tcstv1	0.106195897970038	0.273336136795267
Tex11	-0.200866659726274	0.273336136795267
Them6	-0.180570307278205	0.273336136795267
Tppp	0.127977286069221	0.273336136795267
Asb13	-0.201088582211133	0.273241475109127
Tbc1d20	0.463725438943114	0.273227596848647
Atp13a3	-0.196833971636975	0.273190205482049
X1700124L16Rik	0.0436308728093955	0.273173615950389
Urah	0.145409340587961	0.273067318927097
Vldlr	NaN	0.273032307193161
Hmga2	0.170271601762089	0.272811037951886
Kif21a	-0.0313803579913869	0.272695344988446
Slmap	-0.107271109110116	0.272672617076284
Saysd1	-0.0193631970232447	0.272660750991758
Hypk	-0.176401379425524	0.272621454186805
Ndufc2	-0.0136217281409671	0.272621454186805
Dgcr14	0.0559426506728776	0.27249803334212
X2010107G23Rik	0.290447955348671	0.272450508241912
Gm16523	-0.129685094120909	0.272369616307942
Itga2b	0.0318921816483423	0.272280283580549
Suds3	0.0524436533427234	0.27210375904344
Zc3h3	0.0781150427078596	0.272071727412015
Coq2	0.0624364312178095	0.272055938353075
Eva1b	0.130069394412915	0.271967999454032
Jag1	-0.140771306611446	0.271935621364743
Elmod3	0.0239455210513597	0.271831991798886
Mpv17	0.244169476926836	0.271673535361399
Mrpl2	0.243147847316263	0.271483951596318
Tnrc6c	0.0354734481641765	0.27146408351982
Rasl11b	0.224159955302346	0.271450160764755
Ilvbl	0.193819112867483	0.271449471333052
Phldb3	-0.176280844650614	0.271412448477974
Hint2	0.463914664116546	0.271401889932126
Dhx9	0.021113678618499	0.271294367831237
Bhlhe40	0.0172877043207039	0.271266764562106
Adam19	0.249180197189206	0.27123967947314
Mir7058	0.00411612007635806	0.271114196078101
Zbtb45	0.0846870284575139	0.271076203060459
Ngef	0.120657131098005	0.271056796324785
Ak3	-0.298830317543595	0.270931294217447
Igf2bp2	0.059254517413207	0.270915200301074
A830082N09Rik	-0.00212381903847008	0.270836933259371
Tmc2	0.302659963383191	0.27062003794896
Pinx1	0.0919466649515281	0.270586804289191
Mrpl16	-0.2591533778819	0.270536032770912
Vasp	0.0977358994114391	0.270536032770912
Best2	-0.123907413122852	0.270534257342173
Psph	-0.0498937484199902	0.270359130313106
Naga	-0.00732886552039725	0.270311347483281
X3110009E18Rik	0.193790302641543	0.270306513409962
Figf	NaN	0.270204976541063
Snx12	0.294816543897811	0.270165128060845
Ift74	0.120133461545804	0.27008308890889
Tbc1d14	0.0519455054008978	0.270068240535702
Gsr	0.034394863555942	0.269967281475668
Gse1	0.168735750132494	0.269722377978469
Trip4	-0.310338598543307	0.269714651438484
Uchl5	-0.133833478985002	0.269588113945505
Fcer1g	NaN	0.269519023828543
X1190007I07Rik	0.312493289174689	0.269491234075635
Ybx2	-0.165404522288344	0.269293949131217
Slc25a13	0.214256986122901	0.269069849534942
Fam135a	0.333804172895273	0.268925957336802
Trib1	0.259402288577466	0.268848415817588
Atp6v1h	-0.0217947650255474	0.268829778885181
Gm14325	0.10917534174264	0.268610467835456
Prlr	-0.0749133853897168	0.268554738386011
Etaa1	0.162048052718706	0.268524993446927
B4galt6	0.168399161388583	0.268347389036145
Dcdc2b	-0.170897975531169	0.268323272385626
Nrip1	0.288656740903474	0.268202529868147
Amigo3	0.00245585410367376	0.268165914838037
Ccdc28b	0.0600966972672575	0.268133966754421
Axin2	0.0469341006479874	0.268075047521365
Psmc3	0.210115156574418	0.268071443824856
Acvr1b	-0.174638514039023	0.268062826397987
X4930579K19Rik	-0.061741801145371	0.26771460809368
Rps15	0.391965227256329	0.267692276294693
Zfp865	0.0734422777909561	0.267686617611856
Slc22a16	-0.0189162477114494	0.267641901027405
Cmc1	0.307473651038692	0.267628251181224
Nynrin	0.315415286051498	0.267591083487084
Catsperd	-0.208078724825944	0.267560510425702
Cdc42se1	0.377448043014253	0.267515240443052
Tjp3	0.498263742352589	0.267502072095926
Insr	0.225472588508682	0.267394412651198
Ythdc2	0.0862035620294142	0.26719720716629
Minos1	0.139622713444913	0.26712352499945
Tbc1d19	0.018617748940949	0.267084271995482
Mical2	0.231771717659549	0.266884485277886
Map1s	-0.0429229354503307	0.266877520839012
Eml3	0.0813504072764095	0.26686604010923
Alkbh6	0.049735933465777	0.266794417403568
Sec61a2	-0.16785784193048	0.266756869811038
Cdt1	0.253364143421989	0.266744357469287
Gps2	0.0725357023506499	0.266744357469287
BC033916	-0.105827126739927	0.266731276364134
Mrfap1	-0.217266563848426	0.266554773704206
Yif1b	0.144730861497776	0.266554773704206
Aida	-0.103513402039116	0.266480035343115
Kif13b	-0.103547000832253	0.266475095785441
Dhrs4	-0.208078724825944	0.266430188064064
Zfp217	0.541804236806967	0.266365189939125
Ppip5k1	0.273143915816641	0.266253605740273
Nt5dc2	0.167270951728002	0.265997069460055
BC027231	-0.0671994035521761	0.265976161819446
Rabgap1	0.148089811814809	0.265898220812156
Ephb3	0.291660720413845	0.26588007216561
Birc5	-0.124979355693373	0.265796438643881
Adam15	0.00153372647449169	0.265619313863016
Jagn1	-0.00340543203524178	0.2656068548788
Cdo1	0.188440671049709	0.265558076155508
Zfp451	-0.226844075111598	0.265489332742095
Jtb	-0.170271601762089	0.265417271113718
U2af1l4	0.165503996912751	0.265417271113718
Sass6	-0.19042730689979	0.265356851204601
Csrnp3	NaN	0.265224239646297
Zfp770	-0.115419324060667	0.265033311962012
Esam	0.164084477081755	0.264925620299713
Znf41.ps	0.0414395057072737	0.264925620299713
Btbd19	0.291660720413845	0.264885367291383
Eif3a	-0.028605629096031	0.264848519818475
Wdyhv1	0.0404729048010925	0.264725059743917
Alox8	-0.0776859745162109	0.264685964246951
Nars2	-0.0312092545976768	0.264361825520755
X2410017I17Rik	0.0248643051698003	0.26433827329079
Zfp36l2	0.175521886172323	0.264151854995283
Nptn	0.184914959513629	0.264102572598988
Stx8	-0.179806811460766	0.26409018475815
Tns1	0.281821563580607	0.263960786745739
Efcab10	-0.0681584493396945	0.26395827908888
Tmem237	0.190982069781348	0.263828615089457
Mcat	0.366714627532166	0.263807431155377
Homer2	0.447039486698701	0.263702346294504
Phka1	-0.208078724825944	0.263563994014708
Sh3pxd2b	-0.0945812385572472	0.263563994014708
Rab8a	-0.148817379940066	0.263521433462906
Blvrb	0.240795056495195	0.263389463982495
Vps33b	0.120933262879115	0.263265930457287
Sec14l1	0.0783112493465015	0.263228485207719
Gm20594	-0.176341726475109	0.263176647849656
Htr2b	-0.208078724825944	0.263148932606811
Rbpj	-0.0803749121304962	0.263142265932744
Hist1h3h	0.0937396176718903	0.263105796965924
Gm16023	-0.0640171003625641	0.262956138353252
Bhmt2	0.464199174719772	0.262952682167662
Slc39a6	0.0517625669356751	0.262885763048684
Aldh9a1	0.0923875168666289	0.262763098402581
Trim35	NaN	0.262704287244594
BC028528	0.214434420541291	0.262695679344383
Ctxn1	-0.085552042834442	0.262623918216902
Churc1	0.265283155545335	0.2625735146375
Fam96b	0.160395848859888	0.2625735146375
Ntpcr	0.380944588815106	0.262528430256278
Itgb3bp	-0.0410546272555562	0.26238897607657
Atf3	NaN	0.262340178738364
Recql4	-0.0304679452050689	0.262228665319823
Utp3	-0.038140838794708	0.262194347107338
Crebzf	0.220678231831198	0.262162511627687
Mipep	0.160886147614447	0.262158606157501
Tubb6	0.0946789219164319	0.262127741412085
Rif1	-0.230888291989393	0.262004763342256
Plxnd1	0.26354884374745	0.261994406187733
Sugp2	0.105023591281646	0.261903045199815
Nudt5	-0.24390306840554	0.261748395910765
Nr4a1	0.457164136029705	0.261672671359324
Plekhh1	0.319736285436915	0.261652127396804
Scaf11	0.21113678618499	0.261625595812094
Sirt2	0.00938837846435263	0.261494252873563
Mast1	0.118727621430436	0.261398209476001
Cables2	0.131423023415395	0.261270763726845
Lrrc16b	NaN	0.261237713040516
Kif3b	0.243675301620074	0.261194569775244
Pcnxl3	-0.0593863394577587	0.261013451175227
X1600010M07Rik	0.222132577250909	0.26098999424298
Fbxw8	0.310670317045748	0.260984926005671
Abcc8	0.0562117717063105	0.260762352481222
Gstk1	-0.371722239368555	0.260701690460332
Iqgap1	0.00851358008810445	0.260677676986688
Rad23b	-0.000340543203524178	0.260677676986688
Tulp3	-0.0572034369248044	0.26064270699175
Prkce	0.122688057162195	0.26057483703503
BC053393	0.192781737277896	0.260473668705394
Cyfip2	-0.00102402820762687	0.260243502751531
Tmod2	0.0321057365955929	0.260129265229691
Ptgis	0.189342021159443	0.260121126780913
Wdr13	0.21222091841397	0.259961685823755
Tmem248	0.274818365244012	0.259919341926363
Edem1	-0.00688019939084739	0.259836737793907
Gadd45b	0.156597694947687	0.259757285255759
Npat	-0.0333732339453695	0.259741941464905
Akap11	0.0666635526595272	0.259732645722771
Krtdap	0.308709005726855	0.259732020169965
Itsn1	0.241150988649201	0.259712328058831
Slc6a13	-0.0564223994343189	0.259680150187188
Arpc5	-0.162439108081033	0.259350590631119
Coprs	0.0275863045871618	0.259350590631119
Mdn1	0.197855601247548	0.259350590631119
Prpf3	-0.24859653857265	0.259350590631119
X1700042O10Rik	NaN	0.259318899010894
X2410004P03Rik	0.132413733980146	0.259318899010894
Adcy7	0.0567487431343483	0.259318899010894
Ank3	-0.0567487431343483	0.259318899010894
Aplp1	0	0.259318899010894
BC048644	0.219800812077521	0.259318899010894
Cpa1	0.0945812385572472	0.259318899010894
D630041G03Rik	-0.0329289606108645	0.259318899010894
Dlec1	0.302659963383191	0.259318899010894
Fam26e	NaN	0.259318899010894
Ffar2	0.0756649908457978	0.259318899010894
Fmn2	0.226994972537393	0.259318899010894
Gm11201	0.0945812385572472	0.259318899010894
Gm4871	NaN	0.259318899010894
Grrp1	0.302659963383191	0.259318899010894
Hrct1	-0.208078724825944	0.259318899010894
Ispd	0.302659963383191	0.259318899010894
Lefty1	0.208078724825944	0.259318899010894
Lrrc8c	NaN	0.259318899010894
Mapk8ip2	NaN	0.259318899010894
Mir194.1	0.226994972537393	0.259318899010894
Mir340	-0.208078724825944	0.259318899010894
Mir6362	NaN	0.259318899010894
Mir7044	NaN	0.259318899010894
Nod2	0.375818352199062	0.259318899010894
Nsg2	NaN	0.259318899010894
Olfr856.ps1	NaN	0.259318899010894
Pik3ap1	NaN	0.259318899010894
Tsks	NaN	0.259318899010894
Tspyl4	0.151329981691596	0.259318899010894
Znrf4	0.132413733980146	0.259318899010894
Hif3a	0.245911220248843	0.259316983257253
Nkain4	NaN	0.259230122546448
Stx2	0.365511462780596	0.259230122546448
Ubxn4	-0.040184098015853	0.259161006866038
Gng2	0.223194073497401	0.259077323116795
Depdc5	-0.0772140104046272	0.259042307718779
Ephx2	0.245911220248843	0.258823024848481
Eif4ebp3	-0.0262243213746945	0.258785311256079
Ddx39b	0.0391624684052805	0.258781839335876
Hspa12a	0.208078724825944	0.258699093676069
Srbd1	-0.0353920888272033	0.258640562132619
Arglu1	-0.508431002861598	0.258592255570794
Rbbp7	-0.441003448563811	0.258592255570794
Tuba1b	0.265964241952383	0.258592255570794
Htatsf1	-0.0960331833938182	0.258402671805713
Ly6g6d	-0.208078724825944	0.258327223779172
Grm6	NaN	0.258298443421623
X6330408A02Rik	-0.182937126716705	0.258291669882721
Fer1l5	-0.0577096620303336	0.258269404560751
Ilf2	-0.107952195517164	0.258213088040632
Kcnj14	-0.219800812077521	0.258152930916725
Whamm	0.236732924188884	0.257954940897565
Polg	-0.312382541014504	0.257882308222355
Mzt2	0.0698113567224565	0.257751218555868
Exosc1	-0.156309330417598	0.257644336745388
Poc1a	0.0490382213074817	0.257644336745388
Nek4	0.117759851284223	0.257588396656657
Stk11	0.0486976781039575	0.257454752980307
Gpr19	-0.144895392116752	0.257396872788586
Mpp7	-0.301003080088623	0.257289389846998
Rgs3	-0.0144137411155735	0.257273013024219
H2.D1	0.217947650255474	0.257265169215226
X1110051M20Rik	-0.0398506587204171	0.257181126007186
Arhgef2	-0.00950981628555409	0.257181126007186
Ndufb10	0.0779843936070368	0.257075585450144
Atf7ip2	-0.0611297974113568	0.257062282577271
Crygn	-0.0756721408567606	0.257050724195304
Ccs	-0.0684491839083598	0.256886001685063
Itfg1	0.0865634253442449	0.256747798824435
Baz2a	-0.0126000985303946	0.256696417919982
Krt8	-0.100298354332335	0.256696417919982
Syngr1	0.351440586036952	0.256696417919982
Mtch1	0.0874392782789729	0.256559375743469
Srsf1	0.0609572334308279	0.256506834154901
Ubqln4	0.067603474821625	0.256506834154901
Pde1b	0.226994972537393	0.256359494479619
Gnai2	0.158693132842267	0.256329273620841
Eva1a	0.21113678618499	0.25631725038982
Vtn	0.190810589354474	0.256150334132463
Nup155	-0.332029623436074	0.256139680962837
Stat6	0.396014924196802	0.256130268199234
Rabgap1l	0.148142747370021	0.255905732105348
Cs	-0.034394863555942	0.255748499094576
Srpk1	-0.19479071241583	0.255748499094576
Tmem234	-0.0905844921374314	0.255748499094576
Sdcbp2	0.00586068598177085	0.255537128948797
Sik3	0.10753126726714	0.255472498580934
Ireb2	0.0238380242466925	0.255381310330823
Prss16	0.064513777080493	0.255352147684068
Dusp19	0.289656394354675	0.255314854651339
Mex3d	0.0150568333862259	0.255277774601084
Pycr1	0.163608179615625	0.255181028463604
Npas1	-0.108287605068174	0.255153219660163
Crebbp	0.0299678019101277	0.25480058026917
Tmed3	-0.269742471141763	0.254668778867786
Ifngr1	0.170317100347316	0.254597701149425
Lca5l	-0.112984445574832	0.25451184585443
Aldh2	0.385291165887454	0.254470656484529
Bsn	-0.146539701341663	0.254462095123038
Chrd	NaN	0.254462095123038
Mir3077	NaN	0.254462095123038
Rprl2	0.177498222655325	0.254462095123038
Tmem198	0.127885869655882	0.254433079975011
A230073K19Rik	-0.224987719985484	0.254378572399253
Magea5	-0.125214324898469	0.254221386323562
Ing2	-0.0749445572771982	0.254157134397556
Dnajc13	-0.271435614271209	0.2541489580538
LOC101056043	0.00272525662826175	0.254089921336732
Enkd1	0.172049432930076	0.25406104474372
Tfdp1	-0.0728762455541741	0.254054161724798
Pfn1	0.0929682945621006	0.254042245208845
Slc25a23	-0.225270171960513	0.254038266040821
X4930430J02Rik	0.151329981691596	0.254017581633073
Adamts3	0.139124858580903	0.253960197499521
Ccnl1	0.0405246412193772	0.253900301992451
Gm4532	-0.0232113060395425	0.253873957385458
Firre	0.406337122263131	0.2538309279515
Fgfr1	0.118025348370827	0.253674976408791
Tial1	0.0473355052898608	0.253663077678682
Rbm20	NaN	0.253602520225176
Eml2	0.016670411314547	0.25359854911738
Dtd1	0.0208710235019721	0.253577713705663
Adad2	0.0757792459034275	0.253510664801701
Mir7034	0.0945812385572472	0.253458299876004
Lonrf1	0.0372354978818981	0.253329499902945
Rasl10a	0.0469384853679187	0.253149898166525
Rpph1	0.0337129770151522	0.253149450689814
Cdc27	-0.238039699263401	0.253094326383439
Pvrl3	0.213347276137222	0.252974274286639
Tspan17	0.192319394951836	0.252902725557572
C920025E04Rik	-0.204053590041099	0.252762799729599
Hook1	0.236005394467372	0.252718586736713
Irf2bp2	0.0401210054063259	0.252664293308105
Trim44	0.233148698851314	0.252560487107075
Slc4a5	0.302659963383191	0.252500841029407
Pde3a	0.283743715671742	0.252454504628971
Patz1	-0.105227849888971	0.252264758377766
Tmem218	0.321989760259448	0.252211467603906
Adat1	0.146858019789193	0.252107279693487
Unc119	0.0681300091805534	0.252024880535598
Pak4	0.00374628827726889	0.252004108549639
Rom1	0.132413733980146	0.251952607005454
X9430008C03Rik	0.33750651661577	0.25176724002787
Phf12	0.106317240937141	0.251695740125786
Phtf1	0.217667942021371	0.251522425096771
Ep400	0.0388219252017563	0.251388072497708
B9d2	-0.0189162477114494	0.251039515723031
Gt.ROSA.26Sor	-0.00175699229164967	0.250865181113011
Ube2z	-0.0599356038202554	0.250831086538737
Lkaaear1	NaN	0.250697090369896
Ugdh	-0.00874545046418415	0.250530322269101
Nf1	0.229995395788022	0.25038142670115
Pogz	0.103016344531762	0.250377564788241
Rpl27	0.228845032768248	0.25025056990722
Per1	0.0922970159611381	0.250198934267718
Rpl8	0.199217774061644	0.250060986142139
Pgrmc2	-0.0047755921306115	0.249799012619186
Atrnl1	0.0436308728093955	0.249749308302469
Zmiz1	0.297634759880132	0.249693530590716
Setx	0.364721770974395	0.249503937932712
Dnah11	-0.0641250793737037	0.249449471349293
Zrsr1	-0.165270888815868	0.249340591867171
Pdcd5	-0.0252001970607892	0.249302651081814
Ubb	0.00953520969867699	0.249302651081814
Capg	-0.159071016245069	0.249248531530811
Cask	0.0392094305341253	0.249238943757929
Ammecr1	0.0378324954228989	0.24922423008385
Zbtb3	-0.0820084670957373	0.24920597787007
Rps12	0.0875196033057138	0.249159818385422
Sfxn2	-0.0491934256445589	0.249152997406039
Acp2	0.296300104142751	0.249148726587768
Mrpl18	0.157671503231694	0.249113067316733
Uba52	0.0548274557673927	0.249113067316733
Cd300ld	0.05103988894684	0.249088560933015
Pdzk1ip1	-0.196741200972087	0.249035779565607
Hnrnpul2	0.0577208515728661	0.249001875262854
Mir703	-0.261559036085682	0.248970199041141
Serinc4	0.0420400782537559	0.248941221264353
Snhg10	-0.183588081285951	0.248927270071009
Vdac2	-0.259834464288948	0.248923483551652
Mir7078	0.198378437041203	0.248920849858987
Galnt4	-0.140771306611446	0.248868164007872
Cdca2	0.133152392577954	0.24873389978657
Srsf7	-0.288099550181455	0.248544316021489
Tsr3	0.162098564877509	0.248544316021489
Dusp8	0.14542156131743	0.248518459521247
Cacnb3	0.0920377921644343	0.248467432950192
Smarcc1	0.471992880084511	0.248354732256408
Srgap2	0.126831678876915	0.248293190283089
X3830403N18Rik	0	0.248206721922513
Celsr2	-0.0552975232118511	0.248206721922513
Gpat2	0.185086524940503	0.248172965482845
Kcnj13	0.00271709036730117	0.24811570588895
Sarm1	0.182344673641171	0.248003867738675
Golm1	0.231963196992748	0.247958923884445
Aoc1	0.245911220248843	0.24789078747565
Rel	0.212717028663728	0.247797891862793
Mga	0.354164931665145	0.247785980961164
Ywhah	0.125660442100422	0.247785980961164
Trex1	0.265297688634362	0.247679782030096
Adipor2	0.299188136345124	0.247679066704581
Epb4.1l1	-0.201249132546842	0.247679066704581
Egf	-0.109304203459765	0.247607301099538
Dbp	-0.0385717291539455	0.247593784236069
Zfp407	-0.000872462553307039	0.247592605245184
X1700049L16Rik	NaN	0.247435528393802
Tgm1	NaN	0.247435528393802
Bcap31	-0.249958711386747	0.247406813431002
Sf3b5	0.259834464288948	0.247406813431002
Col13a1	-0.208078724825944	0.247376599106718
Slc25a1	0.107485501843318	0.247356188573571
Tsc22d2	0.0350876790888701	0.247143594109947
Kcnk3	-0.142249254653717	0.246961537698821
Ssbp2	0.0525667813248461	0.24686556722361
Timm8b	-0.0156649873621122	0.246838062135758
Neurl4	0.15159239994706	0.246713956041449
Scyl1	0.0163460737691606	0.246660048062658
Atp6v1b2	0.0885412329162863	0.246648478370677
Zmynd19	0.289946665072841	0.246348480774472
Pnkd	-0.0929682945621006	0.246269310840514
Rims2	-0.139983683909404	0.246103839614646
Gdf15	0.0782062814508032	0.245787827733157
AI314180	0.097395356207915	0.245700559545271
Abca7	0.243149856459321	0.245557194650692
Myo1g	0.369759146193665	0.245501665437005
Hist1h2ae	-0.186173316340276	0.245427166539921
X5730508B09Rik	-0.0174166038479846	0.245409133198692
Asl	0.110453759248671	0.24540850204937
Dynlrb1	0.179806811460766	0.245321392015108
Sdhc	0.160736392063412	0.245321392015108
Adcy2	0.0756649908457978	0.245301661226522
Arhgap15	0.113497486268697	0.245301661226522
D630033O11Rik	NaN	0.245301661226522
Klhl6	NaN	0.245301661226522
Lbp	0.264827467960292	0.245301661226522
Myl2	NaN	0.245301661226522
Tex26	NaN	0.245301661226522
Ttc18	NaN	0.245301661226522
Mllt4	0.168072114984745	0.245131808250027
Adtrp	0.11050802297689	0.245019157088123
Mir7092	-0.330837800214029	0.24494949591606
Rpl6	0.406949128211393	0.244942224484946
Tceb2	0.575177470752337	0.244942224484946
Sult4a1	-0.32234559333796	0.244898192176543
Ptpn3	0.0319222761970854	0.244740348321579
Hoxb9	-0.148169864254983	0.244719848345117
Unc5b	0.149439970201564	0.24467509146446
Ssu72	0.0102162961057253	0.244563056954783
Zdhhc1	-0.208078724825944	0.244475809804626
Zc2hc1c	0.378474404643945	0.244470591086037
Capns1	-0.00851358008810445	0.244373473189702
Slc2a3	0.070832986333029	0.244373473189702
Pdha1	0.0602761470237795	0.244183889424621
Tmem192	0.32930527780788	0.244183889424621
Svil	0.378172799961974	0.244152184823609
Ppic	0.0981956974323386	0.243914509642647
Zfp777	0.31731280787193	0.24387554143705
Cacnb1	0.00297592874200133	0.24383304002652
Dgkz	0.415487668274507	0.243824320973397
Gstt3	NaN	0.243810751433983
Golgb1	0.350759499629903	0.243804721894459
Stx16	-0.290339047891505	0.243687308914254
Slamf7	0.175660111618647	0.243671296217426
Golph3	0.092364416574944	0.243626565534601
Txndc11	0.247101845468419	0.243533839319365
Kif14	0.190804545174501	0.243529347617426
E2f2	0.257976066317983	0.24344895280013
Hbb.bh1	-0.0499005114721096	0.243444975472077
Ddx18	-0.176741922629048	0.243425554364296
Pik3c2b	0.121846047695729	0.243256473639543
Atp5c1	0.0568707149885377	0.243235970599215
Papl	0.209922123894261	0.243225985027747
Glt25d1	0.108042509425304	0.243160466346087
Cdc42bpb	-0.284488845495	0.243084944784997
Bcr	0.143876054452661	0.243071278220328
Emc9	0.217339216103875	0.24305778756059
Pnisr	-0.0166866169726847	0.24305778756059
Ndufa4	-0.104887306685447	0.243046386834134
Wdfy3	-0.0342005320896359	0.243010734552522
Tcn2	0.0850148400366081	0.242868510596035
Dctd	0.342927005948847	0.242856803069052
Zcchc14	0.543608117626803	0.242563832661787
Zdbf2	0.267528252749728	0.242542345450076
Gm6787	0.0444446018348718	0.242394213257578
Avil	NaN	0.242314210895741
Zfp628	0.182950751398279	0.242314210895741
Eml4	-0.0906952787499726	0.242301965956756
Atxn2l	0.167547256133896	0.242299416928576
Hdac2	0.308532142392905	0.242288051773809
Srsf6	0.0851358008810445	0.242288051773809
Rbmxl2	-0.1275997223671	0.242152632497679
Yipf6	0.06743318899084	0.242117266217458
Soat1	0.0606166902273037	0.242098468008728
Apbb2	0.359874978413938	0.242049838014157
Arnt	0.138260540630816	0.241954283302739
Tyro3	0.050079350559824	0.241947457663523
Grb2	-0.0214542218220232	0.241908884243646
Slc25a35	-0.0282269096846647	0.241903132008963
D7Ertd715e	-0.0682041704310494	0.241902666305807
Gm13375	0.046267616946695	0.241868448400939
Tob2	0.0812875031480596	0.24176245210728
Smarcd2	-0.157003535983723	0.241730638954565
Abracl	-0.298830317543595	0.241684771358426
Cpox	-0.0156649873621122	0.241566849891727
Pigz	0.187809514151349	0.24145320312648
Rpl13	0.332370166639598	0.241340132948403
Trmt1	-0.0837736280669478	0.241340132948403
Aspa	0.00411612007635806	0.241317358701551
Arhgef10l	-0.1050559811016	0.241307082958398
Ccnyl1	0.00214614677251654	0.241223665049942
Mirg	0.235867830490056	0.241171392825766
Capsl	NaN	0.241150677988261
Mesdc1	-0.117549185309052	0.24100141203442
Ankdd1b	0.226994972537393	0.241001402542144
Rad54l	-0.165503996912751	0.240972268322551
Lrpprc	-0.236677526449304	0.24096096541824
Gtpbp6	0.351006021599945	0.240807802445091
AI662270	-0.239161400457024	0.240771381653159
Clp1	0.0391624684052805	0.240771381653159
Mkrn1	0.247915452165602	0.240771381653159
Ammecr1l	-0.245211596330327	0.240599884212178
Atp1b3	0.00476760484933849	0.240392214122996
Hps1	NaN	0.240311614111479
Flna	0.211605605349083	0.240265802236831
Znrf2	0.0738978751647467	0.240247709204208
Ndufs2	-0.00102162961057253	0.240202630357915
Rabif	-0.281629229314495	0.240202630357915
Dazap1	0.106769215902163	0.240013046592834
Arfip1	-0.384624516991972	0.239936029584868
Rnf25	-0.107988293894872	0.239936029584868
Uso1	-0.0197680301156707	0.239868470515646
Srxn1	0.239991551347119	0.239821589949269
Atxn7l2	0.169585410352296	0.239817209112476
Flt3l	0.367176162571902	0.239697036280602
X9130221H12Rik	-0.0384366429748625	0.23968508837293
Mbd4	0.103999995881288	0.239669231275138
Nhsl1	0.175660111618647	0.239612746875947
Mettl7a1	0.0696664153919384	0.239587205194478
Pdgfb	0.0847952576775204	0.239550323387524
Mir1898	0.0716204893286303	0.239490432356672
Phkg1	0.15140002040123	0.239480905777239
Ctnnbip1	0.0343511450381679	0.239479469413479
Dcakd	-0.132515603549228	0.23944429529759
Rtn4rl1	0.165535609508062	0.239401342845905
Gtpbp3	0.222414989590562	0.239346465763268
Chil1	NaN	0.239227382920913
Fam195b	0.00452482592823418	0.23904205096097
Parl	0.101481874650205	0.238875544002347
Magea6	-0.130892618428186	0.238861954043577
Ier3	0.310197736606586	0.238785665689135
Kirrel	0.384497769461573	0.238785665689135
Zc3h4	0.139516379008324	0.238748146799952
Abhd13	0.132199861207495	0.238739777805863
C1galt1c1	0.207460854676599	0.238739777805863
Nipsnap1	0.0203710098754821	0.238730679144409
Fam193a	0.0436295510681553	0.238717330714693
Ubald2	0.0382729507765449	0.238717330714693
Ndufc1	0.196152885229927	0.238685960237265
Tigit	0.05103988894684	0.238660309540878
Foxh1	0.0881223048200728	0.238505747126437
Mvp	0.0266403930336305	0.238351515761397
Edem2	0.122776083995949	0.238306792707103
Gm694	-0.1206097237582	0.23827132064215
Plac8	-0.200866659726274	0.238263671590329
Gm8300	NaN	0.23824524813298
Gadd45g	0.0345603279896495	0.238210860491127
E030030I06Rik	0.120823563379401	0.238161896417116
Serpina3m	-0.208078724825944	0.238150422358741
Irf2bp1	0.144745094027846	0.238045863443612
Fam169b	0.201737796616555	0.237950200263926
Diablo	0.0589139742096828	0.23792762517694
Hsp90b1	0.258131748271327	0.23792762517694
Rtel1	-0.0217947650255474	0.23792762517694
Hook3	0.246208932543246	0.237805567661708
X1810058I24Rik	0.199558317265168	0.237738041411859
Sytl2	-0.123907413122852	0.237648524735224
Il33	0.15292154567228	0.237580800314758
Dopey1	-0.115243339796694	0.23750858795766
Glb1l2	0.201689883741545	0.237415125317186
Bdp1	-0.152563355178832	0.237280611075628
Dmd	0.231426160303033	0.237274239899224
X1600029O15Rik	0.0370450806872226	0.237203994632775
Foxp4	0.451691441023625	0.237171128488199
Gabarapl2	-0.221353082290716	0.237169290116616
Psmc5	0.0282650858925068	0.236979706351534
Zfp524	0.170703523002387	0.236940969559347
Herc1	-0.094774975574529	0.236711592823648
Arntl2	-0.230619857849175	0.236440866576082
Gm10069	-0.330667450621977	0.236410955056291
Usp45	0.131867674646228	0.236230330372827
Chtf8	-0.164537368931303	0.236221371291209
Gpd2	0.063000492651973	0.236221371291209
Knop1	-0.232591008007014	0.236221371291209
Fam166a	0.0382303864180699	0.236189559106409
Gm14393	0.0756649908457978	0.236154618553593
Lzic	0.0855049267117125	0.236040434608862
Urod	0.151541725568259	0.236031787526128
Bex4	-0.243231881325302	0.235942312036725
Arih1	0.664148419878614	0.235853266556454
Pawr	0.204108904743064	0.235846339739778
Cwc27	-0.187995557186584	0.235842203761047
Ccbl1	0.209043494393805	0.235778219937924
Crip1	0.367446116602588	0.235763229070348
Ptch1	-0.0695825329374232	0.23576025778361
Mtcl1	0.212294943628687	0.235558223635658
[truncated: 13,715 more rows]

## Sheet: Mo-1434 genes vs Fgf4
Spearman correlation analysis of Fgf4 expression with that of the indicated 1434 genes in mouse embryo cells
Genes with significant correlated expression to Fgf4 at both 16C (33 cells, Rho >0.345 or pvalue<0.05) and 32C (40 cells, Rho >0.3 or pvalue<0.05) stages are highlighted
Genes	p value 16C	rho 16C	p value 32C	rho 32C
Ube2a	0.0388331691916983	-0.361316338939153	2.82706783094611e-07	0.710370367759359
Atp1b1	0.00604066920295576	0.467853558577623	2.90786677226151e-06	0.664640533818
H2afz	0.390293985466805	0.154606614399977	3.74031717909062e-06	0.659182751187428
Utf1	0.0778910448628307	0.311235148872436	3.87191308770518e-06	0.658424416127103
Tgif1	0.0474022704761743	-0.347694610798186	1.07881671946863e-05	0.634945811653991
Itpk1	0.031766789689375	0.374518596620117	1.08865472019382e-05	0.634728724986857
Cst3	0.519867453251907	0.116125232401745	1.15982183741536e-05	0.6332097753713
Atxn10	0.609460885365748	0.0922949202854426	1.53337013206745e-05	0.62641414204383
Mapt	0.989477852040539	0.00238779606530575	1.70900408571484e-05	0.623730587117238
Bmp4	0.834428063695321	0.0378324954228989	2.32532513411154e-05	0.61597126163068
Rtf1	0.871473726293883	0.0292867155030793	3.07422963783388e-05	0.608753469675821
Plp2	0.598236552092377	0.0951897794087868	3.57184499217844e-05	0.604800579031422
Pard6b	0.197809132486137	0.230029547540386	3.8127210707728e-05	0.603064510723389
Pdpn	0.205592632705728	0.226196300145726	4.08628914074782e-05	0.601209988714124
Gnpda1	0.940769557125718	0.013452580632011	4.17988832088767e-05	0.600601367777329
Cox6b1	0.169036795811862	0.245191106537408	4.20944016306102e-05	0.600411784012247				s
Gnas	0.124576269584038	0.272775106022867	4.64361740359909e-05	0.59775761130111
Tmsb4x	0.953523750284434	-0.0105522635141585	5.12819927407371e-05	0.59504965750028
Rps21	0.0149863144301667	0.419889769945312	5.15366928619532e-05	0.594913854824892
Zfp57	0.688371399486288	0.0725208900785842	5.1546604439956e-05	0.59490858244501
Asap2	0.267207237641606	0.198873199525756	7.14648428425946e-05	0.585815253103463
Uqcr10	0.431628340849723	0.141665972666058	7.64125863197407e-05	0.583917996450181
F2rl1	0.556258809396559	-0.106234265239569	8.02603916540967e-05	0.582518047136855
Glt28d2	0.867018260025831	-0.030310877879721	9.8387513674858e-05	0.57664606931789
Jund	0.833097424631358	0.038140838794708	0.000109188840682339	0.573598516450458
Fn1	0.360432896577045	0.164454478498409	0.000134586165164041	0.567387966359986
Tmem147	0.238984361788155	0.210796242981466	0.000136994625101527	0.56685545759287
Fam25c	0.073098435152072	0.316118021864299	0.000138238484215236	0.56658374523565
Atg2b	0.542248371461731	0.110004646687077	0.000145760813683671	0.56498612085067
Samd1	0.331780583656993	0.174372690723788	0.000150725129156593	0.563972088076203
Tuba1c	0.883344120105051	0.0265623698748859	0.000151472146086018	0.563822117351571
Dppa5a	0.487120061279296	-0.125319898896898	0.000180166037679008	0.558513771929296
Flnb	0.22305254201638	0.217947650255474	0.000184642689394554	0.557755436868971
Apoc1	0.0265231965765842	0.385964469977571	0.000189219388454065	0.556997101808646
Sod2	0.201571274127692	0.228163946361199	0.000191545869691057	0.556617934278484
Ccdc107	0.476881447653385	0.12825876007928	0.000240743345461425	0.549439522894377
Commd10	0.0909434371555804	-0.299021918858371	0.000255712227449134	0.547517913554585
Lgals9	0.281082483687964	0.193313578337938	0.000260526478248924	0.546921376528037
Slc38a1	0.252544712543582	0.204957425948079	0.00027202519594649	0.545535721833424
Xist	0.0830931037706313	-0.306191559223157	0.000273951281667406	0.545308785522167
Ndufa13	0.454314745434556	0.134855108595575	0.000274512694767193	0.54524290837361
Lama3	0.377371863155781	0.158811898704236	0.000295869437887619	0.542822629733393
Cmtm7	0.272243602601831	0.196833971636975	0.000325177622590989	0.539744979186255
Bola2	0.719129939978258	0.065043751873118	0.000332788015133589	0.53898664412593
Atrx	0.878889663296373	0.0275839994854584	0.000332788015133589	0.53898664412593
Upp1	0.0769123178098075	0.312212989048159	0.00034088805730037	0.538196429997678
Commd4	0.675737820713232	0.0756258714342637	0.000354547733500965	0.536901222710036
Ythdf1	0.20715378134413	-0.225439600733006	0.000385985500825026	0.534082517596086
Csnk1g2	0.0387391945617439	0.361478619186278	0.00040058088627104	0.532843285013335
Eif1ax	0.0110810082279591	-0.436576386917996	0.000430106982580725	0.530455374697274
Casc3	0.343453709326881	-0.170271601762089	0.000453591417048482	0.528658731855827
Mapk13	0.475666818385671	0.128609565649767	0.000460298375112522	0.52816091954023
Slc30a2	0.758053744871658	-0.0557296150658639	0.000462242735302265	0.528017816710985
Rpl36	0.0146293919109954	0.421251942759408	0.000472701503476891	0.527257181907958
Gm6083	0.814044504145172	-0.0425679004405223	0.000478340766342011	0.526853283160731
Map4k4	0.7273942205749	0.0630531995068806	0.000480187450127234	0.526721944618875
Hist1h3c	0.0210660683193526	0.400053686446232	0.000481379274130056	0.526637420287232
Tmem241	0.902458223156632	0.0221872778319156	0.000482790682755141	0.526537564791093
Fam134a	0.0112848903937719	0.435591155147901	0.000502038034710717	0.525201274984465
Gpi1	0.695274264494117	0.070832986333029	0.000513706766587241	0.524413292037904
Gpx1	0.179647864841258	0.239401872077497	0.000514074890974658	0.524388694214675
Atp2c1	0.328806966095271	0.175431486475813	0.000518227448638164	0.524112308544214
Bcl10	0.0264409588192276	0.386158243466463	0.000519779328467029	0.524009526684513
Spry2	0.0492849536225028	-0.344970265169992	0.000589567780581834	0.519649100087645
Fam169a	0.400129544945893	0.151459499254102	0.000593971751665645	0.519389687651156
Tmem256	0.226029999633705	0.216585477441377	0.000599261690573893	0.519080348792401
Npm3	0.272271813546387	0.196822618525917	0.00062317363124853	0.517711772926401
Pin4	0.240540469849718	-0.210115156574418	0.000623689766957591	0.517682752678777
Ftl1	0.375663172063649	0.159374219249315	0.000693120211974652	0.513961587135208
Sulf2	0.00930594390744632	0.44587092297016	0.000727227015601573	0.512253977028827
Setd5	0.469635930792941	0.13035835990576	0.000744768140619634	0.511403371526243
Suclg1	0.717719181305283	0.0653842950766422	0.000750740485091717	0.511117830658989
Fbxo6	0.796549290071853	0.0466544188828124	0.000762763701077862	0.510549079363746
Dsg2	0.228717948538636	0.215366170972824	0.000767394472753313	0.510332151525679
Tcl1	0.690973311326876	-0.0718839649851524	0.000792194143568015	0.509189879737066
Gjb5	0.194160227684583	0.231862719471557	0.000801961897644254	0.508748700706307
Huwe1	0.377733331738682	0.158693132842267	0.000812589764244809	0.508274074182771
Reep5	0.450107093255391	0.136104158315898	0.000836370746405191	0.507231745952058
Tnfrsf22	0.737279586278849	0.0606816848697261	0.000890534891981654	0.504952795054315
Acaa2	0.000136728041496781	0.615702111971714	0.00090209556152665	0.504482398881146
Nrg1	0.274394454672682	0.195970574913375	0.000927738847375181	0.503457827823125
Mif4gd	0.354036809523576	0.166626040089515	0.000930004804399864	0.503368506999506
Alg13	0.134645466509184	-0.265964241952383	0.000935433174479083	0.503155312525578
Arid5b	0.17477257992619	0.242030736232338	0.000937975769592203	0.503055832216555
Lap3	0.571573243631025	0.102162961057253	0.00096986126642129	0.501828226170009
Ahcy	0.763833804328881	-0.0543589764146348	0.000994503838287475	0.50090380244546
Chmp4c	0.0460700087639829	0.349675180639598	0.00103679720629968	0.499363637223953
Uqcr11	0.220837034061712	0.218969279866047	0.00104745107178905	0.498984469693791
Arpc1b	0.295714661946332	0.187639305141822	0.00104745107178905	0.498984469693791
Suv420h1	0.671676088218675	0.0766286238532273	0.00105016314199768	0.498888494803687
Slc38a4	0.102611723697974	0.289192647468044	0.00107451204644704	0.498036550868385
Fam102a	0.0993524874240586	0.291848921118426	0.00112348778188709	0.496373588477153
Ndufb2	0.905666389599816	0.0214542218220232	0.00113050186991037	0.496140713217572
Zc3hav1	0.467098875360262	-0.131097557011017	0.00113553508787634	0.495974393337367
Mrpl28	0.10612882745371	0.286396834163834	0.00113624068784057	0.495951129452491
Muc1	0.462599469292003	0.132413733980146	0.00114899944416047	0.495532663600099
Tex21	NA	NA	0.0012709498256922	0.49172822395032
Slc13a5	NA	NA	0.0013006449314541	0.490850987720942
Gsc	0.264571444896439	0.199950454073811	0.0013088052725776	0.490613026819923
Uqcrh	0.286001583304978	0.191385280380588	0.00132745670254142	0.490074032734973
Pou2f3	0.0101028318400926	0.44152775110243	0.00137935782494347	0.488608703641682
Cbr1	0.153684817885153	0.254045229829037	0.00140879942712435	0.487799027553998
Zbed4	0.282969307608902	0.192571389632918	0.00151309593118021	0.485046282671164
Mcf2	0.319897653472138	0.17863961131394	0.00151967307154255	0.484878370531526
Nrp2	1	0	0.00152488072187129	0.484745875933368
Abcg1	0.0713988803789944	0.317909366272364	0.00153814626331972	0.484410167846373
Cd82	0.101422899516321	0.290154036313389	0.00156168694080439	0.483820676853813
Erf	0.0933101559248239	0.296953673473083	0.00158178953225541	0.483323461645112
Nup153	0.354290266664541	-0.166539542507681	0.00164766338952749	0.481732347071399
Hist1h2bm	0.0164427071047513	-0.41459836142845	0.00167524350708259	0.481082808860824
Akap12	0.96999290258979	-0.00681086407048356	0.00167990276680441	0.480974012011074
Trio	0.0248400951807839	0.390032660748549	0.00170020074295874	0.480503125949062
Ceacam10	0.635959593012115	0.0855478544660921	0.00172930584809095	0.479836509420587
Rnf223	0.776769735507715	0.0513020586427808	0.00174952363337733	0.479379247846049
Capn6	0.916706153177739	-0.0189341523512471	0.0017544146228583	0.47926932981916
Klf2	0.0586074125234393	0.33258588052473	0.00180422675328806	0.478165004413796
Tet1	0.382937880302279	0.156990416824646	0.00187525455773718	0.476635942221002
Ube2l6	0.761624549170869	-0.0548825073954458	0.00203518517616041	0.473371647509579
Dynlt3	0.827991900744784	0.0393249060204959	0.00204808337722517	0.473118340005911
Uxt	0.566428185075274	0.10352513387135	0.00217292847390627	0.470736488696688
Rimkla	0.679276481652415	0.0747540591567617	0.00223775934454284	0.469546740820632
Dusp10	0.476321736894392	0.128420356162116	0.00238658579408346	0.46692618110163
Clasp2	0.0418865891304332	-0.35620819088629	0.00239145905085625	0.466842825620174
Hist1h2bj	0.613389598268884	-0.0912870270652985	0.00241569143386489	0.466430540570647
Ppp1r35	0.664152124516899	0.0784921067352924	0.0024251331617311	0.466270883515564
Fto	0.864545272133702	0.0308797314372838	0.00245423311009607	0.465782221490927
Sugp1	0.738974215553292	-0.0602761470237795	0.00246409752628818	0.465617727039495
AW551984	NA	NA	0.00260652618975343	0.463304876095667
Lsm4	0.00150412140237788	0.530225767887145	0.00261611784672988	0.463153138093439
Ubr4	0.814044504145172	0.0425679004405223	0.00261611784672988	0.463153138093439
Mrpl57	0.594983261001924	0.0960331833938182	0.00262814530162236	0.462963554328358
Plin2	0.830145861493086	-0.0388251694189685	0.00262814530162236	0.462963554328358
Tdgf1	0.773189423813422	-0.0521467001327175	0.00266451913617605	0.462394803033114
Socs2	0.182504165349434	0.237885048050303	0.0026711431721389	0.462291961357427
Wnt6	0.0202400889467271	0.402443085597361	0.0027374961420592	0.461273950990399
Snrpf	0.0112924827129879	0.435554757307424	0.00275111290339924	0.461067716677545
Snord49a	0.723202057858835	-0.0640620091944734	0.00279953767608232	0.460341468686406
Apba2	NA	NA	0.00280211657380258	0.460303101357971
Tead2	0.458751305201389	0.13354480229731	0.00282878653706975	0.459908125190405
Tmem258	0.0341453592274936	0.369829919027257	0.00295836031835339	0.458034376436246
Spc24	0.995497948888382	0.00102162961057253	0.00295836031835339	0.458034376436246
Csk	0.916848303155869	-0.0189017272171294	0.00298162317952033	0.457705610321166
Banf1	0.527288275991277	-0.1140819731806	0.00298520360563503	0.457655208906083
Cdk13	0.490517571705024	0.124351729848595	0.0030449985701646	0.456821204540427
Mov10	0.238208845149685	0.21113678618499	0.00305324661617457	0.456707290080677
Sec24d	0.148076582754262	0.257438780443219	0.00305632993486959	0.45666477524068
Cox17	0.518635648712166	0.116465775605269	0.00308084146987531	0.456328122550515
Phf20	0.512356208490637	-0.118208006250854	0.00309315141609012	0.456159935156615
Arl2	0.161784637215411	0.249298456269166	0.00328018923695583	0.453673949839377
Gjb4	0.474079286559502	0.129068776781965	0.00335217353053241	0.452750114669495
Chchd2	0.114157064558294	0.280267056500399	0.00335406841776997	0.452726031013971
Tcp11	0.980447070891324	0.00443745556638312	0.00335808269038962	0.452675049615576
Tfcp2l1	0.238208845149685	-0.21113678618499	0.00339909025351615	0.452157279718728
Hddc2	0.817591178481282	0.0417420470039442	0.00345591072491458	0.451448797715564
Prdx2	0.313906043981228	0.180828441071339	0.00345994000823246	0.451398944658403
Ildr1	0.0868920594960192	0.302659963383191	0.00347760952000398	0.451180922181325
Gss	0.255661908360235	0.203644835707459	0.00350619948617403	0.450830193363159
Arpp19	0.76904938700532	-0.0531247397497718	0.00352173884425544	0.450640609598078
Ndufa7	0.131055455063828	0.268348044377052	0.00356871822385041	0.450071858302834
Sptbn1	0.844891463329532	-0.0354114217465229	0.00359328130809367	0.449777084634871
Taf10	0.263459720792843	0.200406926000248	0.0036625315764871	0.44895540081216
Hist1h2ai	0.140841169920394	-0.261957771058534	0.00368415752325002	0.448701576952409
Fthl17	0.156729156900553	-0.252240469522535	0.00371101308883448	0.448388175964822
Naa38	0.343453709326881	0.170271601762089	0.00377867360425288	0.447607269356778
Tubb5	0.549854340742636	-0.107952195517164	0.00381191218059085	0.447228101826616
Necab2	0.664084750120453	0.0785088292513936	0.00397062583709573	0.445456378259869
Smdt1	0.287752170539066	0.19070419397354	0.00406943011423389	0.444384345350397
Cyp2e1	0.949820827828976	0.0113940154938328	0.00409020407563876	0.444161834805455
Pqlc3	0.736207020422021	0.060938508211495	0.00411540244898445	0.443893251190227
Rhou	0.00637089287803905	0.465220871981374	0.00413538077464981	0.443681322579386
Usp24	0.559894796180142	0.10526303726661	0.00413864130759123	0.443646819728379
Reep3	0.953503618412344	-0.0105568393092495	0.00414060888942447	0.443626010290072
Nsmce2	0.629510753324287	0.0871790601021896	0.00415857202248393	0.443436426524991
Tmsb10	0.0388331691916983	0.361316338939153	0.00417660295448075	0.44324684275991
Csrnp1	0.313854772300063	-0.180847283478299	0.00419059111120612	0.443100256299712
Cpt2	0.0280005529302181	0.382564712109179	0.00419121873515005	0.443093689212
Chd4	0.113699468525148	0.280607599703923	0.00421286906573437	0.442867675229747
Gmfg	0.743726722103069	0.0591403661346558	0.00422118563259666	0.442781124878616
Tmem134	0.389551864514161	-0.154845917042319	0.00424591299326282	0.442524661388457
Timeless	0.787768106408852	-0.0487139622301789	0.00427814457487807	0.442192310863626
Nucb2	0.160505790676294	0.250036359409874	0.00428420352047865	0.44213007846435
Sipa1l3	0.845204200409303	-0.0353391538112658	0.00428975225233419	0.442073153688978
L1td1	0.233640365775953	0.213158158061125	0.00431518326518843	0.441813072175063
Zwint	0.649792813222542	0.0820709120493269	0.00441727213847876	0.440782253813854
Ndufa1	0.442892595490568	-0.138260540630816	0.00441727213847876	0.440782253813854
Mapk14	0.478064066136351	0.127917646355665	0.00446614187414829	0.440296117420814
Ltbp3	0.484320663979746	0.126120234761268	0.00452549813604097	0.439711846591075
Eef1d	0.11975621015928	0.276180538058108	0.00459087199175245	0.439075999928123
Atp6v1f	0.519867453251907	0.116125232401745	0.00461052196209177	0.438886416163042
Atp2b1	0.059798312946842	0.331118680333803	0.0046478898478739	0.438527817962282
Ssr4	0.789287692156606	0.0483571349004333	0.00468985446774672	0.438128081102717
Cox8a	0.12803488076657	0.270391303598197	0.00472996345247445	0.437748913572554
Trim33	0.427167252522591	-0.143028145480155	0.00478188439086935	0.437262207912316
Rbfox2	0.505738745791265	0.120055517002082	0.00479035598796385	0.437183231223372
Mybl2	0.139898663858031	0.262558809917141	0.00479068544763983	0.437180162277311
Tango2	0.256882978078997	0.203133550843788	0.00479866660444328	0.437105873027255
Dad1	0.332781605228829	0.174017577000855	0.00481107596323893	0.436990578512229
Zfp36l1	0.569254786834912	0.102776088779569	0.0048196378375347	0.436911181145251
Smagp	0.051705465785755	0.341587006365781	0.00484986045190494	0.436631891382246
Dus1l	0.274789829726456	0.195812342026402	0.00485208314504315	0.436611410982067
Tnik	0.343526694729514	0.170246229403045	0.0048936890615412	0.436229539699934
Gpbp1l1	0.61613430699632	-0.0905844921374314	0.00491191831932003	0.436063113408235
Pskh1	0.973883339973773	0.00592750929283001	0.00492337861152303	0.435958759456224
Rexo2	0.137253641886592	-0.264261525934762	0.00493500856303575	0.435853075921742
Cln6	0.0619374510748425	0.328540093488478	0.00496698372658511	0.435563621623235
Xlr	0.277517237553743	-0.194724809656584	0.00502101641129626	0.435078146366253
Socs3	0.201074298082263	0.228408997914457	0.00503890699698228	0.43491840085416
Dusp1	0.182910788267695	-0.237670477320769	0.00503890699698228	0.43491840085416
Pptc7	0.509500230983619	0.11900389227108	0.00504604931608466	0.434854764285091
Lama5	0.676324919705356	0.0754811135952864	0.00508078657659627	0.434546372144207
Gnl1	0.691093289471734	-0.0718546159436016	0.00510455566922086	0.434336405801092
Rcc2	0.272243602601831	0.196833971636975	0.00512610015236215	0.434146822036011
Map4k1	0.244026178410242	0.208600142711563	0.00513842490845384	0.434038679059537
Gipc2	0.22991817721065	-0.214824856063221	0.00519305696017414	0.433562004271175
Ndufaf1	0.140088299714644	-0.2624376411908	0.00520368005898852	0.433469821026693
Pcolce2	0.0172021671092546	0.411992766886808	0.00523665277524565	0.433184731573503
Ppp1r14d	0.0128723065816172	0.428394581244484	0.00532995020682714	0.432386408372699
Kdm6a	0.1173989028525	-0.277883254075729	0.00539084933245837	0.431871816855036
Psmg4	0.55999375951069	-0.105236643425099	0.00545642654153733	0.431323296958146
Plekhf2	0.54354088527897	-0.109654911534785	0.00545885842010252	0.431303065559793
Smad2	0.224537918254371	0.217266563848426	0.00552760936312247	0.430734314264549
Sms	0.138836217905954	-0.26323989632419	0.00552760936312247	0.430734314264549
Xrn2	0.0925256505421554	-0.297634759880132	0.0056204427752955	0.429975979204224
B4galnt3	0.2981988352231	0.186693892942804	0.00566019941558293	0.429654528219174
Ndufv1	0.640296000626355	0.0844547144739962	0.00569095062961389	0.42940722790898
Otulin	0.114070880248351	0.280331116726537	0.00572700178266139	0.42911877394636
Braf	0.806743595813831	-0.0442706164581432	0.00572827992309377	0.429108576108227
Cpeb1	0.991660354906893	0.00189250025501537	0.0057723147341151	0.428758434357785
Bcl3	0.897812431579723	0.0232494432968854	0.00578767022078752	0.428636878907379
Gpa33	0.462599469292003	0.132413733980146	0.00580021913650253	0.428537747528891
Sgol2	0.581799374450593	0.099471866931554	0.00580761537582131	0.428479407088092
Acaa1b	0.226164285461536	0.216524330184752	0.00588065206414212	0.427906729367036
Ccdc9	0.706466388711084	0.0681086407048356	0.00590566048571683	0.427712052738243
C77370	0.483861765749487	-0.12625165882205	0.0059880664844385	0.427075573157948
Acot8	0.527288275991277	0.1140819731806	0.00607742602321304	0.426393887850053
Mir7003	0.701186095347603	0.0693920789780347	0.00611800515045724	0.42608718363767
Phpt1	0.293045070580578	0.188660934752395	0.00612762904323327	0.426014702534046
Mrpl52	0.129538669909127	0.269369673987625	0.00618086207867807	0.425615552607356
Cdk4	0.491903672918903	0.123957726082801	0.00618086207867807	0.425615552607356
Gm1631	0.0827403182205422	0.306525776816311	0.006215027954668	0.425360933407847
Sptlc2	0.744675142192154	-0.0589139742096828	0.00623179971102594	0.425236385077193
Cox6c	0.0420968252979053	0.355867647682766	0.00628309955795547	0.424857217547031
Ahsa1	0.175223042173757	0.241785674502166	0.00636073308866747	0.424288466251787
Rd3	0.245233604452009	-0.208078724825944	0.00640210478116887	0.423987817051796
Pcsk6	0.43572735798943	0.14042117944235	0.00640782776199877	0.423946360153257
Stk38	0.833097424631358	0.038140838794708	0.00641294770244283	0.423909298721625
Rest	0.175223042173757	0.241785674502166	0.00643919348427779	0.423719714956543
Hist1h3b	0.245233604452009	-0.208078724825944	0.00652646413037372	0.423094084238695
Cox7b	0.427167252522591	-0.143028145480155	0.00657181782973915	0.422771796131137
Fkbp6	0.304724704680799	-0.18423387310658	0.00661426457934833	0.422471899058387
Lpcat1	0.175105402439042	0.241849630043111	0.00662118998740668	0.422423126940799
Otud5	0.140967044037883	0.261877723510093	0.00684415156709628	0.420875958480325
Cd68	0.445336910486811	-0.137527829805731	0.00687080035800136	0.420693956937116
Dpm2	0.3102129642201	0.182190613885435	0.00687191249024433	0.420686374715244
Dusp18	0.83379123636063	0.0379800516461093	0.0069272020732154	0.42031075192265
Akap2	0.132413013179903	0.267441027231947	0.00694210495689518	0.420209947898719
Caly	NA	NA	0.00696697428378146	0.420042144791944
Gid8	0.17272956203719	-0.243147847316263	0.00698392910401546	0.419928039654919
Fgd1	0.43448219537936	0.140798628605938	0.00711812673887491	0.419033221944838
Xlr3b	0.952388500176219	0.0108103058366801	0.00714466037315886	0.418858021157849
Tmem88	0.993997288736925	0.00136217281409671	0.00715490334010038	0.418790537064431
Nenf	0.231706369580395	-0.214021895394016	0.00717621290100068	0.418650408755789
Rapgef6	0.487947064523053	-0.125083914697433	0.00726884920555504	0.418045381234465
Rcor2	0.169402252688729	0.244987484968616	0.00727465824189255	0.418007662835249
Fscn1	0.157969903668952	0.25151217206937	0.00732947053967026	0.417653034473944
Prkar2a	0.136729066892037	0.264602069138286	0.0073854130328308	0.417293440265881
Akap1	0.358337154733792	-0.165163453709226	0.00738846859525566	0.417273866943782
Zfp644	0.23838225866843	0.211060572719093	0.00740814780355614	0.417147972537627
Col7a1	0.24124208718581	0.209809033830227	0.00741260368880226	0.417119506735747
Ablim2	0.838606081239553	0.0368650154745674	0.00750379863807216	0.416540131126563
Rps5	0.0108042501226242	0.437938559732093	0.00756792170353116	0.416136364353294
Mxd3	0.128501536275348	-0.27007332762493	0.00764761159827509	0.415638658555146
Mphosph9	0.410204837502007	0.14828118377682	0.00765697317495873	0.415580483678866
A830080D01Rik	0.339193682750752	0.171758258983442	0.00767346309655226	0.415478160320674
Atp5j2	0.10612882745371	0.286396834163834	0.00778201103092258	0.414809277997726
Hist1h1t	0.675579195023362	0.0756649908457978	0.00780696182713925	0.414656663533293
Tmem8	0.00931027245449645	0.445846494252525	0.00790283062286923	0.414074144149495
Psme2b	0.763820690165316	0.0543620828180944	0.0079381013588895	0.41386135917232
Dst	0.400220749007477	0.15143052523552	0.00815822022346735	0.412551462856369
Agpat4	0.258658526977073	-0.202392948164511	0.00819795806234325	0.412318230492931
Chn1	0.164360912201805	0.247824539053816	0.00821714765475123	0.412205948891124
Inf2	0.502738569909303	0.120897105143804	0.00822099428909207	0.412183468667138
Cryzl1	0.663347796324247	-0.0786917851410582	0.00822253989361732	0.412174438499784
Glrx	0.840334555587516	-0.0364650567714912	0.00824509347467672	0.412042835122924
Atpif1	0.802370681012403	-0.0452922460687157	0.00825836787508782	0.411965521521507
Pet100	0.780596738973994	0.0504003941215784	0.00829099624819207	0.411775937756426
Appl1	0.414874168695508	-0.146823200847602	0.00829099624819207	0.411775937756426
Kcmf1	0.226029999633705	0.216585477441377	0.00832373522928043	0.411586353991345
Ube2q1	0.0766146449754737	0.312512302894512	0.00833968006488495	0.411494252873563
Pkm	0.0236738021953302	0.392986856866902	0.00845580329985074	0.41082801893102
Rnf130	0.482212817977552	0.126724433214172	0.00848909987567925	0.410638435165939
Hs6st1	0.292685889909611	0.188798842373858	0.0084992443782661	0.410580801290787
Cox6a1	0.333743293563021	0.173677033797331	0.00858966543278195	0.410069683870695
Slc9a3r1	0.117753943806115	0.27762518238263	0.0086154091946864	0.409925007955977
Fam189a2	0.942047438551906	0.0131618527437603	0.00862118549005464	0.409892597021637
S100a1	0.502322808519836	0.121013930244927	0.00873629838966949	0.409250548186618
Rasip1	0.391099571173247	-0.154347144445932	0.00873629838966949	0.409250548186618
Gchfr	0.966916296299917	0.00750954018926373	0.00893644307973052	0.408151300421498
Crygc	NA	NA	0.00894388703666538	0.408110824795448
A930005H10Rik	0.410842822879085	-0.148081425017914	0.0089697829561568	0.407970243360216
Ube2dnl1	NA	NA	0.00899709192631315	0.407822367150803
Baz2b	0.996989808108555	0.000683087000862321	0.00900189216875913	0.407796413918945
Rpl39	0.44744261193624	-0.13689836781672	0.0090022131905052	0.40779467868972
Cfl1	0.88185890470111	-0.0269029130784101	0.0090022131905052	0.40779467868972
Igsf8	0.870858616973897	0.0294280547776291	0.00900476171117859	0.407780904969421
Rhoc	0.143306906543356	0.260399141732007	0.00901427004801558	0.407729545726268
Foxo1	0.47074538673216	0.130035768487016	0.0090478422173017	0.407548576278437
Tpp1	0.0883758272247905	0.301312785127634	0.00917855087586461	0.406849431396592
Cpsf4	0.240890341640205	-0.209962429357843	0.00921477620727806	0.406657176099233
Pabpc1	0.0161970411272003	0.415462708299497	0.00925061798596927	0.406467592334152
Synrg	0.973208401852288	0.00608074918879686	0.00935904585528258	0.40589787164356
Snrpd2	0.598925009050376	0.0950115537832457	0.00939518136678741	0.405709257273827
B3gnt7	0.712015564679556	0.0667633595415028	0.00949868642439711	0.405172413793103
Msc	0.846009196478185	-0.0351531582648907	0.00950446069451694	0.405142612419957
Apoe	0.0504080986698958	0.343384316233417	0.00950486894912639	0.405140505978583
Alpl	0.318122242442128	0.179285513361203	0.0095637907983912	0.40483730004024
Rpap1	0.481754262618779	0.126856055250843	0.00957846222975656	0.404762050918345
Hunk	0.139468819208513	0.262833906624231	0.00960558220700625	0.404623212989192
Akap8	0.061012911172275	-0.329645821011404	0.00961565051322077	0.404571754683339
Ifitm2	0.993936181610927	-0.00137603987816948	0.00964120527754919	0.40444135299785
Zdhhc17	0.854796752710393	-0.033125033449697	0.00966116204107115	0.404339722424199
St14	0.144603239959636	0.259587543671097	0.00968884113098278	0.404199062448124
Sympk	0.0126298936962026	0.429443412857673	0.00970873340733691	0.404098185718148
Ndufa3	0.238208845149685	0.21113678618499	0.00972753480066801	0.404003003388096
H2afj	0.905666389599816	0.0214542218220232	0.00972753480066801	0.404003003388096
Acat3	0.0337189125881803	-0.370650564668825	0.00975005462420686	0.403889203318835
Tmem82	0.189556296729062	0.23421031848434	0.00976421872169997	0.40381774257789
Etv5	0.0103947661113692	0.440009084126394	0.00976507613049193	0.403813419623015
Helz	0.0443493738731464	0.352302120694742	0.00979897423261944	0.403642768889623
Rnf145	0.159416301717247	0.250668340864321	0.0098018368140842	0.403628381130818
Usp7	0.867029273553105	0.0303083451136519	0.0098784443955684	0.403244668327771
Kdelr3	0.468460719335557	0.130700507832022	0.00991647932925854	0.403055102837421
Zfp384	0.919027478877063	0.0184047176939003	0.00993941206508575	0.402941106597429
Dpy30	0.452017773489966	-0.135536195002623	0.0100698921290867	0.402296749502365
C77080	0.835983130430436	-0.0374722786385991	0.0101707823886219	0.401803390531742
Fndc3b	0.383823987377858	0.156701866356742	0.0102791781407627	0.401277966526377
Mif	0.16122965564319	0.249618168183223	0.0103038063585523	0.401159246911877
Dalrd3	0.156412689417187	-0.252426895192745	0.010383127402579	0.400778522144526
Rpl32	0.0100087511345761	0.442025078174383	0.0104224932122516	0.400590495616634
Dnajc18	0.0721607370384443	-0.317102304542616	0.010428266012843	0.400562973457082
Selm	0.875388816816622	0.0283875038252306	0.0104836963615513	0.400299366027514
Hnrnpdl	0.330863337521152	0.174698663407903	0.0105022645758033	0.400211328086471
Sult5a1	0.252269749689095	0.20507372102089	0.0105270341835453	0.400094093927203
Plekha4	0.116362435092354	0.278639987253334	0.0105353449249481	0.400054812070956
Tead1	0.407271380927889	0.149201943095073	0.010543137296934	0.400018004376873
Osbpl1a	0.625793889252432	0.0881223048200728	0.0105543052152068	0.399965292570308
Oas1a	0.351025109487822	0.16765670807773	0.0106413765092646	0.399555946441312
Gml	0.600588653304503	0.0945812385572472	0.0106984718508125	0.399289074397086
Slc2a1	0.222258984890164	0.218312783113669	0.0107039764714965	0.399263409261065
Nae1	0.343453709326881	-0.170271601762089	0.0107039764714965	0.399263409261065
Hist1h3g	0.329585009438757	0.175153886513118	0.0108964351726766	0.398373077691197
Mbd3	0.0681096917617756	0.321472784126824	0.011197462785093	0.397007025859498
Sparc	0.722374978805465	-0.0642612624735983	0.0112130142030535	0.396937308169969
Map4k3	0.77067237294534	-0.0527411519777932	0.0112283616948741	0.396868585427413
Pvrl2	0.236662883140807	0.211817872592039	0.0113550296859319	0.396304429547589
H2afy	0.163007888001742	0.24859653857265	0.0116749707635293	0.394902982664197
Cct3	0.682758260227845	0.0738978751647467	0.0116749707635293	0.394902982664197
Ly6c1	0.655375492860933	0.0806759534966181	0.011708182088739	0.394759386205611
Acin1	0.0497648186321311	0.344289178762944	0.0117188351268389	0.394713398899116
Ndufa2	0.26803411015077	0.198536687654596	0.0117628396889717	0.394523815134034
Tpk1	0.955747383780272	0.0100468902544643	0.0117797209401926	0.394451246232223
Snord33	0.0652355570523806	0.324698382022484	0.0117813042539832	0.394444444444444
Gbas	0.305617098625071	-0.183900069396253	0.0118444520423546	0.394173798810321
Smoc1	0.192904309934442	0.232499233689292	0.0118707845623049	0.394061302681992
Asns	0.910139908911213	-0.0204325922114507	0.011895698126144	0.393955063838791
Rab24	0.884829725441926	0.0262218266713617	0.0119359185862833	0.393783950673437
Ids	0.86019740332103	0.0318805650137281	0.0121859284104291	0.392731180452799
Gm3219	0.267509275163102	0.198750200698182	0.0122712897722095	0.392375935722447
Amdhd2	0.327998715927294	0.175720293018476	0.0123478196420006	0.392059226187978
Pml	0.204628160729035	0.226665771349169	0.0123965951134704	0.391858244325542
Gna13	0.698066492235564	-0.0701518999259807	0.0124862716065302	0.391490474892735
Meg3	0.562760456953595	-0.104499623087908	0.0124866980618425	0.391488731339932
Gm4951	0.340192310949175	0.171408743927828	0.0125195525889494	0.39135455821524
Fam174a	0.660665392549035	-0.079358368906226	0.0125621648702459	0.391180980768413
Zfp1	0.485780905073609	0.125702461978573	0.0125747890147063	0.391129653461387
Rgs19	0.211980388945193	0.223124687734562	0.0126017378357566	0.391020231118478
Ubl3	0.698524896867904	0.0700401756684539	0.0126215135182712	0.390940060803383
Fkbp5	0.0978604358728963	0.293087027308871	0.0126332494006745	0.390892534153389
Trnau1ap	0.234316590370138	0.212857288481187	0.012654772784459	0.390805468563436
Adnp2	0.0921572305285165	0.297956133786255	0.0126549882265503	0.390804597701149
Creg1	0.189394147539338	0.234293724024635	0.0126729244512791	0.39073213983241
Gm5635	0.0442357830302735	-0.35247839976079	0.0127810951280418	0.390296994730677
Six4	0.760085385670033	0.0552475041351237	0.0128351169944501	0.390080847333179
Sik1	0.655899727383538	0.0805451979612811	0.0128652478833109	0.389960625708954
Renbp	0.88185890470111	0.0269029130784101	0.0129573447478259	0.389594637241922
Hira	0.14228803197024	0.261040795949466	0.0129589794918221	0.389588160821253
Popdc3	0.240158780879362	0.210281942507135	0.0131129223937825	0.388981364780638
Enpp3	0.422744462609874	0.144386424882495	0.0131839952378356	0.388703254874275
Tmeff1	0.00776783562832328	0.455232713689345	0.0132198436059476	0.388563461578168
Mcl1	0.222312366089223	0.218288193458998	0.0132959993321098	0.388267550886354
Myo9b	0.439371432057124	0.139319924757049	0.0133011997307033	0.388247396704231
Engase	0.0868920594960192	0.302659963383191	0.0133257561059852	0.388152318495359
Hmgn5	0.127039547517803	0.271072390005246	0.0133449860297561	0.388077967121273
Adk	0.72219437147886	0.0643047828248834	0.0133752392881346	0.387961178399219
Cep78	0.0251923988040859	0.389162759133094	0.0133903162432376	0.387903059423889
Dnmt3b	0.355289275978939	0.166198970846111	0.0134386836263185	0.387716985617322
Eif2b5	0.437240617073649	0.139963256648437	0.0136421322276363	0.386940464530785
Sec23ip	0.356516836080629	-0.165781269676942	0.0136964848929184	0.386734674060753
Ftx	0.105274764921005	-0.2870692408714	0.0137172535203827	0.386656222464986
Ccdc64	0.867113972154487	-0.030288867278643	0.0137760070277038	0.386434830360424
Arel1	0.997693164579526	-0.000523477531984223	0.0138171139755749	0.386280408422751
Atp5l	0.56771246759889	0.103184590667826	0.013843329807564	0.38618212947046
Fhl3	0.0598889232939692	0.331007993825501	0.0139268912765562	0.385869919731619
Ube2cbp	0.670830715325616	-0.076837609726119	0.0140934278672025	0.385252394487026
D8Ertd738e	0.273939375770917	0.196152885229927	0.0140983572045532	0.385234210645054
Nudc	0.67860442307175	0.0749195047753192	0.0143573520133888	0.384286291819648
Tmem98	0.916784645806497	0.0189162477114494	0.0144289835144531	0.384026677495474
Zmiz2	0.125033280763941	0.272457329255919	0.0145173317584055	0.383707974585129
Ust	0.622703971578381	-0.0889081936493342	0.014555067066184	0.383572350135532
Nfkb2	0.777194264816804	-0.0512019776089658	0.014555067066184	0.383572350135532
Zfp106	0.904175841870644	-0.0217947650255474	0.0146734507481949	0.383148789229161
Zfp277	0.0638072751736813	0.326342910961288	0.0146762086497367	0.383138956333149
Mfge8	0.425535771526383	0.14352827526514	0.0148336948375278	0.382580037933917
Ckap4	0.859027250831238	-0.0321500789637692	0.0148544082353745	0.382506899941891
Cluh	0.461444954275533	-0.132752547069892	0.0148823455293283	0.382408391193222
Ankrd33b	0.264205517290552	0.200100564234748	0.0149966921678231	0.382006819792041
Fzd5	0.784038595566585	0.049590489341898	0.0150523379159104	0.381812334251384
Mettl18	0.864538313971401	-0.03088133240805	0.0150842165096159	0.381701190104313
Cib1	0.88185890470111	-0.0269029130784101	0.0151586253749187	0.38144253534343
Phactr2	0.179357910014356	0.239556800717053	0.0151648253677128	0.381421031831997
Icam5	0.210352308073433	0.223901447323254	0.0151908266715584	0.381330932016406
Fbxl22	0.0868920594960192	0.302659963383191	0.0152312124656857	0.38119124506104
Dync1i1	0.0868920594960192	0.302659963383191	0.0152699946122163	0.381057399061231
Ilkap	0.719237138328554	0.0650178842435079	0.0153620017309648	0.380741006750416
Cul4b	0.878889663296373	0.0275839994854584	0.0154895501623971	0.380305032752942
Myl12b	0.975992384618694	-0.00544869125638685	0.0154895501623971	0.380305032752942
Gmeb1	0.866408269374318	0.0304511654373035	0.015496087050491	0.380282770764352
Angel1	0.373304824255575	0.160152810702028	0.0155396409246451	0.380134646049391
Pla2g12a	0.248780823624688	0.206556712742144	0.015545293094601	0.380115448987861
Dcaf12	0.179010960994369	0.239742415281021	0.0156572872414484	0.379736281457699
Hist2h2be	0.245233604452009	-0.208078724825944	0.0157088188751509	0.379562584557391
Rptor	0.574935508046948	-0.101275786173504	0.0157203676343673	0.379523723317716
Nfkbie	0.135424617106822	0.265453065545144	0.0157488429428128	0.379428007591412
Ccdc160	0.716291905133546	-0.0657290503259281	0.0158469356087898	0.379099397356572
Hoxd8	0.0868920594960192	0.302659963383191	0.0159524123324861	0.378747960279042
Cox20	0.639734061742979	0.0845962034565466	0.0159920079347113	0.37861653803315
Macf1	0.98199315814713	0.00408651844229014	0.0159973648657101	0.378598778867211
Hist1h3a	0.73285540721064	-0.061741801145371	0.0160220733376095	0.378516930829582
Hibadh	0.298301425396108	0.186654957559404	0.0161194526361674	0.378195390286104
Gpr64	NA	NA	0.0161420703243573	0.378120942594329
Mtcp1	0.844786156884549	0.035435757387047	0.0161609947451165	0.378058719122288
Nrg2	0.111629101543182	0.282161322535294	0.0162069245892766	0.377907957021708
Atic	0.0352261897314521	0.367786659806112	0.0162275282238857	0.377840443806886
Fahd1	0.335487947764545	0.173060767088942	0.0162695672167286	0.377702915924572
Ifi30	0.234356607443634	0.212839502202611	0.0162855033982181	0.377650860041805
Cd59a	0.482814549211452	0.126551812599371	0.0162930865166944	0.377626104701128
Dos	0.31015126486278	0.182213457480024	0.016329846896304	0.377506236742362
Mir3091	0.589745195190751	0.097395356207915	0.0163436531209291	0.377461276276724
Vps29	0.693879619872173	-0.0711735295365532	0.0163436531209291	0.377461276276724
Atg3	0.587008145733388	0.0981092386174231	0.0164604778450377	0.377082108746561
Mark3	0.151945143975142	0.255088174515854	0.0165859803877497	0.376677295392834
Gjb3	0.518635648712166	0.116465775605269	0.01663703426889	0.376513357451318
Sys1	0.25162310037057	-0.205347551725079	0.01663703426889	0.376513357451318
Psmb3	0.626826024668191	-0.087860146509238	0.0166962398751886	0.376323773686237
Jmjd1c	0.875795637600803	0.0282941044429487	0.0167059876035611	0.376292614563802
Bax	0.220837034061712	0.218969279866047	0.016755622899689	0.376134189921155
Sumf2	0.593671852364352	0.0963737265973424	0.0171156699568749	0.374996687330668
Dpp7	0.634894168636489	0.0858168872880929	0.0171763064848327	0.374807103565587
Agtrap	0.231305187387377	0.214201675016708	0.0172371237453275	0.374617519800506
Taf5l	0.975952175662922	0.00545781957784172	0.0172459943151617	0.374589914914586
Atg13	0.714900411871082	0.0660653814836906	0.0172981221552333	0.374427936035424
Iqsec1	0.0841795431068353	0.305169117635242	0.0173070765492032	0.374400153052927
Mettl7a3	0.150398515656415	0.256022668749472	0.0173971049731467	0.374121490150825
Nop10	0.411756177428909	0.147795750329493	0.0174822084587469	0.373859184740181
Anp32a	0.8242914997913	0.040184098015853	0.0174822084587469	0.373859184740181
Stk40	0.223754735977429	0.217625291743165	0.0175382209836519	0.373687128925057
Exosc10	0.962495857527767	0.00851358008810445	0.0176679401693689	0.373290433444937
Kmt2a	NA	NA	0.0176766463344462	0.373263896862257
Hexa	0.005284915424558	0.47437668250918	0.0177926810270019	0.372911265914774
Rragc	0.0607075356292595	0.330013940061232	0.0178023206151412	0.372882058159656
Tmem55b	0.0169819189106717	0.412738362671304	0.0179123622957662	0.372549572977036
Pigyl	0.516176348617599	-0.117146862012317	0.0179811803238783	0.372342514619531
Tbc1d22b	0.20465639616153	0.226652005622807	0.0179925532410938	0.372308360167075
Chpf	0.0501985598183667	0.343678046310792	0.0180277097929367	0.372202894774877
Zfyve26	0.681694389577527	-0.0741593170310983	0.0180301111272838	0.372195697371978
Cisd1	0.298399680169425	0.18661767553125	0.0180443852509944	0.37215293085445
Gm5662	NA	NA	0.0181020585383431	0.371980425662875
Slc25a48	0.788380168586853	-0.0485702169010252	0.0181269423045958	0.371906139025979
Grina	0.281489490879505	0.193153209526488	0.0181669527572996	0.371786873478227
Prdx6b	0.321374303807168	0.178104095443145	0.0181713553923484	0.371773763324287
Psmd4	0.895239468399606	0.0238380242466925	0.0181713553923484	0.371773763324287
Tra2a	0.366430183593916	-0.162439108081033	0.0182351214568683	0.371584179559206
Ucp2	0.593377389565247	0.0964502368913076	0.018326056323789	0.371314781085905
Chrm4	0.887540329742077	-0.0256007051906718	0.0183619945385769	0.371208622100989
Pja1	0.737674198508374	0.0605872252449838	0.018464409041461	0.370907051204193
Abca14	NA	NA	0.0184660114938862	0.370902343778945
Hras	0.703567959283912	0.0688127298636093	0.0186157221513845	0.370464053738996
Fos	0.135766192853756	0.265229649130868	0.0186608845994161	0.370332418144025
Magi3	0.387251589362635	0.155589338886335	0.0186944437833663	0.370234775844283
Arhgap27	0.597018055017706	0.0955054373650906	0.0187167194435802	0.370170044802339
Vmac	0.894146916090139	0.0240880243738823	0.0188206075615591	0.369869006772005
Tuba1a	0.879297956618436	-0.0274903230962315	0.0188747032185013	0.369712804866009
Fth1	0.0105333530880447	0.43930073254619	0.0188831870072661	0.369688341908394
Lsm3	0.703662587214524	-0.068789727111884	0.0188831870072661	0.369688341908394
Ngfrap1	0.398752204230505	-0.151897517464653	0.0190368128759197	0.369246950397747
Chaf1a	0.996993595927269	0.000682227447230215	0.019081334757983	0.36911959061315
Shisa5	0.383823987377858	-0.156701866356742	0.0191130701491566	0.369028960103428
Ift22	0.979582144010774	0.00463378699302563	0.0191149253598866	0.369023665865367
Erp29	0.88780208628826	-0.0255407402643134	0.0191416979738168	0.368947312474968
Snhg9	0.332781605228829	0.174017577000855	0.0191477704032534	0.368930006848069
Gm20300	0.451572876493407	-0.135668328281837	0.0192165693533446	0.368734259720818
Atg101	0.726197304040566	0.0633410358554971	0.0192812238887863	0.368550839317906
Rabl6	0.875715774829524	0.0283124390600539	0.0192812238887863	0.368550839317906
Dip2a	0.855202483709171	-0.0330314900565225	0.0193551509092986	0.368341744516959
Ddhd1	0.826341412498069	-0.0397080257912825	0.0193909374218948	0.36824076659398
Rogdi	0.723367661211819	-0.0640221222625455	0.0195504718237447	0.367792504257581
Gcat	0.559058003566166	0.105486298634484	0.0196615188123519	0.367482289216855
Naa30	0.63162754403837	0.0866428857982373	0.0197078282275303	0.367353355390863
Cebpa	0.0302163049420465	0.377731310593069	0.0198139937178423	0.367058726843657
Scn3a	0.948889979448011	0.0116056530197712	0.0200017372257859	0.366540926716041
Figla	0.475966284549866	-0.128523031425593	0.0200017372257859	0.366540926716041
Zfp820	0.760420576202788	-0.0551679989709169	0.0200041886941387	0.36653419249545
Kctd6	0.0702429407310252	-0.319146801999715	0.0200356772810824	0.366447754275071
Desi2	0.47511599609891	-0.128768806350992	0.0201050452512654	0.366257735359833
Gm12338	0.947507469481444	0.0119200081549465	0.0202121814160514	0.365965334462606
Slc45a4	0.39131141665557	0.154278962691164	0.020231102181155	0.365913829946911
Esrrb	0.21572598143249	0.221353082290716	0.0202374106212271	0.365896666606769
Itpkc	0.270128478354104	0.197687365400331	0.0202915476894168	0.36574956003978
Pkmyt1	0.885165989241428	-0.0261447576852201	0.0203772907835638	0.36551724137931
Sema7a	0.186545474769718	0.235767245734307	0.0205622853202936	0.365018777495087
Atp5k	0.968493271678575	0.00715140727400774	0.0205883876358097	0.364948747781363
Dnttip1	0.0902533834711345	0.299632683471404	0.0206168373301701	0.364872504865356
Rps13	0.0633106678950275	0.326921475383211	0.0207301974487373	0.3645695802512
Atp5g3	0.149170581263397	0.25676957545723	0.0207301974487373	0.3645695802512
Srsf11	0.648432764950448	-0.0824114552528511	0.0207301974487373	0.3645695802512
Acot7	0.105573905189626	-0.28683326012455	0.020737157425456	0.364551026768471
Fbp1	0.728316140299623	0.0628315985039981	0.0209131123547706	0.364083698386518
Gm8615	0.360187494372409	0.164537368931303	0.0209444436849613	0.364000828955957
Mir6913	0.530879605802598	-0.113098150072863	0.0210162692918878	0.363811245190876
Usp25	0.564045527527158	0.104157859189422	0.0210860430741833	0.363627595292713
Rnaseh2a	0.0585069612528395	0.332710709843122	0.0211605384901228	0.363432077660713
Trim37	0.0375946213327434	-0.363481102794411	0.0212465015220338	0.36320717639796
Map3k6	0.306011365152653	0.18375278807773	0.0213362938098687	0.362973067519107
Aldh16a1	0.778324442937473	-0.0509356153667609	0.0213522989609669	0.362931424954108
Atp5o	0.0993566031925972	0.291845525420221	0.0213784939970925	0.362863326365469
Gfi1b	0.613270016716599	0.0913176650263716	0.0214374091008764	0.362710420625539
Adora2b	0.136382670714309	0.264827467960292	0.0214505958144171	0.36267624449382
Dpm3	0.943019856835181	-0.0129406417339188	0.0216654057179284	0.362121976786839
Mob3c	0.15722705523785	0.251947714397093	0.0217709239803279	0.361851390656303
Fam50a	0.730448426247	-0.0623194062449246	0.0218943613929676	0.361536240009901
Cldn9	0.916706153177739	-0.0189341523512471	0.0219013324811379	0.361518486278442
Fam129a	0.680633202632831	0.0744202467234995	0.0219217217257195	0.361466586707939
Psip1	0.0493581922271527	0.344865974574874	0.0220595435584561	0.361116822736807
Bcan	0.878705142516669	-0.0276263371381824	0.0221325483913999	0.360932289673582
Socs6	0.862189022167646	-0.0314220020396667	0.0221550693108126	0.3608754664709
Rhobtb1	NA	NA	0.0222448264406907	0.360649475420333
Ltk	0.936885694180874	0.0143363949067762	0.022259165688971	0.36061344249685
Tceal8	0.467801536010128	-0.130892618428186	0.022259165688971	0.36061344249685
Gns	0.11218679241345	0.281740688483423	0.0222689817274051	0.360588787059548
Atp5g1	0.453165478482309	0.135195651799099	0.0222691672404234	0.360588321184495
Gm7325	0.737379247311197	0.0606578271947049	0.0223441647505926	0.360400246211046
Mir682	0.576707317200788	0.10080921182469	0.0224517953336947	0.360131253877801
Zswim7	0.209887253782172	0.224124084100005	0.022666148253369	0.359598727843536
Pla2g5	0.775971361378641	-0.0514903125541296	0.0227709109770031	0.359339987839169
Fasn	0.663427259999817	0.0786720538226467	0.0227755078295955	0.359328657412766
Trim41	0.0829632763598089	0.306314426189067	0.0228043469380852	0.359257617596953
Kifc2	0.134914263886075	-0.265787647467037	0.0229205560034544	0.358972114854492
Srgn	0.403621485416158	-0.150352845680471	0.0230836039002895	0.358573565656841
Hdac4	0.257784942325359	0.202756910456372	0.023089003906009	0.358560406239886
Rpp25	0.242876922201257	0.209098042689034	0.0231446623454716	0.358424919955769
Spryd4	0.12803488076657	-0.270391303598197	0.0231905937415733	0.35831331600352
Atp6v0b	0.634894168636489	-0.0858168872880929	0.0231905937415733	0.35831331600352
Plekhj1	0.774817144213601	-0.0517625669356751	0.0231905937415733	0.35831331600352
Sox2	0.147734012175377	0.257649070595011	0.0231936313249332	0.358305941788749
Pank2	0.24780066535226	0.206975819021811	0.0232553591159566	0.358156261845748
Timm13	0.034682357214195	0.368808289416685	0.0232687923681532	0.358123732238439
Ggct	0.0819518817018872	-0.307276703555903	0.0232884265364375	0.358076214791851
Snrpb	0.0799453473477389	0.309213228799954	0.0233472105551948	0.357934148473357
Msrb1	0.026296818844227	0.386499071571906	0.0234767705292258	0.357622083314236
Susd3	0.511810464074264	0.118359920333284	0.0235048856797877	0.357554553117382
Tbx15	0.199256741021699	0.229308803288444	0.0236565083393057	0.357191523690039
Tsta3	0.0841158877743173	0.305228742365316	0.023663088224517	0.357175813413033
Kazn	0.471990324575003	0.129674258211945	0.0239419104280647	0.356513409961686
Clic1	0.547941114820293	0.108467209701879	0.0239825161902225	0.356417478352708
Prdx1	0.238984361788155	0.210796242981466	0.024143570905641	0.356038310822545
Anp32b	0.379810158518892	0.158012046435219	0.024143570905641	0.356038310822545
Gnb2l1	0.684144912242994	0.0735573319612225	0.024143570905641	0.356038310822545
Cbr3	0.468511463264383	0.130685725059963	0.024173822833907	0.35596732428513
Arrb2	0.733603219345884	-0.0615624703713369	0.0242271684540238	0.355842327971586
Ap1ar	0.180238313657139	0.239086928831947	0.0242801316780845	0.355718453962739
Ran	0.809662074898771	-0.0435895300510948	0.0243055244574961	0.355659143292383
Fndc4	0.0693577625614732	0.320105167275027	0.0243149520013337	0.35563713621725
Ptprcap	0.126405502268315	0.271508314795043	0.02433565027257	0.355588844338471
Itga3	0.970584310713571	-0.00667657070826873	0.0243966445753747	0.355446734736792
Prdm15	0.638072552448935	0.0850148400366081	0.0244118068201509	0.355411454339021
Gpx2	0.981964205148276	0.0040930901727896	0.0244742209584952	0.35526641709853
Nxn	0.525471616473644	0.114580872697386	0.0245106797303229	0.355181836885966
Mgat4b	0.162233199980652	0.249040624365202	0.024514744401519	0.355172413793103
Nfkbib	0.0483362952633009	0.346332437984089	0.0245501483557886	0.355090391997139
Zscan10	0.502322808519836	0.121013930244927	0.0246257310610403	0.354915615008834
Plin5	0.191195834760876	-0.233369773648981	0.0247532098335086	0.354621841686939
Gas2	0.407954716450587	-0.148987121807014	0.0248003654027167	0.354513490828288
Dot1l	0.0541675562158574	0.33827247898299	0.024998255100297	0.354060651913293
Cd59b	0.962114332908281	-0.00860024923855924	0.0251118265734895	0.353802105426012
Hint1	0.186759681852917	0.235655896838731	0.0251289070505858	0.35376330564157
Cds1	0.793202043170162	-0.047438791874541	0.0252530783793814	0.353481896346596
Tmpo	0.919094943577816	0.0183893329903056	0.0253730377948806	0.353211121860671
Lgals1	0.0300635153583426	0.378055133209179	0.0254586692797876	0.35301848254549
Ppm1b	0.806743595813831	-0.0442706164581432	0.0255492085324307	0.352815386816164
Tacstd2	0.469517135769413	-0.130392925104488	0.0255774623657301	0.352752130746586
Phlpp2	0.124705437007366	-0.272685203664028	0.0256715379288444	0.352541927026019
Ptgfrn	0.805025810931947	0.0446717750313761	0.0260244381700785	0.351759055898139
Ptprn	0.118748782777085	0.276905132724496	0.0260544646868111	0.351692852728499
Ddah2	0.000709430842972925	0.559597481691135	0.0261071151645575	0.351576920355821
Dmwd	0.32973315656955	0.175101074497066	0.0261071151645575	0.351576920355821
Ppa1	0.682758260227845	-0.0738978751647467	0.0261474212204842	0.351488300460596
Cdkn1b	0.0339665222496572	0.370173049881007	0.0262864708794315	0.351183442662807
Focad	0.731109270329294	0.0621607629245007	0.0264777358261399	0.350766283524904
Uba2	0.940026143319227	-0.0136217281409671	0.0264944419215085	0.350729965400271
Ctdp1	0.739217148330009	0.0602180350220834	0.0265059695837935	0.350704915970293
Arl14epl	0.00579211954594605	0.469917618394877	0.0265933913487628	0.350515243219633
Klf9	0.0414944790945535	0.3568470263984	0.0266371917763673	0.350420406844303
Irf2bpl	0.238208845149685	0.21113678618499	0.0267495870990206	0.350177639332613
Myl4	0.624670790994095	0.0884077685917867	0.0268854818983613	0.349885240638045
Cyc1	0.691093289471734	0.0718546159436016	0.0269335785752063	0.349782046574865
Dsc2	0.947105339149763	-0.0120114509296445	0.0270017950738544	0.349635945845998
Sap30	0.727525828467351	0.0630215595285531	0.0270144569172954	0.349608861358603
Arf3	0.036710292500771	0.365062314177919	0.0270221255356176	0.349592462809783
Pla2g4e	0.47031704704727	0.130160267494709	0.0270447215450691	0.349544165980333
Pald1	0.0649711054294919	0.325000727657421	0.0271052472783864	0.349414962441721
Gng10	0.261421325859464	0.20124718117784	0.027225177173535	0.349159653835444
B3gnt3	0.676542244369444	0.0754275407238571	0.027264242815634	0.349076691405005
Ndufa5	0.0596104925690197	0.331348537029025	0.0272892144517418	0.34902371151454
Spaca6	0.462599469292003	0.132413733980146	0.0274735343423731	0.348633894714759
Ywhag	0.270554674069464	-0.197515058044023	0.0275584856890818	0.348454960219296
Rps4x	0.291273913895384	-0.189342021159443	0.0275584856890818	0.348454960219296
Sycn	0.47291380289196	0.129406417339188	0.027617590705211	0.34833073544446
Gm6251	0.00926338984600727	0.446111596616673	0.0277392187824668	0.348075792689134
Aurkaip1	0.911631690863845	-0.0200920490079265	0.0278299524832284	0.347886208924052
Gm5634	0.284863524004856	-0.191829492764739	0.02784457547757	0.347855702740878
Chd2	0.687069300152491	-0.0728399543448663	0.0278580023356412	0.347827703583229
Cd53	0.203953725140838	0.226994972537393	0.0278609972329318	0.347821459817835
Nucb1	0.809113234213862	0.0437175680551885	0.0281874592719076	0.347144156804556
Aldh3a1	NA	NA	0.0282615545898195	0.346991337002041
Cox5b	0.806743595813831	-0.0442706164581432	0.028287312227566	0.346938290098646
Cxx1a	0.320496455698332	-0.178422267452777	0.0284205714951127	0.346664483651278
Pygb	0.430812175882047	-0.141914601884188	0.0284518697786758	0.346600329347842
Ctnnb1	0.32325845791425	-0.177423009036097	0.0286576591474277	0.346179955038321
Arfgef1	0.808781642436215	0.0437949345615152	0.028671009525435	0.346152769954454
Tmem179b	0.0275439377424616	0.383599464478038	0.0289998466266139	0.345486445280243
Cdk11b	0.374630595071706	0.15971476245284	0.0293154056626022	0.344852868682753
Pdlim1	0.398800107841338	0.151882268771783	0.0293154056626022	0.344852868682753
Grcc10	0.969983492354804	-0.00681300091805534	0.0293505494547825	0.344782656303066
Cnot10	0.56514522912647	0.103865677074874	0.0294103789142386	0.344663284917672
Rpl22	0.0817075795991662	0.307510512782333	0.0295056060301924	0.34447370115259
Ppp1ca	0.4577718983583	-0.133833478985002	0.0295056060301924	0.34447370115259
Mpp5	0.93941671427421	0.0137603987816948	0.0295424327263074	0.344400519803977
Ube2r2	0.475666818385671	0.128609565649767	0.0297601080740306	0.343969490525994
Gm12238	0.351140664768783	0.167617064623378	0.029811727550654	0.3438676581214
Jam3	0.78589796685199	-0.0491533539660899	0.0298356636907844	0.343820487427082
Rpl13a	0.0768474701555155	0.312278117631671	0.0298890631564839	0.343715366092265
Cox14	0.558750455457819	0.105568393092495	0.0298890631564839	0.343715366092265
AI413582	0.62813897520623	-0.087526917023464	0.0298890631564839	0.343715366092265
Vwa8	0.143250400882394	0.260434639859035	0.0298904226830916	0.343712691773179
Stxbp6	0.265803805994523	0.199445915158145	0.0299111496409727	0.34367193228323
Wif1	0.911425029849514	-0.0201392214166618	0.0299117023311786	0.343670845738864
Rtn4r	0.707828892445245	-0.0677780002640181	0.0299999209399475	0.343497626987044
Eif2s2	0.940026143319227	-0.0136217281409671	0.0300823279435045	0.343336198562103
Pdxp	0.563749761480828	0.104236486390067	0.0301116048374814	0.343278935379028
Siah2	0.189637841240518	0.234168392886229	0.0302761202760786	0.342958008039913
Id1	0.11071515427821	0.282854081032606	0.0302930156742387	0.342925130942065
Snx18	0.885721396617464	0.0260174725974102	0.0303735449873366	0.342768634768094
Gdi2	0.107874992914869	0.285034661349737	0.0303741567220321	0.342767447266859
Ccdc22	0.447116653433663	-0.136995702312306	0.0303984492269125	0.34272030651341
Stmn1	0.496061379979835	0.122779265340311	0.0304097133265464	0.342698458534206
Txnl4a	0.178375655053609	0.240082958484546	0.0304719500910093	0.342577863501778
Gpr126	NA	NA	0.0304888623316337	0.342545128050244
Hfm1	0.0911607408464987	-0.298830317543595	0.0304888623316337	0.342545128050244
Gm6880	0.519188486437267	0.116312889707208	0.0307245600382733	0.342090460533109
Pih1d1	1	0	0.0307585371151777	0.342025155038459
Gphn	0.786547375184014	0.0490007434873948	0.0308322483799226	0.341883682720581
Misp	NA	NA	0.030900256021442	0.341753404172732
Ckb	0.00807208389091052	0.453263003890681	0.0309648180003581	0.341629944676372
Tomm70a	0.656609633020081	0.080368196031706	0.0309648180003581	0.341629944676372
Me1	0.188770850500637	0.234614799227896	0.0310305638395036	0.341504439050339
Prdx6	0.0671888716939053	0.322494413737397	0.0310641753408547	0.341440360911291
Tbcb	0.695274264494117	0.070832986333029	0.0310641753408547	0.341440360911291
Arhgap9	0.158795130394662	0.251030055641903	0.0310962266505537	0.341379310344828
Itsn2	0.0160089895905589	-0.416131774022352	0.0315721160241087	0.340478888961082
Gdf3	0.607799024496589	0.092722088016958	0.0316318154377999	0.340366722984652
Stx4a	0.768974247439723	-0.0531425042511042	0.0317670534534416	0.340113274555722
Nsmaf	0.396228528729627	0.152702343573943	0.0319626560370603	0.339748263528774
Tmem38a	0.543923797253012	-0.109551376814924	0.0322145627743939	0.3392808815596
Morc1	0.84354637053445	-0.0357223099597435	0.0323030643780329	0.339117391120947
Tns3	0.831614487356561	-0.0384845977573986	0.0324130719891822	0.338914684922721
Zbtb12	0.916784645806497	0.0189162477114494	0.0326403134287385	0.338497741503743
Gm17762	0.770651118937759	0.0527461738359377	0.032683095100428	0.338419512565021
Gm5523	0.934216449713834	-0.0149439970201564	0.0326892770980005	0.338408215359254
Tm7sf2	0.897651043566448	-0.0232863548543451	0.0326954713475789	0.338396897524607
Fxyd4	0.997609019505258	0.000542572166372989	0.032717356456011	0.338356924214016
Tlcd1	0.901932468453099	0.0223074438328284	0.0327236684806009	0.338345399337744
Sema5a	0.25116309582135	0.205542629789249	0.0328231403782522	0.338164018327919
Arap1	0.318673552273211	0.179084704897931	0.0329512763930122	0.337931034482759
Golga4	0.168694905074931	-0.245381882161112	0.0329672705595219	0.337902005300745
Palm3	0.726109252692267	0.0633622166070858	0.0330024094249572	0.337838269374747
Msh6	0.184151055077915	-0.237018069652828	0.0330024094249572	0.337838269374747
Snhg18	0.832180309383372	0.0383534193110761	0.0331705420478672	0.337534074644093
Lsm2	0.544800827399633	0.109314368331261	0.0332120884257416	0.337459101844585
Clint1	0.389077645373184	0.154998970732387	0.0332294340753156	0.337427823424095
Xiap	0.620607080876292	-0.0894424310969205	0.0334311949286645	0.337064981038399
Dohh	0.0453534212511337	0.350759499629903	0.0336347290049113	0.33670076678426
Cdc34	0.309293973351993	0.182531157088959	0.0336347290049113	0.33670076678426
Crebl2	0.266356312039232	0.19922021169573	0.0336809470423309	0.336618314009185
Ephb4	0.562680069846152	-0.104521013886183	0.0337390526704742	0.336514785481575
Nfe2l2	0.0999664649048293	0.291343536051939	0.0337500016492878	0.336495293746503
Top2a	0.518635648712166	-0.116465775605269	0.0338476988712291	0.336321599254098
Rpl18a	0.212842030252824	0.222715255104812	0.0339545980148279	0.336132015489016
Oas1e	0.615302871288472	0.0907971677429161	0.0340350443336837	0.335989668005352
Rnf8	0.463564873408111	0.132130762967381	0.0341692273222003	0.335752847958854
S100a10	0.436970213595612	0.140045018871138	0.0343490534053734	0.33543666545448
Galnt10	0.226412666116435	-0.216411294545146	0.0343872858621004	0.33536961758092
Etnk1	0.0206450053078084	0.401261844827273	0.0345660587761036	0.335056914040845
Zfc3h1	0.0692544397988253	-0.320217653820756	0.0346123680764978	0.33497612763478
Rcn1	NA	NA	0.0347354127785189	0.334761906235504
Epha4	0.0155040283221062	0.417961425495993	0.0352226604953731	0.333919665279093
Kdm3b	0.97299246200475	0.00612977766343521	0.0352591298235254	0.333857010308042
Egr1	0.488687303658545	-0.124872862435619	0.0354190994263832	0.333582805022928
D330023K18Rik	0.378478648160271	0.158448458030653	0.0354768974295578	0.333483982345652
Kpna2	0.031560744452344	-0.37493806708012	0.0357029883905415	0.333098675247717
Snord35a	0.0933891601429822	0.296885326533113	0.0357197823472712	0.33307013454493
Fbxl15	0.733261344509471	0.061644447275372	0.0357497300981779	0.333019266705647
Pkd1	0.251970806219088	0.205200253995852	0.0358010983659036	0.33293209614903
Ncor2	0.0231655566101323	0.394311895502811	0.0358246011367245	0.332892246714351
Gm13752	0.428058176732893	-0.142755479759246	0.0358264549410099	0.332889104461283
C330007P06Rik	0.270058257114827	-0.197715772258908	0.0358613913264045	0.332829911125286
Cyp2b23	NA	NA	0.0359613806646801	0.332660757847361
Notch1	0.00569080582783998	0.470780793764478	0.0359712457940518	0.332644089745797
Asrgl1	0.245233604452009	-0.208078724825944	0.0361187843942066	0.332395254025038
Csnk1a1	0.376697417973642	0.159033676045791	0.0361514102611702	0.332340340187392
Cmip	0.883665173817933	-0.0264887676547625	0.0361884638881023	0.332278022966635
Lrrc71	0.0419289153083096	0.356139520063961	0.0362014311716219	0.332256226768148
Rtn1	0.10954972240232	0.283743715671742	0.0362014311716219	0.332256226768148
Ddx21	0.6241459871471	0.0885412329162863	0.0362642326971421	0.332150756422311
Cyb5r1	0.63351810035442	0.0861646303771844	0.0362642326971421	0.332150756422311
Dennd4b	0.245233604452009	0.208078724825944	0.0362696951713768	0.332141589680374
Ppm1m	0.132862306744226	-0.267142351944068	0.0363256792889146	0.332047706087476
Phf23	0.723367661211819	-0.0640221222625455	0.0363773429762722	0.331961172657229
Fscn3	NA	NA	0.0365010798052543	0.331754329144632
Nus1	0.563863602834059	0.104206220278399	0.0365950911992448	0.331597558848262
Cbr2	0.115815907184342	0.279041039852258	0.0367064341952965	0.331412312314526
Timm44	0.16182084534505	0.249277624979698	0.0368326731018471	0.331202837596904
Mllt10	0.615171861514416	0.0908306901004524	0.0368445370889898	0.33118318125494
Tctex1d2	0.496797775688778	0.12257106506118	0.0369285494765332	0.331044136734199
Lincenc1	0.371162725775832	-0.160862521676307	0.0369639362131926	0.330985647363181
Hist1h2bn	NA	NA	0.036970603635067	0.330974632162628
Efhd2	0.851555416400953	0.0338726446999219	0.037056059514387	0.330833594656235
Pdap1	0.0404384735423138	0.35859199331096	0.0371772189878796	0.330634086301661
Sod1	0.736128837771569	-0.0609572334308279	0.0371772189878796	0.330634086301661
Zbtb34	0.309389194826525	-0.182495842134082	0.0372906512781657	0.330447782884041
Psmb2	0.021397520502048	-0.399116634530337	0.0374083757727881	0.330254918771498
Pcbp4	0.0804792867821895	0.308694288891865	0.0375805027281757	0.329973819278257
Pirb	0.400900078842362	0.151214831992902	0.0377200238447934	0.329746738650564
Fgfrl1	0.814806166874645	-0.0423904744855623	0.0378569045812818	0.329524620882817
Aldoart2	0.0204341433491007	0.401874560652481	0.0378742113563024	0.329496583711173
Snora41	0.377690493471895	0.158707204511128	0.0379439145923528	0.329383769447959
Dynll2	0.00492368353575312	0.477782114544422	0.0380705879651424	0.329179181672064
Nxpe4	0.753764325108471	-0.0567487431343483	0.0380861477831305	0.32915408963148
Hspe1	0.0246112986267044	0.390603054442232	0.0382266865947982	0.32892783241593
Prpf8	0.803827672569379	0.0449517028651915	0.0383447713885423	0.328738248650848
Cpxm1	0.751503314104806	-0.0572866282835256	0.038427471269574	0.328605758351717
Glrx3	0.0308991404186283	0.376300239894217	0.0385818337561501	0.328359081120686
Ppp1cc	0.597301944310845	0.0954318695239274	0.0386263947475056	0.328288020669825
Psme1	0.0377873787533487	0.363140445715879	0.0386348421437548	0.328274557328328
Wdhd1	0.0669473253657173	-0.32276421585414	0.0387194265179489	0.32813988013203
Trim36	0.0196543691064077	0.404186933449909	0.0387967133657394	0.328017031815395
Eya1	NA	NA	0.0388406399397718	0.327947298937904
Zyg11b	0.316019552199998	0.180053391909674	0.0388426018749626	0.327944185891096
Lrrc59	0.837507933636977	0.0371192091841354	0.0391797225618795	0.32741116229528
Prps2	0.355750777600459	0.166041834613592	0.0391946636467893	0.327387625491015
Krtcap2	0.212125197203569	0.223055798308337	0.0393002016818418	0.327221578530199
Tcea1	0.55365882611772	-0.106930565906592	0.0395420655800969	0.326842411000036
Lgals3	0.0968713107437591	0.293915727364934	0.039819493808438	0.326409808920372
Vac14	0.418387875468042	0.145732130464955	0.039819493808438	0.326409808920372
Gm14137	0.192188032395548	0.232863548543452	0.0398755187347135	0.326322745637692
Mrpl23	0.892263429297431	-0.0245191106537408	0.0398972741067336	0.326288964424162
Tomm6	0.11143206080936	0.282310315721544	0.0399071336491557	0.326273659704792
Cblc	0.827256114820225	-0.0394956796040232	0.0400131349773631	0.326109310684884
Sgpl1	0.981991653619086	0.00408685993883879	0.0400294310872433	0.326084075939711
Il12rb2	0.968743028743112	-0.0070946896328353	0.0400586504355962	0.326038850320147
Cic	0.386893277475988	0.155705371135207	0.0400653470843721	0.326028489050138
Dnajb4	0.245233604452009	-0.208078724825944	0.0401982132099259	0.325823205199285
Arhgef12	0.941474062832297	0.0132922961122613	0.0403604587436381	0.325573276507846
Cd38	0.60982618258077	0.0922010897104206	0.0405182774131339	0.32533095031607
Dync2h1	0.116351394204466	0.278648075329319	0.0407063739226554	0.325043134355206
Mkln1os	0.998495786227669	-0.000341342735875624	0.0407563523385581	0.324966841809841
Rnf207	0.776474164101887	0.0513717472045268	0.0409936696643372	0.32460560963878
Noc2l	0.913123768970855	-0.0197515058044023	0.0410188338476789	0.324567405819061
Hexdc	0.0812269659482836	0.307972061856123	0.0412666102587118	0.324192249997786
Ddost	0.605519461216168	0.0933088377656248	0.0412692664022085	0.324188238288899
Pum1	0.513722811328061	-0.117827948419366	0.0413219911212961	0.324108648857121
Uba1	0.960996806535794	-0.00885412329162863	0.0413949479418911	0.323998654523818
Htt	0.403969394644861	-0.150242886884108	0.0415404498698566	0.323779756188516
Zfp768	0.954896423574896	-0.0102402820762687	0.041753561366606	0.323460265412799
Cep57	0.628167804401101	0.0875196033057138	0.0419007885324607	0.323240319463493
Mrpl43	0.983493515512617	0.00374597523876596	0.0419007885324607	0.323240319463493
Nup107	0.112334918158542	-0.281629229314495	0.0421147840912326	0.322921743310787
D430019H16Rik	0.600588653304503	0.0945812385572472	0.0422901931933533	0.322661589854445
Llgl1	0.324264917175259	0.17706020077743	0.0423092703794525	0.322633348872617
Ptms	0.359467451103057	0.164780775410795	0.0423095716442941	0.322632902977036
Dmgdh	0.346851575951419	0.169093829969455	0.0424013989982139	0.322497111264091
Malat1	0.133098145636245	-0.266985871562956	0.0425401375784231	0.322292400638087
Chga	0.048966846099614	0.345424684538324	0.0427597297530407	0.321969494245307
Yap1	0.151980555097812	0.255066859439609	0.0427877871920681	0.32192833329008
Mbtps1	0.423838268261807	0.144049775090727	0.0429172162943257	0.321738740632076
Fam166b	NA	NA	0.0429624492097918	0.321672591120313
Cyp2j6	NA	NA	0.0431043573295864	0.321465427862536
Olfr985	NA	NA	0.0431043573295864	0.321465427862536
Ankrd45	0.75611098667798	0.0561909867137459	0.0431676298657924	0.321373238303135
Chd5	0.238301936174939	-0.211095869005694	0.0432116068705279	0.321309227315971
Bod1	0.107479453921917	0.285341756321616	0.043215452273482	0.321303632629279
Ptpn23	0.442787785096439	0.138292007756033	0.0432582039592031	0.32124146026918
Akt1	0.826939427846114	0.0395691919393524	0.0432762928382036	0.321215169212256
Klf3	0.0690133201283638	0.320480669099009	0.0433005757561662	0.321179889513275
Nampt	0.549720136982538	-0.107988293894872	0.0433074103741955	0.321169962658066
Eif3k	0.101018083587624	0.290483352606124	0.0433177839964372	0.321154898047599
D4Ertd617e	0.245233604452009	-0.208078724825944	0.0434497369903604	0.32096353023902
Aqp7	0.0994940362846322	0.291732198004572	0.043533429489679	0.320842397364562
Otx2	0.254029861374527	0.204330729984508	0.043560269014719	0.32080359098523
Syde2	0.618938233472343	0.0898681471200555	0.0435610316639738	0.320802488579195
Msx2	0.516303365180334	0.117111646564034	0.0435753380069381	0.320781811724295
Zbtb8a	0.372291835376412	0.160488129975537	0.0435991506204252	0.320747407723859
Kif5c	0.690403743418856	0.0720233172697567	0.0437028340744092	0.320597785187907
Dctpp1	0.180286368057742	0.239061328873973	0.0437109074938549	0.320586146752356
Naprt1	0.972348139723278	0.00627607159827738	0.0438562336953368	0.320376945543383
Zfp280d	0.372408501027881	-0.160449483988911	0.0439160219299741	0.320291041747674
Pld3	0.812583072541285	0.0429084436440464	0.0439745925769253	0.320206979222193
N4bp3	0.650727695534647	0.0818369875002002	0.0440949533794734	0.320034517776865
Map6	NA	NA	0.044147227151786	0.319959734991986
Gm15706	0.529420454861087	0.113497486268697	0.044147227151786	0.319959734991986
Zfp941	0.0715649208189006	-0.317732904297434	0.0441545051755607	0.319949328750954
Fbxl21	0.89868333345694	0.0230502724276052	0.0441667313802028	0.319931850644686
Atp8b1	0.600588653304503	-0.0945812385572472	0.0442104930808693	0.319869322722628
Lrp10	0.0944784466305468	0.2959474431236	0.044269937945113	0.319784466517557
Nudt16	0.605466596921179	0.0933224559396028	0.0443105477519308	0.31972654997599
Dph6	0.926564978577431	0.0166866169726847	0.0445058291245579	0.319448644161868
Bloc1s1	0.413938349481132	0.147114663922445	0.0447733893919411	0.319069476631706
Umodl1	0.520050772076688	0.116074586153297	0.0448079029921362	0.319020700055885
Skap2	0.238600734169342	-0.210964607911173	0.0448307397190644	0.318988442614557
Mpnd	0.710949363544162	0.0670215623934288	0.0448961156410101	0.318896170986797
Nab1	0.812340545968627	0.0429649712126442	0.0450456405840691	0.318685539433966
Cdk6	0.219409042454249	-0.219631471356844	0.0451621176913628	0.318521853103436
Ift20	0.758985161364324	-0.055508542174441	0.0453124159546614	0.318311141571381
Pcbp2	0.61613430699632	0.0905844921374314	0.045437306556424	0.318136480130008
Ap2s1	0.232065514614554	0.213861131813184	0.0455838910796076	0.317931974041218
Kansl2	0.57286280140919	0.101822417853729	0.0455838910796076	0.317931974041218
Atp6v1d	0.712085334324231	0.0667464678907389	0.0455838910796076	0.317931974041218
Celf1	0.613473318779484	-0.0912655785444797	0.0455838910796076	0.317931974041218
Fhod1	0.518229970950397	0.116578015708947	0.0456004537123436	0.317908900287741
Ppdpf	0.167818478120039	0.245872192944457	0.0457201210365983	0.317742390276137
Slc7a14	NA	NA	0.0457616614169041	0.31768467168525
Ttyh2	0.138836217905954	-0.26323989632419	0.0458566799939353	0.317552806511056
Clcc1	0.186000965648767	0.236050696741654	0.0458859831853502	0.317512184604797
Rnf208	0.0332449286796668	0.371572647920355	0.0459774358266547	0.317385541972944
Plekhh3	0.261089033848341	0.2013845641348	0.0460014867910583	0.317352270275904
Glrx5	0.715027933621997	0.0660345497685346	0.0460524372477109	0.317281832693611
Nup210	0.309906120818251	0.182304247901324	0.0460886916440213	0.317231750349043
Znfx1	0.64656727275345	0.0828790114145473	0.046373350645335	0.316839620736069
Chchd4	0.76904938700532	-0.0531247397497718	0.046682973750245	0.316415303920569
Gm7361	NA	NA	0.0466866409537681	0.316410291913447
Bex2	0.462599469292003	0.132413733980146	0.0469098722200307	0.316105796315668
Spint1	0.0398303324706895	0.359613622921532	0.0469610621200101	0.316036136390406
Hist1h2ba	0.280717178002221	-0.193457643588829	0.0471854048683533	0.315731568805591
Snd1	0.767609331114301	0.053465282953296	0.047240486448791	0.315656968860244
Fbxl14	0.432347514760282	0.141447104543667	0.0472412678516179	0.315655911069558
Whrn	0.550453794365175	0.107791003719434	0.0472471089125119	0.315648004430273
BC024386	0.609612675588011	-0.0922559284260994	0.0472869985640465	0.315594029654578
Cyb5a	0.66823443848209	-0.077480053007152	0.0473807009870759	0.315467385095163
Gmeb2	0.0907552433182366	0.299188136345124	0.0476801169140557	0.315064056236303
Plekha6	0.762012261424351	-0.054790599015823	0.0477718388100188	0.314940910963358
Clta	0.102277936544058	0.289461722995551	0.0478033607718935	0.314898633799919
Irf6	0.4193910750703	-0.14542156131743	0.0479125001013163	0.314752429937144
Pfkp	0.175877990180912	0.241430163685855	0.0479991117773126	0.314636595323282
Atcay	0.340895014135082	-0.171163175747435	0.0480341751877891	0.3145897493823
Stoml1	0.813174954609332	-0.0427705057633474	0.0483167910755142	0.314213168045372
Nanog	0.0712504796536271	-0.318067352091582	0.0483716323355883	0.314140298739594
Adpgk	0.182211488441338	-0.238039699263401	0.0484034327014649	0.314098075092918
Naf1	0.419085175808032	0.145516217116422	0.0485068346824336	0.313960935177312
Pikfyve	0.0802954240457427	0.30887268559643	0.0485464909882203	0.313908402342258
Pmepa1	0.148076582754262	0.257438780443219	0.0488820495465379	0.313465265612915
Col4a4	0.245233604452009	-0.208078724825944	0.0490959120796584	0.313184117074509
Zbtb44	0.827224527759357	-0.0395030116088047	0.0493792020261887	0.312813212384025
Lamp1	0.0305726066673586	0.376981326301265	0.049524509953049	0.312623628618944
Xxylt1	0.0761463963363676	-0.312984961879311	0.0495306180109092	0.31261566922701
Crygd	0.188763006962238	0.23461884435241	0.0496207050519417	0.312498368740663
Setd1b	0.336638570104971	0.172655404186758	0.0496250778488676	0.312492679375324
Arl4d	0.715343881325827	-0.0659581690300121	0.0497060009204957	0.312387464622478
Safb	0.971492634377845	-0.00647032086695938	0.0498161584498811	0.312244461088782
Timd2	0.0879238813373557	-0.301721278322422	7.51948602717434e-07	-0.692170326311562
Gm4926	0.212125197203569	-0.223055798308337	8.42568272330091e-06	-0.640793125974549
Lgals8	0.52480897283717	-0.114763059587648	1.03810185194675e-05	-0.635863948082437
Gk5	0.0532290155996944	-0.339521573913606	2.90908612377017e-05	-0.610195049896718
Gm11517	0.230546544036667	0.214542218220232	5.22539258791532e-05	-0.594534687294729
Lrpap1	0.792190280314112	0.0476760484933849	5.71413836345513e-05	-0.592070098348673
Psat1	0.493103308108556	-0.123617182879277	5.99417209719011e-05	-0.590743011993105
Tmem50b	0.811122261234174	-0.0432489868475706	0.00014680612605078	-0.564770036176977
Serinc3	0.812583072541285	0.0429084436440464	0.000175787497067592	-0.559272106989621
Gcsh	0.173350553961221	-0.242807304112739	0.000204808631320663	-0.55453251286259
Aqp9	0.362370216540386	-0.16380128089513	0.00028809709833677	-0.543684704078899
Pttg1ip	0.760420576202788	0.0551679989709169	0.000330870578767906	-0.539176227891011
Uqcc1	0.0555552550400189	-0.336456685081888	0.000354547733500965	-0.536901222710036
Otud6b	0.0789021879667233	-0.310234858410526	0.000364853840634893	-0.53595330388463
Supt20	0.657976286150651	-0.0800276528281819	0.000384083964529935	-0.534247049998899
Zmpste24	0.00442167629438472	-0.482890262597285	0.00040881837834128	-0.532161628583006
C1qbp	0.1173989028525	-0.277883254075729	0.000430106982580725	-0.530455374697274
Cers2	0.51740527962311	0.116806318808793	0.000432532621441162	-0.530265790932193
Larp4	0.0186470141602348	-0.407289671414917	0.00044484554679336	-0.529317872106787
Ythdf2	0.117867572284419	-0.277542710872205	0.000460034671152521	-0.5281803695163
Tax1bp1	0.113243246903629	-0.280948142907447	0.000497295909477113	-0.525526196805163
Cnbp	0.326097493777095	-0.176401379425524	0.000546155862511721	-0.522303272798782
Csde1	0.0336151343336941	-0.37085154863783	0.000656930742355843	-0.51585742478602
Ndufaf7	0.419422149727871	-0.145411947904824	0.000669365048211912	-0.515195758411866
Cdc42ep5	0.420366736592764	0.145119915454938	0.000677441299571813	-0.514771845291171
Naalad2	0.883344120105051	0.0265623698748859	0.000723340432625008	-0.512444917014558
Strap	0.636242909208489	-0.0854763440845687	0.000738886387471993	-0.511686581954233
Cab39l	0.527288275991277	-0.1140819731806	0.000791487305305427	-0.509221993008177
Pphln1	0.256474779220816	-0.203304292503934	0.000808329648948281	-0.508463657947852
Map1lc3a	0.136205963818848	0.264942612341811	0.000906792455421357	-0.504292815116065
Vmp1	0.0429462707423354	-0.354505474868669	0.000954970893892959	-0.502396977465253
Nek6	0.59962816068279	0.0948296151649998	0.000961186708619	-0.502158607372283
Pex19	0.238984361788155	-0.210796242981466	0.00096986126642129	-0.501828226170009
Stip1	0.000211979818188768	-0.601739840627223	0.00119506550896764	-0.494055291801679
Lman2l	0.553534465160526	0.106963909035443	0.00126822337407773	-0.491809674327565
Pwp1	0.700862610742562	-0.0694708135189323	0.00129480994686748	-0.491021951560379
Trim7	0.273090633477558	-0.196493428433451	0.00135084563525978	-0.48940752758963
Smpd1	0.482360448333617	-0.126682071710994	0.00137438579521998	-0.488746946379404
Tmem59	0.431628340849723	-0.141665972666058	0.00141577289800043	-0.487609443788917
Cdk2ap1	0.620134789356314	0.0895628625268589	0.00149730761695355	-0.485452000818168
Agpat9	0.327998715927294	-0.175720293018476	0.0016081330383948	-0.482680265896805
Lrr1	0.649792813222542	-0.0820709120493269	0.0016081330383948	-0.482680265896805
Eif2b1	0.0277586748297403	-0.3831111039647	0.00162384353439382	-0.482301098366643
P4ha2	0.1386993368645	0.263327921705792	0.00162628948552523	-0.482242357812373
Fbxl20	0.0299279870556726	-0.378343499115362	0.00163174948064837	-0.482111514601561
Zfp81	0.0980258844726498	-0.292949034448507	0.00167525814374381	-0.481082466667004
Txnl4b	0.353333747362813	-0.166866169726847	0.00171269759882531	-0.480215676950749
Vrk3	0.408560211215775	0.148796941699174	0.0017363420527905	-0.479676840481489
Stat5a	0.992461292147564	0.00171073963130919	0.00178760737161654	-0.478530430984222
Slc5a6	0.709273982153197	0.0674275542977873	0.00178855912893994	-0.478509423065018
Tfrc	0.207859018053477	-0.225099057529482	0.00178855912893994	-0.478509423065018
Taf13	0.751820012126326	0.0572112581920619	0.0018584632327372	-0.476992752944368
Gata3	0.21717794266538	0.220671995883667	0.00188529153661632	-0.476424001649125
Ccnb1ip1	0.470812689626805	0.130016211979498	0.00195687832877178	-0.474940567652576
Ovol1	0.181100661286424	0.238628262115722	0.00197081787200104	-0.474657284057597
Smpdl3a	0.757530879680787	0.0558537524974634	0.00199161108529555	-0.474237980047139
Rnf7	0.88780208628826	0.0255407402643134	0.002024617303928	-0.473580245172906
Fdx1	0.798003642259024	0.0463138756792882	0.00220371140609399	-0.470167737401444
Rbm47	0.0728626080722408	-0.316364636073961	0.00221405725149815	-0.469978153636363
Spryd7	0.686921251749634	0.0728762455541741	0.00225586893679752	-0.469219818576038
Eif4a2	0.143664057134119	-0.260175007492472	0.00225586893679752	-0.469219818576038
Abce1	0.633546579119617	-0.0861574304916171	0.002287681612827	-0.468651067280794
Gm20605	0.5403390136135	-0.110522014892898	0.00235604609728313	-0.467451982986378
C2cd4a	0.105922830666899	-0.286558641847533	0.0023864126453339	-0.466929145504138
Abcb1b	0.99000394854738	-0.0022684026385983	0.00244789282325231	-0.465888255889616
Sord	0.787837437352363	0.0486976781039575	0.00245273160341197	-0.465807310804576
Fech	0.949402514912435	-0.0114891211980458	0.00248696816385241	-0.465238559509332
P4ha1	0.192723697501405	0.232591008007014	0.00249847319592567	-0.465048975744251
Mrps7	0.977492469525443	-0.00510814805286267	0.00255670187507784	-0.464101056918845
Gas2l3	0.222272764906146	-0.218306435066305	0.0025751779526435	-0.463804238495148
Ypel2	0.216451129075283	-0.221012539087192	0.00264022122511154	-0.462773970563276
Eri1	0.986494391718714	-0.0030648888317176	0.00268901290085211	-0.462015635502951
D730005E14Rik	0.49531849080018	0.122989460415477	0.00274000381677864	-0.461235903255627
Ept1	0.893751271088827	-0.0241785674502166	0.00280169429758192	-0.46030938161722
Gca	0.612144635183017	0.0916061217480039	0.00281446624818216	-0.460119797852139
Smim7	0.337607064287996	-0.172314860983234	0.00281446624818216	-0.460119797852139
Tm9sf2	0.32043478887982	-0.178444638646669	0.00282728918011288	-0.459930214087058
Impdh2	0.340522744756193	-0.171293231372662	0.00290530698820923	-0.45879271149657
Zfp953	0.406215679850622	0.149534227645913	0.00292478934941043	-0.458512835923672
BC031181	0.514948858316378	-0.117487405215841	0.0030395304710531	-0.456896873845758
Gm6432	0.143087045099575	0.260537321100973	0.00306411602441337	-0.456557582286603
Ppat	0.180926472099429	-0.238720785670449	0.00309472053710946	-0.456138538785433
Pemt	0.160051931101594	0.250299254590271	0.00323654781063842	-0.454242701134621
Crtam	0.960103958607227	0.00905696789100389	0.00330008386113434	-0.453416867622898
Cdc20	0.625485417721628	-0.0882006897127621	0.00332434410406912	-0.453105198544134
Alppl2	0.470567366367545	0.130087503746236	0.00353733829049729	-0.450451025832997
Tmem9b	0.916108793780437	-0.019070419397354	0.00353733829049729	-0.450451025832997
Folr1	0.44062705417205	0.138941627037865	0.00360034084376859	-0.449692690772672
Satb2	0.933287731945609	-0.0151554389398605	0.00375864012187033	-0.44783720733384
Med10	0.413938349481132	-0.147114663922445	0.00391316208546888	-0.446090599236128
Mmachc	0.931231620135073	0.015623625895507	0.00391993084327646	-0.44601547317693
Ndufs1	0.98199315814713	0.00408651844229014	0.00398195682981406	-0.445332264175803
Zfp936	0.869981034097207	-0.0296297345565812	0.00400179820612778	-0.445115670734651
Bhmt	0.0696662758856081	-0.319770068109203	0.00401674758378956	-0.444953096645641
Tceb3	0.00696638255945281	-0.460754954368213	0.00408712416646351	-0.444194761585316
Scfd1	0.712085334324231	-0.0667464678907389	0.00409404509421174	-0.444120801373388
Utp6	0.723367661211819	-0.0640221222625455	0.00410488517265728	-0.444005177820235
Zfp101	0.173862834402139	-0.242527028527371	0.00420947602272781	-0.442903029276883
Crot	0.160268933513767	-0.250173490631506	0.00421795257910684	-0.442814753557251
Rbm8a	0.0502483999638423	0.343608092355896	0.00428622425840874	-0.442109340169422
Cd9	0.227528793174197	0.215904391034329	0.00437947906529201	-0.441161421344016
Gpc2	0.891014517916024	0.0248050301709329	0.00438801970820046	-0.441075487260433
Polr1e	0.67996268125802	-0.0745851938838079	0.00443627479464181	-0.440592670048773
Diap3	0.513183613907974	-0.117977841556053	0.00453202138220199	-0.439648042201914
Mon1a	0.521100690597366	-0.115784689198221	0.00460838461863977	-0.438907003278289
Decr2	0.0725379337906864	-0.316705179277486	0.00466991099741287	-0.438317664867798
Mcm2	0.748959599859945	-0.0578923445991103	0.00466991099741287	-0.438317664867798
Eif2s3y	0.00290601644820909	0.502120829401245	0.00473113407745362	-0.437737889151179
L2hgdh	0.436114978548445	-0.140303799851961	0.00477037000972214	-0.437369746042392
Bnip3	0.0497648186321311	-0.344289178762944	0.00487270027132403	-0.436421827216986
Ubxn2b	0.348384174753651	-0.168564885075761	0.00490212125835798	-0.436152490142611
Ptpn21	0.361318748013052	0.164155540876691	0.00508444586092116	-0.434513992131733
L1cam	0.958319092273771	-0.00946250127507686	0.00510583314775204	-0.434325145111386
Myh10	0.812583072541285	0.0429084436440464	0.00519120740261503	-0.433578070740767
Atg4b	0.234356607443634	-0.212839502202611	0.00519120740261503	-0.433578070740767
Gpatch2l	0.838109947472408	-0.0369798494405219	0.00519650919846271	-0.433532029132769
Ccdc117	0.779132746228296	0.050745177573915	0.00522167724816924	-0.433314019867183
Ciao1	0.0378562592824454	-0.363019054956774	0.00523500945285083	-0.433198903210605
Sirt5	0.569550188574539	0.102697905448461	0.00526183389896584	-0.432968055996123
Tom1l1	0.10399175648051	-0.288087135101984	0.00546812408825792	-0.431226053639847
Dab2	0.362370216540386	-0.16380128089513	0.00554822941719157	-0.430564926326132
Nol11	0.102700517352275	-0.289121179792027	0.00573837998825444	-0.429028060378818
Mrpl11	0.61613430699632	0.0905844921374314	0.00603020154674239	-0.426753055197843
Ppip5k2	0.240540469849718	-0.210115156574418	0.00603020154674239	-0.426753055197843
Rpusd1	0.98706507810701	-0.00293536936032365	0.00621484209438972	-0.425362315246115
Bok	0.57286280140919	0.101822417853729	0.00628309955795547	-0.424857217547031
Cyb561a3	0.445164453026511	0.137579454223768	0.00650736595638302	-0.423230376435511
Gpatch11	0.413938349481132	0.147114663922445	0.00651848793229903	-0.4231509636613
R3hdm1	0.692485960177952	0.0715140727400774	0.00662270802859988	-0.422412442031978
Cd8a	0.0868920594960192	0.302659963383191	0.00662932857655329	-0.422365867226236
Isca1	0.754683669133369	-0.0565301717850136	0.00673407252631519	-0.42163429354065
Pold3	0.814044504145172	-0.0425679004405223	0.00676144813779578	-0.421444709775569
Arhgap18	0.752549166894453	0.0570377645720038	0.00678464314473315	-0.421284595184751
Pinlyp	0.99398723243347	-0.00136445489446043	0.00682937555145013	-0.420977136738423
Galnt16	0.852248319744422	0.0337127813938274	0.00686944088390495	-0.420703226907211
Slc39a14	0.259743309419475	-0.201942119689838	0.00698392910401546	-0.419928039654919
AA414768	0.671452483297548	-0.0766838920469162	0.00705152969547562	-0.419475451023511
Fam172a	0.0179385539108643	0.409556342421906	0.00743443192799553	-0.416980272482158
Kif22	0.015722053302444	-0.417165424317118	0.00756792170353116	-0.416136364353294
Capn12	0.563577190836501	0.104282371739024	0.00757071907761286	-0.416118817086484
Slc6a14	0.552590144319615	-0.107217210270645	0.0076238353232243	-0.415786685289259
Ptpn22	0.1050764332487	0.287225976388463	0.00781999981596648	-0.414577081877791
Hmgn2	0.378483138203062	-0.158446984880513	0.00789674132687601	-0.414110962873779
Atp6v1a	0.660712851102039	0.0793465664211335	0.007906669847354	-0.414050942937401
Aagab	0.499087626164669	-0.121924654842024	0.00810560097170732	-0.412861805742402
Trnt1	0.422731821763988	-0.144390318294252	0.0081289544248957	-0.412723856581832
Azin1	0.268872587995271	-0.198196144451072	0.00816114338343477	-0.412534272816751
Itgb7	0.33069912190051	0.174757081287285	0.00822453855385752	-0.41216276352304
Ssr1	0.0593330834484869	-0.33168908023255	0.00822584980765573	-0.412155105286589
Wdr45b	0.205047980308286	-0.226461230343578	0.00845580329985074	-0.41082801893102
Ipo11	0.0715706616125238	-0.317726808888058	0.00848909987567925	-0.410638435165939
Hiatl1	0.546062146907852	0.108973825127737	0.0085225088854517	-0.410448851400857
Folr2	0.724075679543372	0.0638516236315774	0.00857438319209702	-0.410155743695213
Tmem62	0.139898663858031	-0.262558809917141	0.0087115148584247	-0.409388164302988
Gpc4	0.632593976645135	-0.0863983344899375	0.00878670391658054	-0.408971689779496
Ero1l	0.126049949416752	-0.271753476412294	0.00879038779101204	-0.408951363313723
Pcid2	0.120231870339364	-0.275839994854584	0.00880758573076545	-0.408856566984722
Rhebl1	0.719129939978258	-0.065043751873118	0.00895308922258975	-0.40806082889302
Fam45a	0.101018083587624	-0.290483352606124	0.00896719767645648	-0.407984262454802
Hkdc1	0.567467823530101	0.103249433957444	0.00897714411912642	-0.407930345227385
Derl3	0.298170336040864	0.186704710562129	0.00911642963648207	-0.407180639587933
Dnajb9	0.648432764950448	-0.0824114552528511	0.00943162287836441	-0.405519673508746
Rnf4	0.420523760895364	0.1450714047013	0.00950486894912639	-0.405140505978583
Tex2	0.106999227670988	-0.285715747756785	0.00957860123302945	-0.404761338448421
Akr1c14	0.358732905964445	0.165029384402533	0.00979889228622177	-0.403643180817278
Mfsd7c	0.263867360084838	-0.200239403672217	0.00984053060038037	-0.403434252092852
Ocln	0.0678016624269233	-0.321813327330348	0.00993209528202277	-0.402977453118735
Eif5a2	0.940138400844392	0.0135961856817042	0.00998159157485379	-0.402732022395568
Mutyh	0.234125677554929	0.212942171146727	0.0100088536013683	-0.402597285710133
Pla2g4f	0.0855543875712148	0.303889708520007	0.010095267182376	-0.402172267926962
Atp7b	0.128583631139006	0.270017477009089	0.010095267182376	-0.402172267926962
Arhgap11a	0.904167870886435	-0.0217965863404735	0.0101085597386783	-0.402107165737284
Gls	0.519867453251907	0.116125232401745	0.0102421777127972	-0.401456783484325
Lhfpl5	0.235979165348562	0.212120043611682	0.0103259708381651	-0.401052610682683
Ggps1	0.724560703443204	0.0637348557177658	0.0103640300931964	-0.400869957730738
Vhl	0.496711133186593	-0.122595553268704	0.0104224932122516	-0.400590495616634
EU599041	0.521059434320288	-0.115796075222277	0.0104531787826243	-0.400444349375797
Cd320	0.901195714189893	0.0224758514325958	0.0105022645758033	-0.400211328086471
Rps29	0.11975621015928	0.276180538058108	0.0106633717658546	-0.399452993026146
Plekhf1	0.709273982153197	-0.0674275542977873	0.0106649228910749	-0.399445739500998
Hdhd2	0.947140042306999	0.0120035594606449	0.0106852447180001	-0.399350791619015
Prpsap2	0.308376694585925	-0.182871700292484	0.0107039764714965	-0.399263409261065
Acvr2a	0.0611438252555541	-0.32948845299015	0.0107096201579768	-0.399237107423251
Zc3hc1	0.400943090735405	-0.151201182364735	0.0107447130210321	-0.399073825495984
Golga7	0.74753062149145	0.0582328878026345	0.0108265830177747	-0.398694657965821
Cnnm4	0.238984361788155	-0.210796242981466	0.0111042129682546	-0.397426808267785
Isoc2b	0.836911844613657	0.0372572180269719	0.0111156983244416	-0.397374942795644
Wdr92	0.575445846801745	0.101141331446681	0.0112439602797316	-0.396798820315009
Smim11	0.916108793780437	-0.019070419397354	0.0112864420769836	-0.396609236549928
Calcoco1	0.410509309241498	0.148185829161733	0.0113123199728482	-0.39649404889187
Thoc1	0.25162310037057	-0.205347551725079	0.0114147089258729	-0.396040485254684
Fut2	0.956031055798545	-0.00998242451530257	0.0116474424827	-0.3950222710351
D3Ertd254e	0.798928762089125	-0.0460973359186775	0.0116856604324398	-0.394856725627389
Gtf2h3	0.0136843796383432	-0.424997917998174	0.0117188351268389	-0.394713398899116
Coil	0.491172845490234	0.124165395395899	0.0118069848054161	-0.394334231368953
Cul5	0.232827526512055	-0.21352058860966	0.0119402670443538	-0.393765480073709
AW146154	0.297323665085272	0.18702638694923	0.0121627883217632	-0.392827846030632
Orc4	0.0120221551170401	-0.432149325272182	0.0124862716065302	-0.391490474892735
Obox6	0.947511849717451	-0.0119190121233462	0.0125356424296339	-0.391288958740566
Cdon	NA	NA	0.0125366351552576	-0.391284913668069
Mob4	0.0376632820902265	-0.363359598160298	0.0126260404756593	-0.390921723597491
Rad9a	0.649765411486229	-0.0820777704383457	0.0126449310217325	-0.390845264474381
Ercc3	0.226029999633705	-0.216585477441377	0.0126729244512791	-0.39073213983241
Gtsf1	0.902748898719708	-0.0221208452917599	0.0126794210323951	-0.39070591675479
Slc22a21	0.509247721844921	-0.119074366532479	0.0127877859226215	-0.39027018208654
Prkaa1	0.558750455457819	-0.105568393092495	0.0129573447478259	-0.389594637241922
Pramel5	0.691093289471734	-0.0718546159436016	0.0130533475975023	-0.38921546971176
Adamts10	0.0616855004675636	0.328840125991147	0.0131699200588615	-0.388758230230589
Ndc80	0.789287692156606	-0.0483571349004333	0.0131984834106027	-0.388646718416516
Strada	0.404169861020315	-0.150179552754163	0.0132424796516297	-0.388475356249337
Rars	0.0879238813373557	-0.301721278322422	0.0132471652507062	-0.388457134651435
Hspa8	0.239761569790455	-0.210455699777942	0.0132959993321098	-0.388267550886354
Hsd17b7	0.334624000149144	-0.173365694495886	0.0134164868534086	-0.387802308028058
Mgme1	0.429394596176208	-0.142347059073106	0.0134386836263185	-0.387716985617322
Sgce	0.0114928173343625	0.434601725359557	0.0135028268196178	-0.387471094784691
Zbtb46	0.132326756627012	0.267498453025113	0.0136174765205108	-0.387034045362934
Cers6	0.422427118721559	0.144484187207795	0.0137659718402108	-0.386472587730424
Mat2b	0.66345373541083	-0.0786654800140851	0.0140470358701832	-0.385423794410135
Cpsf3l	0.203652359246033	-0.227142316750627	0.0140983572045532	-0.385234210645054
Arg1	0.283137487488218	0.192505390498211	0.0141183664573692	-0.385160453712703
Bmi1	0.87274495890978	0.0289946665072841	0.0141301964720595	-0.385116888235002
Ldlrap1	0.664825787701895	0.078324936810561	0.0141817845965044	-0.38492726889072
Ints4	0.585829960452066	-0.0984169858184875	0.0142014763441285	-0.384855043114892
Abcf3	0.592361702973259	-0.0967142698008666	0.0142014763441285	-0.384855043114892
Calr3	0.0522710080541358	0.340814742322448	0.0142475135682916	-0.384686517147529
C130026I21Rik	0.364498025344449	-0.163086248454283	0.0142878237978357	-0.38453933380151
Map7	0.10185667216571	-0.289802266199076	0.0143573520133888	-0.384286291819648
Pcnxl4	0.596323396736763	-0.0956855168434266	0.0144967488360002	-0.383782077423002
Med20	0.143664057134119	-0.260175007492472	0.0145146733186836	-0.383717540524404
Akap5	0.815178082239691	-0.0423038525458408	0.014749862686366	-0.382876930049188
Gpd1l	0.021887032201741	-0.39775446171624	0.0151040563291267	-0.381632119108511
Dcaf4	0.28252097494223	-0.192747453194685	0.0151586253749187	-0.38144253534343
Samd8	0.362370216540386	-0.16380128089513	0.0152195416464698	-0.381231580072646
Unc50	0.309293973351993	-0.182531157088959	0.0154895501623971	-0.380305032752942
Tcam1	0.953284753734331	-0.010606585714117	0.0156446981992922	-0.379778788492113
Xlr5c	0.54006974698785	0.110595046423702	0.0156487299806747	-0.379765171997383
Prkcg	0.539086181556454	-0.11086196017491	0.015690736441158	-0.379623479892516
Apobec3	0.414874168695508	0.146823200847602	0.0158117742078647	-0.379216990081074
Polr3h	0.625485417721628	0.0882006897127621	0.0159402563298587	-0.378788362632292
Crlf3	0.220837034061712	-0.218969279866047	0.0159402563298587	-0.378788362632292
Sgk3	0.554896446774563	0.106598930071378	0.0160582948390542	-0.378397137566649
Crbn	0.910139908911213	-0.0204325922114507	0.0160779740931871	-0.378332149046145
Tstd2	0.324655661532804	-0.176919533223341	0.0161737854202606	-0.378016698192811
D030028A08Rik	0.312565832830157	-0.181321604498246	0.0161882082889062	-0.377969348659004
Ctr9	0.191387005826894	0.233272094414062	0.0162275282238857	-0.377840443806886
Nelfa	0.290390906835773	-0.189682564362967	0.0162275282238857	-0.377840443806886
Creb3l4	0.674489707254968	0.0759337658293864	0.0163070576320039	-0.377580520960005
Gramd2	0.113095218211436	-0.281058858531552	0.0163070576320039	-0.377580520960005
Alad	0.165400672875062	0.247234365758553	0.0164604778450377	-0.377082108746561
Pgam1	0.416127012245678	-0.146433577515397	0.0165191536646547	-0.37689252498148
Zfp229	0.213330010894218	0.222483882084214	0.016580419821461	-0.376695176469184
Tnfrsf10b	0.411460039658567	-0.147888335686692	0.0166450037403547	-0.37648780512812
Zfp3	0.383874145604725	0.156685544514367	0.0166892194254231	-0.376346224416223
Kxd1	0.289509613944734	0.190023107566491	0.016994937433938	-0.37537585486083
Vps37a	0.971492634377845	-0.00647032086695938	0.0170552137451527	-0.375186271095749
Tcp11l2	0.951738237925683	0.0109581198031646	0.0171194317368792	-0.374984909460856
Slmo1	0.845961767196767	-0.0351641158906251	0.0173826035098161	-0.374166294080899
Vav2	0.514056656288812	0.117735180855428	0.0174204700570526	-0.374049367113999
Med22	0.814044504145172	-0.0425679004405223	0.0174206640936376	-0.374048768505262
Sec11a	0.875922040399248	0.0282650858925068	0.0176679401693689	-0.373290433444937
Ccdc137	0.0789021879667233	-0.310234858410526	0.0177869100275658	-0.372928758293043
Tmco1	0.978992630110554	-0.00476760484933849	0.0177926810270019	-0.372911265914774
Iqgap3	0.425461868536261	0.143550955351712	0.0178182036230483	-0.372833961964041
Sepsecs	0.567550465176116	0.103227528238171	0.0178720217263164	-0.372671260006497
Scn2b	0.73285540721064	-0.061741801145371	0.0178740765306009	-0.372665056125907
Trmt2a	0.861109570217525	0.0316705179277486	0.0179181615932273	-0.372532098384612
Ubl7	0.71349240951555	-0.0664059246872147	0.0179811803238783	-0.372342514619531
Reck	0.185697019678545	0.236209173225932	0.0179880866082671	-0.37232177192228
Arhgef3	0.250019489297907	0.206028638132128	0.0180285392512878	-0.372200408588526
Hbp1	0.245249440927712	-0.208071897353273	0.0185567787745404	-0.3706362607338
Mkrn2	0.771931767871624	0.0524436533427234	0.01858325564314	-0.370558850067998
Golt1b	0.109198739294364	-0.284013031739165	0.0186867689521435	-0.370257093203637
Cmtm6	0.308376694585925	-0.182871700292484	0.0186867689521435	-0.370257093203637
Nme4	0.441604881564127	0.138647430962817	0.0187575590049023	-0.37005153653761
Snrpd3	0.91760173054245	0.0187298761938298	0.0189490434930293	-0.369498758143312
Zc3h8	0.561304351487333	-0.104887306685447	0.0189608881929995	-0.369464719001362
Stard4	0.863433942283159	0.0311354612898272	0.0189749212696912	-0.369424414015589
Cnppd1	0.494304431477183	0.123276639675752	0.0190150925990151	-0.369309174378231
Thyn1	0.284257851685808	-0.192066366787636	0.0190150925990151	-0.369309174378231
Tmem87b	0.212449614319409	0.222901580959459	0.0192682239164161	-0.368587677856638
Mboat2	0.00411205100034007	-0.486295694632526	0.0192812238887863	-0.368550839317906
Mir7024	0.167334062315807	0.246143980566212	0.0193070175897301	-0.368477808304268
Mir20a	0.742666140441028	0.0593936360423586	0.0193070175897301	-0.368477808304268
Hand1	0.966993746681242	0.00749195047753192	0.0195935785711665	-0.367671908561136
AU018091	0.11188280665654	-0.28196977251802	0.0196182740531314	-0.3676029204925
Hsf1	0.159321275684357	0.250723609800081	0.0197544698692684	-0.367223752962338
Zfp951	0.638025015863241	0.0850268238280993	0.019812639157347	-0.36706247765545
Pkig	0.273049752123043	0.196509848725832	0.0198228643332703	-0.367034169197256
Fgfr2	0.0798392878578345	0.309316627307709	0.0199479990652232	-0.366688720216985
Gdap2	0.931049995958129	-0.0156649873621122	0.0200984294893576	-0.366275834136931
Slc12a9	0.397393831555508	-0.152330352481193	0.0202128286697578	-0.365963571896269
Gal3st2	0.325632503799208	-0.176568328665775	0.0203596616059545	-0.365564940254432
Ssr3	0.491903672918903	-0.123957726082801	0.0204473904645703	-0.365327915311525
Ccdc152	0.63274666123677	0.0863597121765329	0.0204869740276585	-0.365221247411933
Srl	0.0803660394014765	0.308804132288599	0.02059950341376	-0.364918947894627
Rgcc	0.815178082239691	-0.0423038525458408	0.0206628845293864	-0.364749288380467
Zfp120	0.22297984454262	0.217981063130247	0.0207175839056846	-0.364603217951219
Trmt1l	0.067712483157226	-0.321912145590534	0.0208470536551923	-0.364258760364076
Rnf41	0.698066492235564	0.0701518999259807	0.0212795006282818	-0.363121044298389
Fam151a	0.166002774450215	-0.246893822555029	0.0212795006282818	-0.363121044298389
Bri3bp	0.825757724790929	0.0398435548123288	0.0213056346660321	-0.363052910130551
Rnf115	0.861109570217525	0.0316705179277486	0.0214515614254318	-0.362673742600388
Ints12	0.243673004161275	-0.208752983760321	0.0215983223828289	-0.362294575070226
Spc25	0.659344026787026	0.0796871096246577	0.0217459211613991	-0.361915407540063
Rrp9	0.943019856835181	0.0129406417339188	0.0217459211613991	-0.361915407540063
Hsf2bp	0.726378855106169	0.0632973663584399	0.0219100283839118	-0.361496346460125
Crebrf	0.842667340601347	0.0359255322574929	0.0219123699407637	-0.361490386096742
Tmem50a	0.724782035921669	-0.0636815790590213	0.0220436467179899	-0.361157072479738
Spin2c	NA	NA	0.0220648372361887	-0.361103424870545
Zfp619	0.129798186901489	0.269194252993817	0.0220648372361887	-0.361103424870545
Uncx	0.167545287029344	0.246025401287212	0.0220648372361887	-0.361103424870545
Atp12a	0.362241802451519	0.1638445132203	0.0220648372361887	-0.361103424870545
Nxpe5	0.431776324578029	0.14162091997852	0.0220648372361887	-0.361103424870545
Nav3	0.916784645806497	0.0189162477114494	0.0220648372361887	-0.361103424870545
Gfpt2	0.245233604452009	-0.208078724825944	0.0220648372361887	-0.361103424870545
Sema4a	0.43476048681884	-0.140714217991627	0.0220648372361887	-0.361103424870545
Snord93	0.532544682764184	-0.112643102838956	0.0220648372361887	-0.361103424870545
Rlbp1	0.694593073324487	-0.0709992890621299	0.0220648372361887	-0.361103424870545
Degs2	1	0	0.0220648372361887	-0.361103424870545
Pcyt1a	0.911631690863845	-0.0200920490079265	0.0222691672404234	-0.360588321184495
Frat1	0.084224839641025	-0.305126710357664	0.0224288321369628	-0.360188553503292
Tceb1	0.344434091030426	-0.169931058558565	0.0225728532273015	-0.35982998612417
Drc1	0.824510273276061	0.0401332774521238	0.0226003020621319	-0.359761863736867
Npc2	0.0209171033373825	0.400478807344433	0.0226493120625726	-0.359640402359089
Nedd1	0.632200144305451	0.0864979736951412	0.0227259867538196	-0.359450818594007
Rfk	0.334706684183143	-0.173336490593807	0.0228028777622513	-0.359261234828926
Tmem33	0.438367843711938	-0.139622713444913	0.0228028777622513	-0.359261234828926
Atp6v0a4	0.660606162514001	0.0793730992981236	0.0228345530907808	-0.359183290587783
Slco4c1	0.815058453079331	0.0423317140874393	0.0228575338939323	-0.359126797577602
Wdr91	0.744675142192154	-0.0589139742096828	0.0230348533106914	-0.358692483533682
Rarg	0.200497631453061	-0.228693870744187	0.0231149362440812	-0.35849724674879
D030040B21Rik	0.321900375782968	0.177913681589472	0.0231282578052636	-0.358464824382956
Tfap4	0.00139953688310523	0.533160750010413	0.0232548752845188	-0.358157433771181
B3gnt1	0.497914912853388	0.122255516473993	0.0233085336398391	-0.358027587354008
Abcf2	0.124576269584038	-0.272775106022867	0.0234258487681314	-0.357744564708276
Ino80c	0.605519461216168	-0.0933088377656248	0.0234258487681314	-0.357744564708276
Dtl	0.140432111208956	-0.262218266713617	0.0235047074729213	-0.357554980943195
Pole2	0.439458049099092	-0.139293809582089	0.023513808638371	-0.357533134994052
Inpp5k	0.239761569790455	-0.210455699777942	0.0237355782302999	-0.357002975020742
Taf1b	0.843396149677677	0.0357570363700387	0.0238552558962004	-0.356718586033737
C330027C09Rik	0.634894168636489	-0.0858168872880929	0.0244683806171859	-0.35527997576222
Atf6	0.971408932105019	-0.00648932650819205	0.024514744401519	-0.355172413793103
Cyp26b1	0.496013862845126	0.122792705183688	0.0245867090143848	-0.355005793573776
Fam212b	0.374516885866832	-0.159752297364272	0.0245867090143848	-0.355005793573776
Dnaja1	0.3356717765482	-0.172995947390282	0.0246321431643626	-0.354900808232058
Cdc40	0.333743293563021	-0.173677033797331	0.0248504686476765	-0.354398554461456
Mlf2	0.736128837771569	0.0609572334308279	0.0248794947498931	-0.354332056936814
Lrrc8b	0.289997721408477	-0.189834414573466	0.024975990709206	-0.354111451377193
Exog	0.526817025612618	-0.114211309888067	0.0251723703252607	-0.353664673757828
Cdipt	0.295714661946332	0.187639305141822	0.0252125046423806	-0.353573721876489
Hspb11	0.865899690520712	-0.0305681432885888	0.0252555698702581	-0.353476261657341
Rpusd2	0.28596055801346	0.191401273802283	0.0252963331083897	-0.353384138111408
Ppil2	0.469396443819503	0.13042804694976	0.0252963331083897	-0.353384138111408
Zfp60	0.590204620033314	-0.0972756707541684	0.0254310004484153	-0.353080668314421
Bfsp2	0.2917401504151	0.189162477114494	0.0259556905358775	-0.351910871270825
Dmrta2	0.948724942192459	0.0116431774271726	0.0262037194239344	-0.35136470851148
Fbxo47	0.809484847556899	0.0436308728093955	0.0262668753402058	-0.351226323594252
Armc2	0.965138524941012	-0.00791330766739322	0.0263979134822767	-0.350940075571763
Dedd	0.830159848675263	0.0388219252017563	0.0265817911209685	-0.35054038163519
Cpeb3	0.254672007869263	0.204060510830963	0.0265958136736302	-0.350509995038122
Apoa1	0.338352957489832	0.172052995607701	0.0266732954108526	-0.350342332642299
Acsbg1	0.613556084933577	-0.0912443757289458	0.0267610483132215	-0.350152931285505
Ppp2r5c	0.118809094916008	0.276861624465157	0.0272892144517418	-0.34902371151454
Etv3	0.869947044670273	-0.0296375464641501	0.027564360783936	-0.348442602293158
Mtfr2	0.297926179761458	0.186797413461507	0.0275734775635841	-0.348423429984265
Alpi	0.37982196450495	0.158008180947218	0.02770023925876	-0.348157396168279
Champ1	0.805285312385043	0.0446111596616673	0.0277392187824668	-0.348075792689134
Slc16a1	0.776260944423365	-0.0514220237321509	0.0279209316093918	-0.347696625158971
Tbrg4	0.240540469849718	-0.210115156574418	0.0281036281088678	-0.347317457628809
Cyth2	0.474089312552568	-0.129065874135664	0.0281036281088678	-0.347317457628809
Thumpd1	0.123600937058702	-0.273456192429915	0.0281953464688489	-0.347127873863728
Pcyt2	0.302003698718784	0.185255502717153	0.028287312227566	-0.346938290098646
Scnm1	0.166002774450215	0.246893822555029	0.0286576591474277	-0.346179955038321
Mtrf1	0.350413127851334	0.167866791335008	0.0286870719138403	-0.346120076323985
Osbpl8	0.00461692227797328	-0.48084700337614	0.0290320040943524	-0.345421619977996
Krr1	0.279928510653404	-0.193769082805257	0.0290320040943524	-0.345421619977996
Cldn25	0.424162776711576	0.143949991365575	0.0290593264524897	-0.345366588219122
Htra2	0.136127382688128	-0.26499385198162	0.0293293203890828	-0.344825060699834
Lipo1	0.463585390566128	0.132124752543132	0.0294207469406533	-0.344642619077001
Efcab11	0.338171878029421	-0.172116535879942	0.029445542405913	-0.344593220432233
Gm6756	0.61069795118703	-0.0919772622809855	0.0298307745082558	-0.343830119948469
Arhgef16	0.44062705417205	0.138941627037865	0.029907981496395	-0.34367816091954
Myo5c	0.0930444405202129	0.297183869513052	0.0302930156742387	-0.342925130942065
Arg2	0.645008850508332	0.0832700112206764	0.0303281915706628	-0.342856729929039
Rsl1d1	0.0529753921755682	-0.33986211711713	0.0306683155235996	-0.342198695971616
Gnpnat1	0.0398303324706895	-0.359613622921532	0.0308657225888609	-0.341819528441453
Gareml	0.695634724282753	0.0707450085214921	0.031043771520217	-0.341479252651634
Mina	0.88033436860059	0.0272525662826175	0.0310796119327752	-0.341410951187954
Mrps18b	0.237435019171727	0.211477329388515	0.0313638240172902	-0.340871609616047
Pop4	0.591052816146463	-0.0970548130043908	0.0313638240172902	-0.340871609616047
Casp6	0.0276087903290179	-0.383451647168225	0.0314642341569482	-0.340682025850966
Paqr7	0.334110889995988	0.173547023326279	0.0316890246481893	-0.34025939907148
Mmp9	0.0868920594960192	0.302659963383191	0.0317059278586238	-0.340227719332675
Tdrd12	0.104412730978535	0.287752108905322	0.0319672161722697	-0.339739775874938
Iqcd	0.443515616240016	-0.138073575162102	0.0319672161722697	-0.339739775874938
Klhl8	0.860415476751729	0.031830344963558	0.0320532205431008	-0.339579884539944
Trpv5	0.0734529738027181	-0.315748427603592	0.0320532205431008	-0.339579884539944
Llph	0.0630197870281304	-0.327262018586735	0.0324829658646186	-0.338786188200153
Gfm2	0.0931954641455019	-0.297052972480531	0.0326899309057627	-0.338407020669991
Dpf2	0.652516236788786	0.0813898256422786	0.0327938191025678	-0.33821743690491
Ddx3y	0.0363680169620912	0.365682597623539	0.0329413206885389	-0.337949109788845
Sc5d	0.422339726848018	-0.144511116707662	0.0329512763930122	-0.337931034482759
Hdac5	0.245942624202311	0.207773337503262	0.0330047626086363	-0.337834003091752
Osgin2	0.170904658638956	-0.244153663264567	0.0330352555148621	-0.337778742543393
Kif11	0.673080399215846	-0.0762816775894159	0.0330459782877961	-0.337759320233379
Ccdc173	0.739757755499083	-0.060088737493684	0.0331644090982768	-0.337545148431715
Coa4	0.423799129401921	0.144061812844067	0.0332120884257416	-0.337459101844585
Sfn	0.478806576249703	-0.127703701321567	0.0332120884257416	-0.337459101844585
Gm10767	0.485211284391199	-0.12586535258425	0.0333027007020772	-0.337295853639668
Oard1	0.1900568114979	0.23395318082111	0.0333173374721221	-0.337269518079504
Lhb	0.913162008499488	-0.0197427791156405	0.0333757698631487	-0.33716447676853
Pcgf5	0.728812311824271	0.062712371401438	0.0334750137196504	-0.336986416004624
Metap2	0.54354088527897	-0.109654911534785	0.0335286572437101	-0.336890350549341
Tor2a	0.164201159435396	0.247915452165602	0.0337410760410726	-0.336511183019179
Dhx33	0.458623448812478	-0.133582468854891	0.0339546657836587	-0.3361318954576
Guk1	0.0146293919109954	0.421251942759408	0.034276958526922	-0.335563264193773
Mkln1	0.265528933622746	-0.199558317265168	0.0343849681269803	-0.335373680428691
Suox	0.154185711398482	0.253746524502014	0.0345616424563109	-0.335064622927894
Cul1	0.41284645136122	0.147455207125969	0.0347106725161312	-0.334804929133448
Rccd1	0.845899271551654	-0.0351785544979068	0.0348214150541417	-0.334612544857791
Tef	0.377914153657196	0.158633746101873	0.0348386290267668	-0.334582685424465
Wipi1	0.171848626230181	0.243632436268005	0.0349148380200259	-0.334450638032127
Amz2	0.502705487724992	-0.120906399152631	0.0349481113187875	-0.334393059413535
C2cd4b	0.840456888249825	0.0364367561589384	0.035246406057158	-0.333878863939364
Rpusd4	0.537546055582575	-0.111280376427008	0.0353336169588272	-0.333729204786225
Smim1	0.340522744756193	0.171293231372662	0.0355915972549918	-0.333288259012798
Fip1l1	0.840450980801037	0.0364381227770871	0.0357029883905415	-0.333098675247717
Plk4	0.49791670671413	-0.12225501006518	0.0357985461153971	-0.332936424831306
Hif1an	0.197453434433031	-0.230207205582344	0.0362271051723304	-0.332213091180563
Cttn	0.734707435419981	-0.0612977766343521	0.0362642326971421	-0.332150756422311
Tmed6	0.474875149121683	0.128838464588142	0.036414293200123	-0.331899344983202
Themis2	0.245233604452009	-0.208078724825944	0.0366119832337106	-0.331569425157175
Iqub	0.641746605506298	-0.0840896987339774	0.0367123244332275	-0.331402525251537
Gcdh	0.651126661490576	-0.0817371987767758	0.0367661377477444	-0.331313169861257
Vrk1	0.597609842690224	-0.0953520969867699	0.0368326731018471	-0.331202837596904
Gm14403	0.494847188336272	0.123122894994583	0.0369098215440911	-0.331075109948864
Loxl3	0.932356285048608	0.0153675219452238	0.0370554048657008	-0.330834674086317
Gm16973	0.158628468565031	-0.25112727776593	0.0374051845912931	-0.330260140236068
Phf21b	0.049841026228473	0.344181497287494	0.0374305095448606	-0.330218713132331
Ivns1abp	0.186759681852917	-0.235655896838731	0.0375243936183081	-0.330065335006417
Leprot	0.696573254388027	-0.0705160152562729	0.0376407051422012	-0.329875751241336
Syt11	0.345783262288768	-0.169463373297164	0.0376768032296733	-0.329817009878257
Tug1	0.844869517800688	-0.0354164931665145	0.0378360494348466	-0.329558420360627
Dctn5	0.47291380289196	-0.129406417339188	0.038108898681132	-0.329117416181011
Pla2g15	0.464728108154139	0.131790219763857	0.0382266865947982	-0.32892783241593
Pknox1	0.334706684183143	-0.173336490593807	0.0383351555260774	-0.328753668978209
Eif2b4	0.325149441742975	-0.176741922629048	0.0384631535972466	-0.328548664885767
Men1	0.892263429297431	-0.0245191106537408	0.0385407074473312	-0.328424723777978
Ctgf	0.993883807983687	0.00138792505204719	0.0385415856815217	-0.328423321411148
Foxq1	NA	NA	0.0387685566464966	-0.328061764112792
Npr2	0.911191282189525	0.020192578185762	0.0387685566464966	-0.328061764112792
Xk	0.660187068282761	0.0794773415680911	0.0388406399397718	-0.327947298937904
Fdps	0.605519461216168	-0.0933088377656248	0.0389396672917841	-0.327790329825442
Bcl2l1	0.73894796062239	0.0602824278260998	0.0389475949009928	-0.327777777777778
Cyp2s1	0.315762849989773	0.18014735466429	0.039059544610978	-0.327600746060361
Zfp874b	0.332003270755842	0.174293635331647	0.0390890259162615	-0.327554194592587
Rc3h2	0.915291875311758	-0.0192567879575068	0.0393119829731292	-0.3272030651341
Lctl	0.367211135981318	0.162178117048111	0.039370739275203	-0.327110801547223
Usp40	0.317791880355957	0.179405947929655	0.0394502494918429	-0.326986127053878
Pogk	0.608121365361374	0.0926391943118514	0.0394705926608783	-0.326954261224181
Tmem97	0.145300212315303	0.2591533778819	0.0395420655800969	-0.326842411000036
Lrp4	0.131400252340189	0.268117023705739	0.0395803469120932	-0.3267825710482
Acer3	0.189243361604455	0.234371329489359	0.0395987071759096	-0.326753887693918
Yars	0.367449372483062	0.162098564877509	0.0397851406114884	-0.326463243469874
Crybg3	0.528122695658302	0.113853100498898	0.0399521291452016	-0.326203853389909
Vps37b	0.695274264494117	0.070832986333029	0.039958375318377	-0.32619416809516
Actr6	0.415031870282303	-0.146774120718921	0.0399899210837908	-0.326145272163566
Ptdss2	0.89077594795198	0.024859653857265	0.0401520334655037	-0.32589449217463
Nfil3	0.804407500168053	0.0448162217260607	0.0402527289835957	-0.325739135761121
Zfand2a	0.138307215448386	-0.263580439527714	0.0403981552032335	-0.325515324644468
Hyi	0.549462591373177	0.108057580561645	0.0404022091831275	-0.325509094964253
Ogfod1	0.179647864841258	-0.239401872077497	0.040668141546444	-0.325101547908585
Plod1	0.977492469525443	-0.00510814805286267	0.0407696383742104	-0.324946573349224
Exd2	0.125682179286834	0.272007601378161	0.041003389655542	-0.324590850659715
Bcas3	0.803827672569379	0.0449517028651915	0.0410188338476789	-0.324567405819061
Mrpl32	0.505181111741117	-0.120211750844035	0.0410188338476789	-0.324567405819061
Palld	0.402428169358352	0.150730410941527	0.0410493694455754	-0.324521072796935
Trim43b	0.100184733364415	-0.291164439013172	0.0411338464990902	-0.324393037844126
Tpp2	0.928059744651859	0.0163460737691606	0.0411438952184879	-0.32437782205398
Gdf7	0.130008233981937	0.26905246069137	0.0411879241333262	-0.32431118898458
Cdk20	0.294746121680159	-0.188009275270136	0.0414263706098774	-0.323951328254752
Wdr89	0.766223804873439	-0.0537931013179078	0.0415665408845511	-0.323740569828733
Stk31	0.404010902638233	-0.150229771632929	0.0416976390510628	-0.323543974128353
Eif4g2	0.234356607443634	-0.212839502202611	0.0417738601320243	-0.323429903228574
Ttc39a	0.834428063695321	-0.0378324954228989	0.0420861834314068	-0.322964245025578
Brd3	0.158296956064363	-0.251320884200843	0.0421555851062922	-0.32286115193333
Fam203a	0.961743121559602	0.00868457737003243	0.0422425768952297	-0.322732123966506
Gorasp1	0.197364292756415	0.230251763440197	0.0422546233179704	-0.322714273480675
Lmbrd1	0.55744240673326	0.105917786748239	0.0422834543699087	-0.322671568168249
Qrsl1	0.686821844857357	-0.0729006148060019	0.0423706843547964	-0.322542504622224
Tmbim4	0.989495449593405	-0.00238380242466925	0.0424116383453237	-0.322481984403168
Scrn2	0.666230079211415	-0.0779766660681009	0.0427488262809745	-0.321985495820821
Polr3c	0.403092633292573	0.150520095957687	0.0429275322872731	-0.321723649342843
AU022754	NA	NA	0.043200247296775	-0.321325756747546
Zfp647	0.245233604452009	-0.208078724825944	0.043200247296775	-0.321325756747546
Cnot7	0.510053356144428	-0.118849578029938	0.0433177839964372	-0.321154898047599
Dhtkd1	0.764862458190098	0.0541153625828097	0.0433937773504249	-0.321044629347919
Gmpr	0.844150198154222	0.0355827363178945	0.0435229588843771	-0.320857541724718
Ccdc115	0.196772860300375	-0.230547748785869	0.0437109074938549	-0.320586146752356
Shcbp1	0.630854867831322	-0.0868385168986654	0.0438425893942258	-0.320396562987274
Manbal	0.738974215553292	0.0602761470237795	0.0441069175914157	-0.320017395457112
St6galnac2	0.460954720099964	0.132896551171426	0.0441620806001961	-0.319938498756835
Sesn1	0.0100621589698242	0.441742272081564	0.0441814082495484	-0.319910874339071
Gle1	0.296607953990204	-0.187298761938298	0.0442395649874472	-0.319827811692031
Sdhaf1	0.512050235080494	0.118293167494553	0.0442598257703106	-0.319798894902346
Slc35d2	0.387493232378993	0.155511122691417	0.0442785444898663	-0.319772188518038
Osgepl1	0.39773107964488	-0.152222811975308	0.0443725353150546	-0.31963822792695
Prkd1	0.0247911817600184	-0.390154238215031	0.0445942335692446	-0.319323159963283
Csf3r	0.086992874345317	0.3025678728466	0.0446394469665592	-0.319259060396787
Vill	0.739662338586809	-0.060111556320409	0.0448970915566427	-0.318894794402726
Nek2	0.720541609004131	-0.0647032086695939	0.0450422501977712	-0.318690309101543
Cth	0.837507933636977	-0.0371192091841354	0.0451771696813736	-0.318500725336462
Ing3	0.0295951392255036	0.379056259327298	0.0454089957009542	-0.318176039232107
Sprtn	0.472853113028726	-0.1294240111034	0.0456477750730984	-0.31784301322264
Ngdn	0.901195714189893	0.0224758514325958	0.0458566799939353	-0.317552806511056
Zmym1	0.301100123545543	-0.185596045920677	0.0458566799939353	-0.317552806511056
Slc35a3	0.709250739198429	0.06743318899084	0.0461899269470978	-0.317092070831952
Bre	0.456617957354413	0.134174022188526	0.0462683364026717	-0.316984055215812
Mthfsd	0.49791670671413	-0.12225501006518	0.0462683364026717	-0.316984055215812
Igbp1	0.158844423527753	0.251001314577016	0.0465444291616663	-0.31660488768565
Lmo7	0.937012221333776	-0.0143075972983742	0.0465706900823153	-0.316568917386452
Lpar1	0.576912080170568	0.100755332627192	0.0465782546107676	-0.316558559085062
Mapkapk3	0.487851651661346	-0.125111130144229	0.0467647809995935	-0.316303572550563
Ctsc	0.808202518204219	0.043930073254619	0.0468218512179788	-0.316225720155487
Kank4	0.34231123022344	-0.170669196344892	0.0468843378022208	-0.316140566851795
Msi1	0.31670618121252	0.179802293464043	0.0471854048683533	-0.315731568805591
Ccdc78	0.191876792225842	-0.233022148035104	0.0471854048683533	-0.315731568805591
Slc25a44	0.803827672569379	-0.0449517028651915	0.047240486448791	-0.315656968860244
Ccne1	0.61613430699632	-0.0905844921374314	0.0473368783519719	-0.315526588883822
Setdb1	0.187313417861695	0.235368469294424	0.0474399678706656	-0.315387386588956
Arfgap3	0.0911607408464987	-0.298830317543595	0.0476469617808786	-0.31510861714748
Prkab2	0.273295174664833	0.196411296972088	0.0476801169140557	-0.315064056236303
Ccnt1	0.558750455457819	-0.105568393092495	0.0477638698512748	-0.314951602470888
Igf2r	0.714900411871082	-0.0660653814836906	0.0480868196702526	-0.314519466269756
Ppp3cc	0.305200489812465	-0.184055827064265	0.0481155832285718	-0.314481091635474
AU015228	0.79665466423725	0.0466297397702628	0.0481546633204144	-0.314428982921221
Trim32	0.112168746304298	0.28175427505252	0.0482703586134927	-0.314274916458629
Uck1	0.857740040183271	0.0324466325409602	0.0483204056385613	-0.314208363210033
Rab3ip	0.688310931219705	0.0725357023506499	0.0483716323355883	-0.314140298739594
Wdr93	0.151687557529898	0.255243332254947	0.0486386712338409	-0.313786424370267
Kbtbd4	0.515468755971735	0.117343120923597	0.0487902462666545	-0.313586256337922
Snx6	0.234356607443634	-0.212839502202611	0.0490896160175049	-0.313192379914188
D5Ertd577e	0.840816200603974	0.0363536372236674	0.0491427058473655	-0.313122732495896
Zfp932	0.0890295057798027	-0.300724777166221	0.0492954546324169	-0.31292268203491
Ppp2r2b	0.659286941537443	0.0797013174408343	0.0493364408461967	-0.312869088580699
Kat5	0.736128837771569	-0.0609572334308279	0.0494795050727945	-0.312682298719605

## Sheet: Hu-34K genes vs FGF4
Spearman correlation coefficient rho between FGF4 expression and that of the indicated genes in human ICMp (n=88 cells) and ICMd (n=258) populations.
234 genes are positively and 74 negatively correlated in ICMd
Genes correlated (Rho>0.3) in both populations are highlighted (3 genes)
Genes	Rho ICMp	Rho ICMd
FGF4	1	1
PRDM14	-0.253358735	0.732847442
ESRG	-0.141467476	0.659741225
AC064802.1	-0.205224278	0.620407682
TDGF1	0.258553371	0.605024169
GDF3	-0.121928437	0.601312465
TDGF1P3	0.105227481	0.565897131
IFITM1	0.356641743	0.559312505
FBP1	0.185655031	0.559004271
KLF17	0.05164507	0.529061584
DPPA5	-0.102781741	0.523420834
SOX2	0.047272219	0.521498695
NANOG	-0.068154996	0.520945512
PARP1	-0.029337377	0.517199783
CNR2	0.15358479	0.51113724
AC009055.2	0.081714504	0.499244352
DPPA2	-0.097208711	0.491885914
NODAL	-0.052530614	0.489491248
ZIC3	-0.051370459	0.487238418
MAP4K1	-0.157752538	0.484417032
UTF1	0.120578808	0.479830909
UNC5B	-0.01786962	0.478865609
FOXD3-AS1	0.012441018	0.475549943
VASH2	0.018128693	0.473019247
BCOR	0.148700363	0.470775627
ETV4	-0.079373337	0.469492434
IFITM3	0.232728279	0.464556242
LINC01108	-0.059567632	0.463148678
UGP2	-0.113598609	0.461362437
IGFBP2	0.05687067	0.457379098
FAM46B	0.088377397	0.45478424
LNCPRESS1	0.029865418	0.454759106
NANOGP1	-0.11072942	0.449631214
RBM8A	0.164403176	0.44838806
DPPA4	-0.156399029	0.44595288
KAT7	0.035904609	0.442726845
CBFA2T2	-0.050812397	0.441859663
SEPT6	0.090151544	0.438474909
MAN1C1	-0.212734018	0.438424886
CDHR1	0.067568653	0.437369723
SOX4	0.128200317	0.436450302
SIAH1	0.105281709	0.435133886
HDAC2-AS2	-0.157854237	0.435027512
ZMYND8	-0.052414402	0.43405917
AC008735.6	NA	0.433341136
ARGFX	-0.120192318	0.421852357
CECR2	0.086915424	0.419582107
CBR3	-0.093034212	0.418143107
AC119044.1	0.486470607	0.417941337
AP000356.3	-0.051370459	0.417571176
CARHSP1	0.144275592	0.415623671
VENTX	0.018808641	0.415579351
CD320	-0.092633772	0.415042694
PBX1	0.207451073	0.41417305
CALB1	-0.093830348	0.410232633
BTLA	0.100462131	0.40930994
GUCA1A	-0.130836083	0.409128043
GBX2	-0.056385749	0.407919132
AC007207.2	-0.050067199	0.405899527
LDLRAP1	-0.072304358	0.405262925
SLC25A12	-0.178510068	0.400613214
MT1G	-0.230803555	0.397948251
MT1X	-0.191036261	0.394845972
CPT1A	-0.075080725	0.391867039
VSNL1	0.179019494	0.39123697
LIM2	0.177285754	0.391074875
LAPTM4B	-0.115775469	0.390828315
CTBP2	0.075727911	0.390318621
AL031666.2	-0.13338839	0.390240485
GTF3C1	-0.047389355	0.388013738
PRSS12	-0.028588367	0.38793451
MAP1B	-0.006802024	0.38748538
TUBA1A	0.004956543	0.38718572
SLC16A10	0.130371133	0.386941056
AC006329.1	-0.184375283	0.386008728
AL117378.1	-0.106778577	0.385558094
FRAT2	0.158274477	0.385228239
PBX3	-0.012159897	0.385131232
LINC-ROR	0.169082175	0.384977742
TMSB4X	0.182889742	0.384187192
AC027288.1	-0.053946415	0.383101513
ZSCAN10	0.219945992	0.382565362
BCRP3	-0.036117421	0.38175858
MRC2	-0.073488585	0.381227769
TBC1D16	-0.002927156	0.380916379
SLC6A6	-0.038791202	0.380436267
DNAJB6	-0.057134206	0.380187849
AC105243.1	-0.11204832	0.379298162
REST	0.196855137	0.379213737
ATP12A	0.048676253	0.378949552
NREP	0.143149675	0.378435112
ETV1	-0.051370459	0.37841824
AC012498.2	0.290743463	0.37698001
NANOGP8	-0.134272341	0.376213418
OTUD1	0.024229958	0.376051291
CCDC80	-0.016442876	0.375594019
HESX1	0.102512006	0.374783038
CD200	-0.10128969	0.374215794
KLHL3	0.064274712	0.373201042
JAG1	0.041382673	0.372322063
GPRC5B	-0.066425131	0.368966475
TFPI2	-0.063277619	0.368340195
SERINC5	0.013783323	0.366286457
RERE	0.027059866	0.365725639
SUSD2	-0.161626339	0.365002512
TNFRSF8	-0.100246166	0.364990744
POU5F1P3	-0.146418962	0.364906109
MEG3	0.073103205	0.362821416
PGM2L1	-0.195403482	0.362172477
PLSCR4	-0.112977642	0.361492275
PIM2	-0.075554595	0.360510028
HCAR1	0.152306157	0.35967632
NANOGP4	-0.074990917	0.35861962
CXCL12	0.182144325	0.35779638
PDCL	0.005827313	0.357585377
BEND4	-0.077233014	0.357504232
SCGB3A2	-0.024146402	0.357068577
JAZF1	-0.050472102	0.354693882
TSHZ3	-0.073488585	0.354437424
HDHD5	-0.04911735	0.354185655
MCL1	-0.067851056	0.353239906
AP2B1	0.08379237	0.35283545
PTPRD	-0.106372554	0.352807155
DPF1	0.185281334	0.352698344
MBOAT2	0.038155943	0.352538312
KHDC3L	-0.023099652	0.351953923
DACT1	0.194356808	0.351117756
ABHD12B	-0.03030236	0.350881943
SEMA4D	0.03792497	0.350591064
AP003096.1	0.071129246	0.350375802
TERF1	0.005939668	0.350152234
ARX	0.216540043	0.349965631
MTCH1	0.01108573	0.34864456
NR5A2	-0.187819523	0.347740887
FXYD5	0.12482522	0.347588653
HHLA1	-0.036117421	0.347488875
TMEM131L	-0.058044523	0.347153196
RRAD	-0.090159321	0.346421951
JPT1	0.014032375	0.346364511
INSR	0.007169545	0.345748126
ANKRD45	0.010677548	0.344970967
JARID2	-0.144355284	0.343945609
ATP8B2	-0.009134426	0.342509789
GARS	-0.116210841	0.340531232
RPS6KA2	0.327743921	0.337835499
MYCL	-0.045420255	0.337571069
TMEM106A	-0.082638916	0.337483187
MN1	0.03112606	0.337071911
CAMKV	-0.076169485	0.336834049
PITPNC1	-0.052865277	0.336582368
SAT1	0.028442299	0.336331495
PITPNM2	0.157107696	0.336302229
PPP1R12B	-0.010711953	0.334825951
PRDX6	-0.076793266	0.334650599
AL450472.1	-0.017989582	0.334556295
AUTS2	0.164122504	0.334242972
LINC00467	-0.109594276	0.334229821
MIAT	-0.063277619	0.334022859
AL117190.1	-0.051370459	0.333755516
TNFAIP3	0.065156435	0.333617785
JADE2	0.076102205	0.333584453
NRG1	0.079664873	0.333332076
MAD2L2	-0.045952541	0.332156
SHF	-0.037655953	0.329356122
MT1F	-0.146732368	0.328505189
CREBL2	0.059413875	0.32803085
C9orf135	0.021835381	0.327706076
RGS10	-0.158207497	0.327431041
CGNL1	-0.02690238	0.327381368
GGT1	0.012188817	0.32644817
NIPA1	0.086715287	0.325240054
SERPINB9	-0.116756382	0.3247
SEMA4B	-0.008932317	0.324619821
TLL2	0.021013754	0.324454875
NCOA1	-0.115870194	0.323941367
GLDC	0.159233166	0.322697076
PLA2G4F	-0.096654564	0.322624067
PHC1	-0.005422351	0.321413236
RPRM	0.089430852	0.320984688
SAP18	-0.157001851	0.320895182
AL591178.1	0.049234463	0.320601596
ITGAM	-0.176818298	0.320273486
CBX1	-0.116413833	0.319333667
POU5F1P4	-0.199936231	0.318774636
FAM162B	-0.045411771	0.316600847
UPP1	0.003114585	0.316472513
MDK	0.089219347	0.316001123
MYO5B	0.048257156	0.315889189
PSEN2	-0.139663435	0.315759214
ZYG11A	-0.087525409	0.315615388
PMEPA1	-0.063277619	0.314028551
PYGL	0.011889215	0.31382112
CRYBG1	0.050302532	0.313523468
AC019155.2	0.085661249	0.312640217
PPM1H	0.100942307	0.312547512
RUNX1T1	-0.111252834	0.312287003
KIF5A	0.015713026	0.311938282
FOXD3	0.021777316	0.311931815
MRAS	-0.041400016	0.311895783
CHST15	0.012776035	0.311630388
PTMA	0.092935183	0.311444941
CYP4F26P	0.160364684	0.31137864
SLC16A9	-0.095689226	0.3108226
MEG8	0.168356056	0.310784996
RGCC	-0.061074556	0.309669798
USP28	-0.133460622	0.309660493
RNF8	0.052362118	0.309512509
TSC22D1	0.107088893	0.309362156
FZD5	0.086575865	0.307613647
LRP4	-0.118246905	0.307529785
PDE1C	-0.051370459	0.307433743
OAZ2	0.198807038	0.307335958
MRPS23	-0.109914692	0.307049687
CAPG	-0.085197669	0.30637113
RAP1GAP2	-0.014599192	0.306270133
ETNK2	-0.047037969	0.306104315
PRUNE2	-0.140717285	0.305856739
SAMHD1	0.084063993	0.305635872
MGC32805	-0.049733786	0.305314285
FLRT2	0.284926325	0.305013172
IL17RD	-0.11074855	0.304850674
APOBEC3C	0.171881662	0.304838838
MEIS2	0.026907548	0.304091846
BCL11B	NA	0.303140345
ZNF318	0.235850571	0.30194115
NUDT15	-0.08883303	0.301671663
TBCB	0.105717311	0.301608751
ZSCAN2	0.124925693	0.301441808
RND2	-0.152367296	0.301119305
SIRT1	-0.124908215	0.300895506
POU5F1B	-0.195649491	0.300863933
FZD8	0.021959486	0.300718949
GPM6B	-0.057474886	0.300073281
PAFAH1B3	0.079442148	0.299855726
DRAXIN	0.055413569	0.299630904
APEX1	-0.027796829	0.299273168
ADGRL1	0.101327295	0.298141438
SMIM10L2A	-0.0512227	0.297530379
VAT1	0.118593864	0.297255391
HUS1	-0.43286789	0.296964992
ZNF263	-0.065134494	0.296920489
HOXD13	0.138273315	0.29687336
PHC1P1	0.10159386	0.296738323
FGF2	0.179991191	0.296372805
SOX2-OT	0.147225369	0.296173971
MT1H	-0.218649919	0.295122747
WARS	-0.15894428	0.294427886
BDNF	-0.126954837	0.294079411
ANKRD18CP	-0.120333788	0.293291148
MT1P3	-0.196686804	0.293131559
MPC2	-0.106290475	0.293079349
AC007218.1	-0.082638916	0.292940804
GK	-0.128719759	0.292768236
CRYBB1	0.129111909	0.292675838
NCKAP5L	0.207536789	0.292490975
TRIB2	-0.036117421	0.292195932
LSAMP	-0.008976605	0.291802838
STOX2	-0.106372554	0.291660793
PRSS35	-0.082638916	0.29163926
CREB3L1	0.184141837	0.291241829
ZNF462	0.093773494	0.291168184
SH3BGRL	-0.073488585	0.29085836
AC026362.2	-0.051370459	0.290686233
SLC25A29	-0.046093633	0.29045627
FAM214B	-0.011154043	0.29034966
PCSK5	0.007650365	0.290292439
GAS7	0.12895131	0.290243511
ECHDC2	-0.034302378	0.290133084
GTF2IP4	-0.003533551	0.289947844
ANO5	-0.106372554	0.289602979
NAV1	-0.076691288	0.289397717
PEBP1	-0.009209793	0.288848815
EPHB4	-0.192356486	0.288301988
KDM4A	-0.198910881	0.287900676
HOMER3	0.183485751	0.287115115
TMC6	-0.046507811	0.287074214
SLC9A3R2	-0.072910273	0.286974016
ADD2	0.144751814	0.286630897
VANGL1	0.023767005	0.286514458
AC012368.1	-0.051370459	0.286477537
LIX1L	0.045373213	0.286311744
AL009031.1	0.032253964	0.286210485
WDR6	0.115056668	0.284919248
AL117378.2	-0.073488585	0.284074118
DSP	0.116949684	0.283601708
ZNF589	-0.10328546	0.283600394
ACOT11	-0.110547297	0.283045238
AC104333.4	0.029548341	0.282980054
DIAPH2	0.172924176	0.282535661
PTH1R	0.000889821	0.282531923
GABRB3	0.125583191	0.282233099
RIF1	0.145313787	0.281649072
NNT	0.084013615	0.280952622
TMEM229B	-0.104048576	0.280945698
DYSF	0.230150093	0.280390426
FBXO36	-0.009918328	0.280359366
AKAP1	-0.024514902	0.279916801
NBPF11	-0.1133989	0.279804283
FGD4	-0.124320949	0.279472143
RBBP9	-0.20592251	0.279168082
ABL2	0.154669472	0.279053124
LARP1B	0.026356869	0.278309867
PLBD1	-0.130489139	0.278023082
ANKRD18B	-0.120333788	0.27799162
SIGIRR	-0.133352095	0.277822799
SMARCA2	0.283795679	0.276349866
PTPRZ1	-0.036117421	0.275941165
ARHGAP33	0.279496572	0.275748834
MT1P1	-0.214598936	0.275603811
MARS	-0.117918839	0.275203056
HEY2	0.062161832	0.275141214
PHACTR1	-0.098893186	0.274450776
LRP10	0.164896293	0.274400874
CEP85L	0.025400175	0.274167475
MDGA2	0.113629467	0.274143549
STAT3	-0.097558543	0.273584356
AP1S1	0.005525699	0.273210468
L1TD1	0.237847088	0.2731733
FZD10	0.17620442	0.272925663
CDA	-0.228249995	0.272647192
ARF3	0.208561567	0.272513614
KCNS3	-0.101879802	0.272271597
OSBPL10	0.037540713	0.272117745
AL672207.1	-0.164114039	0.271541397
PKD1L1	-0.008398032	0.270518131
SH3PXD2A	-0.219146978	0.270416943
TRIM28	0.172675244	0.27003485
ANK2	-0.082638916	0.269986548
H3F3A	-0.078601396	0.269802762
IPMK	-0.095237827	0.269745001
G6PC3	-0.149074949	0.269172164
MSH6	-0.161790944	0.268983122
CD9	-0.174115321	0.268869547
SMARCAD1	-0.056067458	0.268670214
SH2B3	0.062373519	0.268480051
SH3PXD2B	0.01058422	0.267900711
C2CD5	-0.008953434	0.267810501
TRPC4AP	-0.116897371	0.267405298
PCAT14	0.063744602	0.267366233
WIPI2	0.031884032	0.26664682
AC078899.4	-0.119321615	0.266611982
PAPSS2	0.044883763	0.266459599
B3GNT7	0.014947472	0.266312549
SRI	-0.082219781	0.265656689
SIX2	0.106411192	0.265415164
MAPKAP1	-0.066259867	0.265098284
FAM220CP	0.023134143	0.265064343
SYK	-0.073301716	0.263562414
IL23A	-0.098922708	0.26336032
ERVH48-1	-0.129507895	0.262604006
CHST2	-0.066762344	0.26232082
GPC4	0.124060629	0.262186316
AKNA	0.173032904	0.262145203
IGF2BP2	0.267953385	0.261808129
TMEM159	-0.09388877	0.261362616
GABRQ	-0.063277619	0.261340284
FAM13B	0.067733226	0.261332814
AHCYL2	0.093853485	0.261314172
SPRED2	-0.021223865	0.261179015
SOX15	-0.201781744	0.260382181
KIAA1217	0.131824101	0.260010237
AC245297.1	-0.191857266	0.259875717
SNORD114-1	NA	0.259292448
MRS2	-0.230279327	0.258617159
CDCA7L	-0.037047945	0.2583242
PLEKHH1	-0.099722012	0.258322482
MTOR	-0.016544866	0.258240474
KIAA0368	0.197629383	0.258084685
LINC02188	0.021054978	0.257892373
LINC01950	-0.043437113	0.257869355
DAB2IP	0.029040061	0.257702126
RTP3	-0.134828068	0.257248949
SCARA5	0.128472741	0.256998767
NLRP9	0.109095808	0.256969064
ZNF398	-0.041509743	0.256917751
XBP1	-0.125361032	0.255750937
FAM124A	-0.038323541	0.255101373
DCAF4	-0.064574707	0.254253057
RBM25	0.252013424	0.254158531
ANAPC1	-0.186442982	0.254002051
TSPAN18	0.220752925	0.253761441
NECTIN1	0.252412785	0.253419707
SHPK	-0.029867522	0.253364544
TMEM132C	-0.073488585	0.253352703
ADAMTS4	-0.091053002	0.25296339
AC100868.1	-0.051370459	0.252577433
TIAM1	-0.044417501	0.252483776
NMNAT2	-0.027792629	0.252267553
MTHFD1	-0.132556372	0.252194818
PWWP2A	0.201822517	0.252055788
RNF24	0.137160712	0.252048169
RN7SKP164	NA	0.251528933
TDGF1P2	-0.051370459	0.251320244
FAM220A	-0.077729876	0.250391754
AL121885.2	NA	0.250312185
HMGA2	0.096082613	0.249932558
PTPN12	-0.173789784	0.249554151
STMN1	-0.121703227	0.249419348
TRIM56	-0.160982703	0.249371173
AC104791.2	-0.082638916	0.249307745
CYP2B6	NA	0.249053295
STC2	0.067807689	0.248629971
GNAI2	0.164042467	0.24862875
FLVCR1	-0.057548875	0.248270505
DOCK6	-0.00674818	0.247974474
SCRN1	0.023034762	0.247727707
DCLK1	-0.051370459	0.24761032
WDSUB1	-0.177432355	0.247503797
NUP205	-0.083626392	0.247094007
RAPGEF1	0.125944381	0.247032912
SKA3	-0.284935502	0.246939207
DTX3L	-0.035485581	0.246679489
LRFN5	-0.036117421	0.246556072
PNP	-0.023116303	0.246545616
ACVR2B	0.181495827	0.246439964
ANKRD20A5P	0.017707647	0.246434147
TGFB3	-0.124335686	0.246374928
TERF1P4	-0.000509242	0.246247569
FAM155A-IT1	0.362727764	0.246226867
ANK3	-0.009509499	0.246108913
MTCL1	-0.051733156	0.245523499
SLCO4C1	-0.051528562	0.244812247
PRICKLE1	-0.123907285	0.24475664
LAPTM4A	0.044106535	0.244743538
HSPB1	-0.015893528	0.24463089
CTBP2P8	0.123400563	0.244307657
PSIP1	0.040424398	0.24405201
AC023157.1	0.034111316	0.243016291
WDR44	-0.043006847	0.242942872
NUDT4	0.18670762	0.242444263
SAMD11	-0.051370459	0.242419875
ROGDI	0.036838811	0.242416746
REG1A	-0.098922708	0.242282682
SOX13	-0.241870445	0.241998531
TARS	0.052110683	0.241922672
MGLL	0.110649025	0.241606978
ARPC1A	-0.000669803	0.240962257
ANKRD34A	-0.036117421	0.24074563
LRRC2	-0.003644953	0.240711714
ATG3	-0.255295459	0.240485002
GTF2IP1	-0.025243543	0.239987832
MARCKSL1	0.045881716	0.239888854
CCL26	-0.02672259	0.239658905
U2AF1L4	0.024124204	0.23941382
NEFH	-0.064712954	0.239392008
SFRP1	0.338164351	0.239308853
IL32	0.027902649	0.239104201
CHST7	-0.005976837	0.239013291
CABLES1	-0.113458291	0.238788639
HSP90B1	-0.050704096	0.238609053
GNPTAB	-0.069766139	0.23843311
LGALS1	0.138595077	0.238335029
ETV5	-0.037595504	0.238137202
NETO2	0.075761718	0.237988311
GEM	0.081974011	0.23796734
RBPJ	0.021802092	0.237501071
IER2	-0.023610976	0.237257108
KIRREL1	-0.051370459	0.23724918
APELA	0.207398043	0.23703517
TEAD2	-0.047705488	0.236977015
MYO1E	0.011419155	0.236655251
MAP3K21	0.155712818	0.236503666
TTLL4	-0.010851766	0.236431707
ERVH-1	NA	0.236430216
IGSF1	-0.061880332	0.236339772
AC092546.1	NA	0.235999069
BBX	0.029198221	0.235807812
VRTN	-0.118752469	0.235462811
RPL13A	-0.086572053	0.234698363
FGF8	-0.002738759	0.234653318
AC103843.1	-0.083791219	0.234579069
C2CD4C	0.249777098	0.234466596
KDM3B	0.07108428	0.234367912
NFKBID	0.212966501	0.234272957
WDR62	0.027705317	0.234218079
CASC15	-0.034055602	0.23405641
SPHK1	0.009452587	0.233941879
ARRB1	0.09789897	0.233918567
AARS2	-0.289284615	0.233735197
KAZN	-0.241685	0.233542495
GCM1	0.006490759	0.233466924
HRK	-0.076169485	0.233302846
CENPJ	-0.084104739	0.23302584
TBC1D23	-0.274250888	0.23272842
PTMAP5	0.062861023	0.232594195
CCDC167	0.026578535	0.232352319
PCBP1	-0.085533858	0.232269354
SLC9A1	0.080831679	0.232208783
SPP1	0.349198711	0.231826076
DGKZ	0.098386794	0.231784176
TNRC6A	0.208351434	0.231438633
LRRTM1	-0.063277619	0.231309424
NRBP2	-0.030445027	0.231253606
MYO1G	-0.151827765	0.231231324
MT1HL1	-0.246279685	0.231148822
RTL1	-0.036117421	0.230643808
SRSF7	-0.2446121	0.230617488
ST6GALNAC3	0.009719588	0.230588069
IFITM2	0.118244229	0.230572053
PTPRG	-0.000709646	0.230437164
C4orf51	-0.145803449	0.230189116
ABR	-0.004796621	0.230186105
DACH1	-0.113488728	0.230162849
DAGLA	-0.050893267	0.230160795
WNT8A	-0.036117421	0.229927775
ZNF385D-AS1	-0.142254269	0.229787998
MORF4L1	0.073477402	0.229756595
AL392023.1	-0.065132677	0.229569424
AL445649.1	NA	0.229480858
TXLNG	-0.048903164	0.229302633
ZBTB2	-0.140342676	0.229061196
CELSR2	0.149032597	0.228852581
RPSA	-0.001105175	0.228591648
PGM2	-0.185133582	0.2284738
LEFTY2	NA	0.227960693
AL353747.4	0.350050935	0.227908419
AC087501.1	NA	0.227245938
AC104461.1	0.078882601	0.227075722
AC011247.1	0.0386912	0.227073743
GIGYF1	-0.033497755	0.226988726
SCN2A	-0.048181844	0.226915989
MDFI	0.030187237	0.226735549
AL590609.3	-0.082638916	0.226389408
JPX	-0.200538535	0.226350367
ICOSLG	0.12045137	0.226309291
ITGA2	-0.051370459	0.22617394
DENND1B	-0.07321714	0.226124103
TGIF2	0.375429562	0.226061826
RABAC1	-0.056732324	0.226055471
AKIRIN1	-0.139185088	0.225575318
SLC9C2	-0.051370459	0.225396581
DPPA2P3	0.050722395	0.22538732
AFAP1	0.065516379	0.225352688
LPAR2	0.101369839	0.225282379
RBMX	0.119224955	0.225082566
ZNF32	-0.053755867	0.224991177
UQCRH	-0.11798582	0.224874997
THY1	0.058379565	0.224441259
ZNF587	-0.067002455	0.22443373
WHRN	-0.015038727	0.224420727
MMP9	-0.051370459	0.224403138
RPS14	0.051675311	0.224352338
LRIG1	-0.063277619	0.224101982
AKIRIN2	-0.108531972	0.223893819
ASH2L	-0.251745503	0.223858161
DEFB123	0.023981263	0.223713185
RBPMS	0.17715771	0.223649681
CYP4F35P	-0.036117421	0.22353595
DIAPH2-AS1	0.21949196	0.223486172
VGF	-0.106653435	0.223227073
ZFP36L1	0.148484745	0.22315575
HOXB3	0.301193238	0.222442412
RPS10	0.049199303	0.222407585
TSPAN13	-0.000870821	0.222384036
PCED1B	0.102837736	0.222339849
ARMC9	-0.082660272	0.222309977
AC125437.2	-0.063277619	0.222300659
EAPP	-0.001674655	0.22208087
AC104791.1	-0.051370459	0.222056736
TP53	-0.063889486	0.222037483
RBM15B	-0.124001693	0.222034359
DZANK1	0.246448508	0.221934384
MID1	0.016424439	0.22181966
SDAD1P2	-0.060794522	0.221760984
LINC01508	-0.109827536	0.221733564
NEIL1	-0.091053002	0.221616765
GLDCP1	0.093843227	0.221174006
MT1XP1	-0.309096061	0.220943482
ARMCX2	0.060935766	0.220683683
RAB42	0.001461308	0.220461159
ATP6V1G1	0.007334344	0.220399636
LINC01529	-0.063277619	0.220389495
MYSM1	0.120639027	0.220314572
APOBEC3F	0.05003527	0.220258716
PLP1	0.172679852	0.220089068
AL137845.2	-0.090255561	0.219941576
PIH1D1	-0.030425141	0.219873786
AC036108.1	-0.063277619	0.219862178
CHST4	-0.018514264	0.219770761
CEP95	0.017088675	0.218910776
ZNF335	0.086262116	0.21868533
HSD17B12	0.240555382	0.21820303
LAPTM4BP2	-0.066657203	0.218068835
CUL4B	0.134626932	0.218030566
CRABP1	-0.036117421	0.217986853
LMNB1	0.07032185	0.2179743
ADAMTS12	-0.157752538	0.217931866
SIPA1L2	0.088909469	0.217820549
VWDE	0.116217743	0.217379023
CD248	NA	0.216788647
FKBP5	-0.051225768	0.21661324
HADH	0.079155888	0.216457663
HOXB-AS1	-0.063277619	0.216251123
CAVIN3	0.128561123	0.216216314
PPRC1	0.033926126	0.215913631
ANKRD18A	0.091675154	0.215828659
SCAMP1	-0.146653393	0.215708715
AFF2	0.202563059	0.215310563
TOMM7	-0.058272871	0.215004635
PGD	-0.05790448	0.214997158
AC116049.1	0.024073366	0.214765352
MPP6	0.19395583	0.214710674
MOGAT3	-0.0068521	0.214514916
PLSCR1	-0.091813179	0.214275522
NGEF	-0.197504086	0.214126201
TTYH3	0.262230553	0.214014502
RPL26	0.123779617	0.213921576
AL589740.1	-0.098922708	0.21386194
ARHGEF34P	0.035686403	0.213819563
KLF7	0.081683547	0.2136415
BFSP1	-0.064933029	0.21363594
CASQ1	0.047085322	0.21333405
AC005355.1	0.001063556	0.213120809
USP1	0.040958461	0.213031488
BPTF	0.161791656	0.212842078
EFR3B	-0.015238692	0.21275441
IL15	-0.00419345	0.212741868
SMIM29	0.082156518	0.212402339
FANCD2	-0.013295592	0.212386739
AP001000.1	-0.063078987	0.212294615
PSRC1	-0.193492247	0.212240674
SLC7A6	0.051626693	0.212125122
HENMT1	0.035434145	0.211915234
AC108134.3	NA	0.211616987
GRIN2A	0.192989443	0.211571848
SLC29A1	-0.079004669	0.211170184
PRDX4	-0.060918862	0.211150783
MPP2	-0.01440359	0.211055272
BCL3	-0.02405706	0.210959087
CD2AP	-0.243975787	0.21094705
ACE	0.013889827	0.210766972
SLC25A42	-0.103500041	0.210591815
CD44	-0.013473575	0.210154837
FERMT1	-0.036117421	0.210087593
PTMAP4	0.083815756	0.210068836
YWHAH	-0.001373157	0.209892327
HOXB2	-0.106372554	0.209785867
GPR153	-0.066251723	0.209762521
TUBB2B	0.042987805	0.209743984
SP9	NA	0.209518264
AP000356.2	-0.031359827	0.209444326
AL139082.1	0.086311756	0.209377604
KCNJ8	NA	0.209052462
XPO1	-0.175555398	0.209003307
PDIA6	-0.007201018	0.208881574
IGF1R	-0.105884851	0.208451107
ANKRD20A11P	0.052939921	0.208449118
PARP9	0.055242551	0.208418873
PITPNM2-AS1	NA	0.208409669
SAMD13	-0.003821169	0.20801581
NDST1-AS1	NA	0.207797702
CCDC112	-0.1007812	0.20764609
AC012355.1	-0.011851055	0.207191706
DEFB124	-0.122517084	0.206913481
UNC13D	0.107697525	0.206604978
CNPY3	-0.05129256	0.20649807
ARG2	0.145243213	0.206417077
CHST8	-0.210498224	0.206108801
EDN1	-0.112665088	0.205702948
CHCHD3	-0.118689113	0.205688976
TMEM220	0.050297472	0.205579513
GKAP1	-0.231000074	0.205574107
PREX1	0.017020912	0.205270015
TRIML2	0.047690192	0.205166886
MIR498	0.021825177	0.205161506
RAB10	-0.097690785	0.205150295
LINC01206	0.249647775	0.205105025
SAYSD1	-0.073938981	0.204926919
UNC119	-0.119778199	0.204774166
SNRPD3	0.007903677	0.204726613
SLC39A10	-0.171499547	0.204643301
PSMG3	-0.038748111	0.204422559
BLOC1S2P1	-0.164231335	0.204324301
APLP1	-0.082638916	0.204288937
GTF2I	-0.109967011	0.203965252
TMEM191A	-0.189249365	0.20307228
ADGRL2	0.137701535	0.203017272
N4BP3	0.097172319	0.202813816
MEN1	-0.035982503	0.202805572
NTRK3	0.014415833	0.202746937
SPRY2	-0.044805213	0.202745138
AC116565.2	-0.036117421	0.202661821
KLK13	-0.151827765	0.202650473
MCM2	-0.21892515	0.202319459
REC8	0.213553412	0.202204102
PTCHD1	-0.066169601	0.202174082
PRORSD1P	-0.078963807	0.202128028
FXN	-0.135836073	0.202043389
SHISA2	0.125449608	0.201832216
MT2A	-0.245724415	0.201814265
ZBTB44	0.031120029	0.201685672
TRNP1	0.113783202	0.201591637
AC123912.4	-0.082410594	0.201574797
NACAD	0.045394968	0.201427321
KDM2A	0.109991358	0.201363646
AC007536.1	-0.073488585	0.201267557
GFPT1	0.038553111	0.201260671
PPM1B	0.075883273	0.201042574
AGO1	0.145223083	0.200874651
LZTS3	0.048308379	0.200388378
AC105460.1	0.233726226	0.200045879
FOXP1	0.240403084	0.200004477
METTL2B	0.082519744	0.199916398
PIAS2	-0.123178963	0.199570212
PCDH18	NA	0.199493909
PMP22	-0.07383247	0.199348484
AL357568.1	-0.036117421	0.198852775
HERC1	0.054593667	0.198777954
PAK1	0.044960841	0.198703068
IL4R	0.015817464	0.198661006
PROC	NA	0.198159601
FOXN3	0.216088001	0.198067544
TRIM14	-0.139455554	0.198050391
NUDCD1	-0.196885479	0.19794713
PPP2R2B	-0.036117421	0.197940955
FAM155A	-0.063277619	0.197940256
CNOT11	0.124100822	0.197923262
LINC02523	-0.205636976	0.19788481
AC114956.2	0.033749284	0.197818612
TMSB4XP8	0.063859824	0.19771259
ITGA9	-0.091053002	0.197621515
CRISPLD2	-0.031359827	0.197604508
CASP8	-0.102491801	0.197526218
GRAMD1A	-0.092238272	0.197507979
RAB29	-0.023136623	0.197478191
STX16	0.002263437	0.197449034
LYPD1	0.208206026	0.19742551
DBN1	-0.057524844	0.197326044
DCAF7	0.108144475	0.197193242
NSMAF	-0.006481344	0.196947577
ZNF292	-0.028249926	0.196758764
FBXO31	0.014058589	0.1966486
ZIC2	0.105865939	0.196499878
CFDP1	0.066413904	0.196455595
PLOD2	-0.162418284	0.196304563
CCDC88A	0.032876577	0.196063864
FOXB2	NA	0.196025864
VAV2	-0.077737498	0.195986614
NUDT11	0.007789909	0.195982641
UNC5B-AS1	0.023981263	0.195971013
POM121	-0.032308474	0.195899729
SPIN1	-0.122072156	0.195800312
NBEA	0.121640555	0.195686954
LINC00623	0.076337365	0.195618453
AP001972.5	0.170682723	0.195555691
DACT2	-0.073488585	0.19550927
SH2B1	0.063631551	0.195360296
HOMER2	0.005369192	0.195221233
AC245297.3	0.165156671	0.195195472
CACNA2D1	0.07293423	0.19516057
NPM3	-0.021851462	0.195080955
GAB1	0.042425275	0.195071913
CDCP1	-0.211161424	0.194999874
KLF4	-0.032083569	0.194981931
HPS3	0.036806658	0.194954257
ANKK1	0.454287905	0.194896617
WDHD1	-0.086639034	0.194854327
AL031577.1	0.12994483	0.194787876
CDK5	0.011791443	0.194736062
UBAP2	-0.158006556	0.194735411
AP001372.2	0.156656866	0.194649112
RALA	0.131817254	0.194426372
PAK2	0.002947147	0.194390362
ST7	0.059046371	0.194132065
AL162311.3	-0.07828252	0.19412072
TNRC6C	-0.008987001	0.194051089
PPP1R12BP1	0.203681273	0.194015284
MEG9	NA	0.193702128
TNK2	-0.121152914	0.193692168
AC108073.1	-0.048485918	0.193624595
MSANTD4	-0.173297707	0.193622565
OLAH	-0.233851773	0.193590442
MED15	-0.334332228	0.193503655
CEP164	0.110245987	0.1934856
CAT	0.163439931	0.193317164
TOR3A	-0.08152441	0.193271293
C9orf85	0.075374137	0.193209769
POGK	-0.204568453	0.193034356
RNU6-1274P	-0.036117421	0.192997956
TGIF1	-0.124639103	0.192943986
ABAT	-0.109252902	0.192914958
HAUS1	0.095153913	0.192818873
AC226119.2	0.166822813	0.192818349
ZNF827	0.113897957	0.192791979
MTSS1	0.018599889	0.192606744
LINC00922	-0.036117421	0.192591231
OR7E37P	0.036028174	0.192419248
PGAM1	-0.208074339	0.192340862
SLC44A1	-0.022368835	0.192290637
LYZ	0.026907548	0.192124507
PAX5	-0.113488728	0.191959928
KDM2B	0.095180741	0.19194835
SNRPN	-0.200590208	0.191779106
MYO5BP1	0.05230949	0.191634716
NYAP1	-0.036117421	0.191584599
KCNN2	-0.104998934	0.191518382
HINT1	0.198496155	0.191458607
GSPT1	0.041929675	0.191308717
MRPL20	-0.022538875	0.191297323
IFT172	0.014828748	0.191272942
CDK2AP2	-0.076960379	0.191210095
RPL27AP8	-0.051370459	0.191164173
SLC39A8	NA	0.191115824
ARL4A	-0.061438654	0.191115515
AL137013.1	0.103969646	0.191011384
EPHX3	-0.079514566	0.190950324
NR1H2	-0.237137491	0.19088845
PRCC	0.01507057	0.190837815
SPATA33	0.128971846	0.190714562
HNRNPUL1	0.316864317	0.190568876
RACK1	0.036872662	0.190478443
NOL11	0.025151218	0.190437499
CD70	-0.027689621	0.190361601
MSH2	-0.233861759	0.190353118
UNG	-0.159420162	0.190347754
GPR176	-0.026384418	0.190274359
ACVRL1	-0.036117421	0.189864199
MEF2D	0.146060787	0.189848399
AC007218.2	-0.073488585	0.189780798
FAM120C	0.136398289	0.189723633
LPIN2	-0.314889484	0.189695123
SOBP	-0.126954837	0.189619244
DMBX1	0.128472741	0.189615807
EIF4EBP2	0.165977213	0.189603308
UBE2O	0.100764882	0.189551541
IRX3	0.116729353	0.189531768
AC079780.1	-0.051370459	0.1893002
LRRK1	0.171071231	0.189159061
RNF44	-0.077730652	0.189062847
ARRDC2	0.039334639	0.189055972
AC124319.1	-0.036117421	0.189054888
AL589182.2	-0.073488585	0.189035398
ATP2B4	-0.136437751	0.189029981
SLC2A13	-0.081246465	0.189001187
FRAS1	-0.014916681	0.188797155
FBXW5	0.060493694	0.18873631
ENY2	-0.132185646	0.188606766
KCNK12	-0.163591439	0.188519649
DGKZP1	0.177030235	0.188465838
SSBP2	0.024729627	0.18832347
PARP1P1	-0.023547395	0.188256435
FHDC1	0.138638686	0.188146645
CHEK2	-0.113329617	0.188057389
SORT1	-0.013892461	0.188038241
EIF2B5	0.078157421	0.187973902
LINC01018	NA	0.187892726
IGFBP7-AS1	-0.139663435	0.187614863
ZNHIT6	0.058880879	0.187599625
ADRA2C	0.038969552	0.187591199
VSIG10	0.032351491	0.187569636
KCNE3	-0.113488728	0.187319432
CCDC94	-0.085813908	0.187296477
SEC61G	-0.171168187	0.187236387
PPM1M	-0.07645737	0.187227328
ITGAL	-0.060593641	0.187137307
TCF4	-0.00966088	0.187122427
SLC27A1	0.039559699	0.186912729
TICRR	-0.172670559	0.186888464
PQLC1	0.024035841	0.186833215
APOBEC3B	-0.036117421	0.186795423
DNAJC27	-0.174444989	0.18658606
UCP2	0.006168166	0.186573388
DLGAP3	0.116483477	0.186491704
LINGO1	-0.028968186	0.186329797
TCAP	-0.073488585	0.186230832
AC128689.1	-0.113488728	0.186210305
MRPS26	-0.071100853	0.186175046
HNRNPAB	0.229072667	0.186115588
IMPA2	0.206818053	0.186045654
HTR1D	0.096036219	0.185975707
DVL2	-0.051727931	0.185783193
AC130472.1	0.240192629	0.185717861
ZNF90	-0.014400767	0.185632448
LNCPRESS2	-0.051370459	0.185590271
ZIK1	0.180524147	0.185476183
AC020636.1	-0.036117421	0.18534686
AC009878.1	0.18865906	0.185259544
IRS2	0.204321146	0.185057036
AC009446.1	-0.036117421	0.185017874
TNFRSF21	-0.184413485	0.184958749
ATXN1	0.115330177	0.18494502
AC009065.5	0.032205889	0.18467404
SF1	0.253051619	0.184659793
HCFC1	-0.141897791	0.184612764
TGS1	0.0776336	0.184594023
HMGA1	0.044307476	0.184559002
GOLPH3L	-0.16669912	0.184453897
ATP5F1P1	-0.063277619	0.184448384
BCRP1	-0.036117421	0.184317901
AL357093.2	0.066625351	0.184185901
SNORD114-20	-0.036117421	0.18404851
NUDT10	0.084252065	0.18399273
MMP24	0.08826424	0.183886483
LMO4	0.169635109	0.183786438
VDAC1P13	NA	0.183667042
PCOLCE	-0.091053002	0.183664575
VPS37B	-0.112922751	0.183640004
MRPL50P2	-0.073488585	0.183228162
RAB6A	-0.015371982	0.183124181
AP001271.1	-0.073488585	0.182938755
CDK17	-0.0656503	0.182933756
METTL16	-0.084503105	0.182873226
FAM124B	0.270120739	0.1827981
AC006970.1	0.010142533	0.182657678
ARHGAP1	0.017615822	0.182605565
ST8SIA6	-0.036117421	0.182594129
AL357562.1	NA	0.182528599
USP6	0.123856747	0.182491601
RBM8B	0.084294723	0.182408906
SERPINB6	-0.088114152	0.182370679
UCHL1	0.087705379	0.18230441
SETX	0.037845543	0.182191771
ALG1L5P	0.100624124	0.182133377
ELMOD1	-0.056342039	0.182125801
ABRACL	-0.147805074	0.182049629
EPB41L1	0.121470617	0.182015136
ABHD17B	-0.048189188	0.181889611
AC023886.2	0.089428978	0.181836623
FAM221A	0.028725979	0.181745469
EFHD2	0.135152623	0.181712474
CADPS2	-0.024309856	0.181550941
AC104304.1	-0.036117421	0.181475632
NIPA2	-0.059379092	0.181316275
APOBEC3G	0.122187413	0.181307929
R3HCC1L	-0.117334306	0.181114547
A4GALT	-0.143171047	0.181041051
SOX9	-0.033749702	0.180830614
TMSB4XP4	0.081609239	0.180775384
RPL15	-0.203486188	0.1807213
CACNA2D3	0.097880279	0.180696312
CASC9	-0.035097306	0.180659923
MYB	0.074220237	0.180553651
RADIL	-0.123301946	0.180386163
AC011472.4	-0.051370459	0.180231737
FAXC	0.005412991	0.180210459
LINC00458	0.032760118	0.180105757
EVC2	-0.073488585	0.180055797
TECPR2	-0.062417881	0.180007948
KC877982.1	NA	0.180007362
ATG9B	-0.09499901	0.179999846
MORF4L1P1	-0.086906955	0.179989501
AC007666.1	0.28826022	0.179866095
UBASH3B	-0.15134468	0.179848427
SLC25A18	-0.224198377	0.179491677
OLIG3	NA	0.179444151
DFNB59	0.241155381	0.179390798
PIK3AP1	0.021868049	0.179279042
HCLS1	0.050518879	0.179266404
HCFC1R1	-0.105629922	0.179227113
FOXO3	0.115388318	0.179171706
ATG5	-0.065506745	0.179166494
ALKBH7	-0.147859039	0.179136263
KCNK6	-0.098312055	0.179117424
C16orf62	0.014978489	0.179048265
CCND1	-0.159974868	0.178907697
HMGN5	0.201133825	0.178805758
FOXC1	0.253582186	0.178538632
XRCC1	-0.094851213	0.178318906
P3H3	-0.073488585	0.178077805
KLF2	-0.063277619	0.177900225
CR1L	0.0681145	0.177841281
SERP2	0.091675154	0.177820089
IRF2	-0.036117421	0.177808989
MTM1	-0.213419469	0.177804703
PCDH17	0.043516045	0.177655644
NADK	-0.140489036	0.177546135
IGF2BP2-AS1	0.055468853	0.177525509
IQSEC2	-0.043950032	0.177388786
ABTB1	-0.158535031	0.177384148
PHIP	0.200255277	0.177343447
SPEN	0.047347758	0.177257387
AC004057.1	0.061102713	0.177198461
SYT1	-0.127530979	0.177143331
CDC42EP3	0.045811758	0.177122601
DPPA5P1	-0.015728645	0.177097519
AP000864.1	0.129111909	0.177049754
ZNF608	0.101074236	0.176549058
TF	-0.050786704	0.176501654
PCDH15	-0.104356038	0.176495683
GCA	0.02053815	0.176419692
AC126615.2	-0.143153964	0.17640689
PCDHAC2	-0.036117421	0.176395396
CKAP5	0.015807354	0.176377315
RBFOX2	0.062162479	0.176372809
NBPF9	-0.201028157	0.176328803
TARS2	-0.013652289	0.176193196
OTUD4	0.317835922	0.176089038
RPL36AP15	0.15502591	0.176087417
RPL10	-0.027026556	0.176071481
PCSK9	-0.076789802	0.176036936
ARGFXP2	0.061814681	0.176030725
AL442071.1	-0.036117421	0.175935642
PDXDC2P-NPIPB14P	0.04273578	0.175821748
AL133346.1	-0.113488728	0.175534145
STRADB	-0.150851891	0.175530209
ASPA	-0.099960429	0.175511875
F11R	0.03007416	0.17539003
AL049872.1	0.118387702	0.175386113
MTA3	-0.011992433	0.175324286
AC024592.2	0.210079573	0.175201913
LINC00461	0.033845813	0.175163706
TNFRSF25	-0.180702207	0.175120317
CELF4	-0.02436507	0.175057291
NANOGP2	-0.076165569	0.175050768
C19orf44	-0.05568915	0.175038267
NAGK	0.012894846	0.174966305
C6orf141	0.158304882	0.174929541
SHANK2	0.048014285	0.174898757
PI16	-0.13338839	0.174651973
RNF122	0.144194778	0.174604187
METTL7A	-0.063277619	0.174593778
UBTD1	0.166996948	0.174472841
MAP3K6	-0.108419714	0.174390221
ARAP3	-0.051370459	0.174278493
LPIN1	0.103886464	0.174224401
AP000892.1	0.029976578	0.173862487
ERICH5	-0.04379602	0.173838684
PRNP	-0.159686469	0.17382026
ATXN7L1	-0.086459936	0.173669519
DLL3	-0.093885158	0.173608807
WTH3DI	-0.091342276	0.173530614
COL26A1	-0.087669175	0.173499566
PIFO	-0.182672531	0.173363337
AC018638.6	-0.091053002	0.173336111
FKBP4	-0.056464403	0.173171575
AC120338.1	-0.036117421	0.173073343
MINDY2	0.064200912	0.173053015
NDST1	-0.03870384	0.173048527
SCAMP5	0.005749746	0.173024581
GLI2	-0.051370459	0.172885967
AC069282.1	-0.101907111	0.172845608
DNAJA2	-0.204959755	0.172828713
LINC02452	0.00587794	0.17256787
JAK3	-0.063277619	0.172508681
SEPHS2	0.028769311	0.172448675
ZNF644	-0.029072125	0.17237989
AL137145.2	-0.030892776	0.17237914
ZMAT2	-0.030275101	0.172313886
AC010326.4	-0.035975693	0.172302106
LINC00678	0.070413954	0.172198828
SUCLA2-AS1	0.177718285	0.17217733
GTF3C4	0.083659883	0.172156162
ADAMTS15	-0.051370459	0.172057882
COA4	-0.038279248	0.172030126
PLIN3	-0.139321503	0.172005049
PHF3	0.018756139	0.171940435
GK3P	-0.106372554	0.171793523
SLC12A6	0.077960432	0.1715612
SYNE2	-0.003616953	0.171485036
RPL18A	0.099097372	0.171346182
KHDC1L	0.003918348	0.171334789
RPL39	-0.051273429	0.171259666
LINC00428	NA	0.171225953
CTBP2P4	0.072132209	0.171136727
SUDS3	0.04313722	0.171087108
EEA1	0.319393299	0.171053108
FAAHP1	-0.082638916	0.171035497
E2F4	-0.192719329	0.170962853
NANOGP9	0.10002613	0.170914556
KCNH2	-0.02920311	0.170879856
PPIAL4C	-0.036117421	0.170864202
ST8SIA2	-0.038467667	0.170774574
ABCA1	-0.268097359	0.1707536
DNASE1L2	-0.055798718	0.17064784
UBTFL8	-0.028462927	0.170609502
RPL7A	0.033203732	0.170415118
HAT1	-0.222374636	0.170393076
SHD	0.058140863	0.170385197
PTPRF	0.094015147	0.170287097
B3GNT5	-0.098922708	0.170183066
CENPA	-0.099099117	0.170173942
AC021683.1	-0.036117421	0.170114256
ABCC1	-0.113488728	0.170056145
ENSA	0.18453076	0.169894627
SFSWAP	-0.181206467	0.169857007
AC112496.1	-0.073488585	0.169687601
AL136304.1	NA	0.169589744
CCDC169	-0.022894193	0.169470419
FBXL17	0.203144765	0.169246831
MDN1	0.163233895	0.16916974
ARL6IP6	-0.137546493	0.169138704
KLK8	-0.116415663	0.169129407
CNNM3	0.200633015	0.169115363
UHRF1BP1L	0.059931471	0.169006491
AC092111.1	NA	0.169005079
KATNB1	-0.090813401	0.168856366
AC074194.2	-0.063277619	0.16882563
BEND3	0.133052612	0.168777239
DPY19L1	0.138471404	0.16874738
HSP90B2P	-0.070883193	0.168665712
AC012668.3	-0.036117421	0.168654842
RTL8A	-0.045281508	0.168626127
TBCD	-0.007317921	0.168597306
ZNRF3	-0.1958794	0.168593482
HSPH1	0.186246958	0.168536334
AC092656.1	-0.036117421	0.168519143
GEMIN6	-0.147189236	0.168518072
CAPN5	-0.116220416	0.168420533
LRRC31	0.152335008	0.168367954
SOGA1	0.19675878	0.168360597
SOCS5	-0.164385319	0.168343544
ELK3	-0.06497895	0.16831835
KRT16P3	-0.036117421	0.168097597
SPATA22	-0.00215065	0.168000773
RPUSD2	-0.089773636	0.167975467
CRYBA4	0.237399067	0.167867003
AP000777.1	-0.034898819	0.167836216
MARCH3	-0.103267118	0.167836017
C1R	0.004203286	0.167737097
LAMTOR2	-0.123243774	0.167712488
RPL6	-0.134094585	0.167707503
KIAA0040	-0.008249482	0.167658635
GRB7	-0.183771125	0.167577503
PSD3	0.059739359	0.167564084
MTMR9	-0.076407124	0.167519073
CKMT1B	0.015536235	0.167470726
NBPF12	-0.107697161	0.167463056
ZNF302	0.031021173	0.167436019
SPRY4	0.028613611	0.167433832
ZNF829	0.03836836	0.167426009
PNCK	0.06209434	0.167386974
LONRF1	0.034266024	0.167298977
FAM86EP	-0.128527356	0.167276142
TOP3BP1	-0.036117421	0.16726152
TRIQK	0.194255891	0.167222036
AC069277.2	-0.036117421	0.167214111
AC106873.1	-0.036117421	0.167175069
AKAP3	-0.04799436	0.167144293
AP003170.1	0.096036219	0.167116095
INPP5E	0.108231357	0.167063614
ZNF84	-0.105184319	0.167036342
LPAR6	0.236313909	0.167027952
PLEKHG5	0.10150838	0.166733318
ZNF397	-0.056485652	0.166702427
AL157786.1	NA	0.166655095
HCAR2	-0.047037969	0.166565114
TOP2B	0.15399222	0.16652498
NR3C1	-0.077170148	0.166391674
APRT	0.116378292	0.166280009
FMN1	0.025369795	0.166225376
CTAGE13P	0.179991191	0.166185014
LITAF	-0.041658128	0.166114317
AC079466.1	0.277577149	0.166070024
IMPDH1P10	-0.115885797	0.166059525
ASPHD2	0.074808448	0.166058713
ALG1L7P	0.112363827	0.166058604
USP32P3	-0.106653435	0.166007492
ZNF300	-0.022365726	0.165968383
RNF150	0.06204327	0.165902474
STK10	-0.080284842	0.165691422
MIR4729	NA	0.165690881
PCM1	0.002980676	0.165681336
NES	0.18530985	0.165639618
SYN2	-0.091661751	0.165543794
TEC	-0.038321693	0.16550672
MTUS1	0.239552601	0.165453653
CHM	-0.024657546	0.165381315
AC078883.1	-0.13338839	0.165381101
LCOR	-0.026256282	0.165327764
GGTLC4P	0.225718683	0.165280478
ADGRA3	-0.217565918	0.165251189
COL5A1	-0.073488585	0.16524237
AL390728.4	-0.01046001	0.165176644
AL353743.1	-0.049896224	0.16511218
UBFD1	-0.067770315	0.16506682
MIR4697HG	0.376666647	0.165001004
NPLOC4	0.14380673	0.164930539
MYOZ3	-0.026105051	0.164897053
PHF19	0.307759536	0.164695295
XPO6	0.076184796	0.164644101
HSD11B2	-0.155360693	0.164514951
OBSCN	-0.098922708	0.164400477
SMAD7	0.219030419	0.164390314
AC022730.1	-0.005227042	0.164375542
FILIP1	0.163693233	0.164316383
USP36	0.127072842	0.164275186
MIIP	-0.162996589	0.164252894
GCNT2	-0.037276491	0.164238895
LINC01842	0.145642189	0.164101761
AC007608.4	0.253776869	0.164030642
CSRP2	-0.084867346	0.163945123
ARMC2	0.094201202	0.163928375
C5	-0.098922708	0.163906597
CAAP1	-0.089954559	0.163842949
NFKBIA	0.002545252	0.163780436
SETD5	0.142586847	0.163581056
ALKBH1	-0.061254574	0.163502353
RIOX1	-0.060834609	0.163501883
RPS3	-0.040590069	0.163471753
AC068587.6	0.002417558	0.163366392
KIF5C	0.082471968	0.163349126
MSN	-0.191433446	0.163293023
MYL6B	-0.165972513	0.163118897
RTL8B	0.037357841	0.163097604
MKRN1	-0.195113649	0.163000363
LRRC17	0.107913162	0.162989157
CPSF6	-0.271940067	0.162952654
SPDYE2	-0.051370459	0.162922085
NRROS	-0.036117421	0.162790594
CHCHD2P1	-0.036117421	0.162790228
MKRN4P	0.015386574	0.162756709
TMEM155	-0.036117421	0.16274902
RLIM	-0.06111709	0.16264872
USP13	0.057981806	0.162632772
KLF7P1	-0.036117421	0.162593559
BX322650.1	-0.006230705	0.16259233
LINC00620	-0.036117421	0.162521826
VPS28	-0.131341713	0.162501839
EMID1	0.042537387	0.162469461
RASL11B	-0.087430844	0.162390805
ACHE	-0.021020914	0.162329665
MANBA	0.108895102	0.1622631
VCL	-0.041559912	0.162244258
TCEANC	0.016640497	0.162193406
AC022784.6	0.0490138	0.162138586
CORO1A	-0.214952235	0.162126385
SYN3	-0.019697854	0.162118488
JMJD1C	-0.011528992	0.162063699
NATD1	-0.029069245	0.161957759
CARD11	0.070952604	0.161917493
NSD1	0.12257613	0.161909827
AC011447.3	0.069056702	0.161840044
TPBG	-0.036117421	0.161820593
YTHDF2P1	-0.024438006	0.161810976
AC073465.1	0.036842416	0.161796056
MKS1	-0.003891099	0.161792453
FBXO36P1	-0.008356154	0.161762904
SUMO2	-0.013195121	0.161735014
PCA3	-0.063277619	0.161668556
KPNB1	0.233660819	0.161491486
ZCCHC11	0.009508918	0.16148251
LINC00854	-0.073488585	0.161425499
CHEK1	-0.027263388	0.161330315
ARHGEF16	-0.077774807	0.161272177
SCHIP1	-0.007110633	0.161257313
RCN1	0.152814248	0.161226596
GPR50	-0.051370459	0.161210594
CYB5A	-0.055613497	0.16120298
RBPJP6	0.033045609	0.161152102
DDN	-0.036117421	0.161004547
CCZ1	-0.046055854	0.160970468
LINC01936	0.061102713	0.160969674
MLN	-0.073488585	0.160931088
ZNF3	0.021611636	0.160900187
BCL11A	-0.187819523	0.16087332
MT1E	-0.185797319	0.160822356
MSL3	0.145166544	0.160787065
AC244669.1	0.10049134	0.160597387
RENBP	-0.05923189	0.160545892
NPY1R	-0.082638916	0.160491399
NANOS1	0.103605034	0.160486631
AL049646.1	-0.070379366	0.160447594
XPO7	-0.020295928	0.160442362
EPPK1	0.104309981	0.160410591
RTF1	0.058373599	0.160233169
CFLAR	-0.1925525	0.160152794
ZNF483	0.130627084	0.160150174
PHRF1	-0.120333788	0.160104968
RPS28	-0.131046981	0.160088707
AC111170.1	-0.036117421	0.160063089
DOCK4-AS1	0.317030699	0.160060398
MYO5BP3	0.123915036	0.160052946
EGR3	-0.063277619	0.15983031
GEMIN5	0.140750445	0.159769591
NAMPT	-0.102314229	0.159739225
LHFPL4	-0.020759143	0.15972282
PDIA4	-0.088555771	0.159722459
SNAP25	0.100751497	0.159708466
IFITM9P	-0.073488585	0.159608228
TCOF1	0.141294968	0.159580645
TBC1D1	0.024281264	0.159508092
PTPRU	-0.128793992	0.159477534
WRNIP1	0.12028172	0.159395314
TPTE2P6	0.01490256	0.159378763
ADAMTSL2	0.048898834	0.159361796
HLA-C	0.002417558	0.159320469
NF2	0.010314968	0.159166932
SLC7A11	0.108508642	0.15916199
NEDD8	0.010616379	0.159086469
LAP3	0.049792686	0.159036999
CHST12	-0.021516317	0.158996241
EMC10	0.032526435	0.15895925
ARL3	0.103807824	0.158917535
ZNF880	-0.115680092	0.158862595
LINC00852	0.051793798	0.158844158
RPL31	-0.218791189	0.158805201
HIRIP3	-0.085263578	0.158613709
MAP3K9	0.275431213	0.158572877
LINC02257	0.005103734	0.158430931
PMM2	-0.070691869	0.158316976
DFFA	0.096016277	0.158310312
AGL	-0.25331954	0.158160421
MAPKAPK5	0.043641516	0.15802488
KIF12	0.049373041	0.15794848
CS	-0.036738701	0.157944513
AC073592.3	-0.036117421	0.157603436
ARMC5	-0.031722091	0.157569778
AL158206.1	0.036929972	0.157555104
AC005034.3	-0.062989985	0.157517424
MT1L	-0.189779826	0.157488058
CNGA1	-0.056322485	0.157435821
ADORA2B	-0.115239448	0.157372647
PCNX2	0.04104496	0.157371255
AC068896.1	-0.036117421	0.157336063
CCDC136	-0.036500008	0.157234807
SEPHS1	0.144780494	0.157210273
RPS3A	-0.005257954	0.15719877
CTNS	-0.223469844	0.157163198
SPZ1	-0.106372554	0.157159486
SNORD121A	0.121610055	0.157136824
BNC2	-0.073776531	0.15710048
LINC00869	-0.019447885	0.157076156
ARFGEF2	-0.048397537	0.157044143
BIRC6	-0.078770234	0.157025052
ESYT3	0.058165968	0.156977664
NUAK1	0.066750335	0.15696158
LYST	-0.102507603	0.156937143
CNTLN	0.025848807	0.156900734
PQLC3	-0.010683548	0.15685914
DDX23	-0.074649558	0.156810897
CTXN1	0.046969512	0.156800456
JPH1	0.077984867	0.156788495
ATG10	-0.087846226	0.156760134
AL117348.1	NA	0.156724453
RPLP0	-0.121167384	0.156614517
ZNF826P	-0.271509477	0.156578362
UBE2D2	-0.03369169	0.156482167
ARF5	-0.080811746	0.1564715
EGLN2	0.029576366	0.156436249
GLI3	0.237899909	0.156385472
GALNT18	-0.120333788	0.156336589
PIM1	-0.05744012	0.156253784
CNPY4	-0.039759192	0.156239638
SNORD114-6	NA	0.156193586
PROX1	0.091675154	0.156190398
GMPR2	-0.097528039	0.156123258
KIF3C	-0.102186521	0.156108382
MFSD2A	0.09271368	0.156014078
ITPA	0.010080581	0.155963081
AC112484.1	-0.156698474	0.155880739
GBA3	0.166822813	0.155836926
SLAIN1	-0.098922708	0.155800591
ARMC6	-0.060610995	0.15566678
WDR46	0.03617594	0.155578814
KIF21A	0.306671142	0.155449339
MYH7B	0.01114426	0.155417751
RSU1	0.027732291	0.155327744
SNRNP25	-0.022924113	0.155226395
PRIM2	0.064562225	0.155221584
AC134050.1	-0.002568241	0.155208732
C2orf50	-0.098922708	0.155197371
AC244394.1	0.292249314	0.155174194
AC010531.5	-0.051370459	0.155120094
IL17RC	0.007290171	0.155115682
CDH8	-0.060150442	0.155113398
LINC01205	0.099712331	0.154963112
CNOT1	0.075386673	0.154953257
PHLDA3	0.076752689	0.154868166
PSME1	-0.134800319	0.154780165
ARPC1B	-0.166695186	0.154758721
LACTB	0.160930269	0.154661799
DPAGT1	-0.118855616	0.154658707
TRHDE	-0.073488585	0.154653419
HMGA1P2	-0.043589086	0.154587368
TPTE2P1	-0.092229449	0.154548073
TOMM40L	-0.020308922	0.154460974
LRRC37A6P	0.236720209	0.15442124
UPF3AP1	-0.053261184	0.154351229
RPL8	-0.004621642	0.154318446
FOXP4	-0.094969967	0.154311821
HSPB1P1	0.016898105	0.154275351
SMAD4	0.228020366	0.154268411
DAB1	-0.051370459	0.154133159
KLF13	0.023981263	0.154130465
FNTB	-0.166567593	0.154129661
FAM182A	-0.063277619	0.154097183
TJP2	-0.029404357	0.154001602
PHACTR4	0.060749097	0.153881319
AL359263.1	0.000603144	0.153809734
MLEC	-0.04521191	0.153702505
TRIM60	-0.215225435	0.153624583
FAM96B	-0.028131731	0.153573976
CAPZB	-0.028868514	0.153564568
AL078459.1	0.181991037	0.153493178
TUBB3	-0.098715315	0.153375357
BACH2	0.013464455	0.153375099
SLCO5A1	0.133104063	0.153362351
TMEM109	0.000402527	0.153309266
ZBTB18	0.053369127	0.153300169
A2M	0.128472741	0.153244471
NR1I3	-0.082638916	0.153175696
ZNF232	0.01251767	0.153155012
CYB561	0.11790701	0.153150674
ORC1	0.10090584	0.153074533
LINC01224	0.122435064	0.152955744
SAP18P2	-0.034799337	0.152908246
AC090498.1	-0.084315514	0.152848688
AC087441.1	0.075203388	0.152810214
UBE2H	0.182337622	0.152586859
ZNF614	0.050837725	0.152540563
LGR4	0.057441418	0.152480732
LINC00676	-0.036117421	0.152468479
CREB3L4	-0.235251771	0.152416146
CACNB3	-0.230499634	0.152394878
TRIOBP	0.153642103	0.1523687
UST	0.1574846	0.152256167
GPR19	0.008096727	0.152248278
AL031058.1	0.010016603	0.152108798
XRN2	-0.09882945	0.152105332
STRBP	0.139957827	0.152048073
LIMD2	-0.060751437	0.152033533
AC091564.4	0.046771515	0.151888507
NTAN1	-0.107955146	0.151794454
FABP5	-0.082821156	0.151729714
JAK1	-0.227412892	0.151724685
LEFTY1	0.042537387	0.151675558
KCNK9	0.229667365	0.151634955
PIN4	0.064769962	0.1516286
CIC	-0.061658708	0.151601375
LINC02282	0.321181853	0.151592659
POU3F1	-0.063277619	0.151581779
TMEM154	0.009359295	0.151532851
AC127526.4	NA	0.15148619
PTMAP3	0.030096032	0.151270855
GNB2	0.085329323	0.151233132
GRAMD1C	-0.034839095	0.151049767
SNORD81	NA	0.15104578
AIP	0.14139451	0.15094538
PFN1P1	0.071200072	0.150939316
GCHFR	0.013197965	0.150890952
AC024220.1	0.116140337	0.150871509
RBBP4	-0.119459387	0.150856716
GPR160	-0.244236953	0.15085609
AC005833.2	-0.106992759	0.150839787
UBR5	0.208273887	0.150824165
HEATR5B	-0.098959006	0.150711462
UPF3B	0.149958539	0.150680885
POLR1B	-0.137047164	0.150672339
SNHG14	-0.205365253	0.150590807
RN7SL170P	-0.036117421	0.150524364
AASS	0.106509439	0.150490098
SCAND1	-0.096102863	0.150471381
RASSF3	0.171951689	0.150470164
RPS7	-0.108139714	0.150467214
DAGLB	-0.036038784	0.150388819
LINC01362	0.129111909	0.150368977
GNPTG	-0.228340931	0.15032426
MT1A	-0.121958854	0.150301578
AL031666.3	0.152185608	0.150219623
CCNO	0.039705997	0.150165739
HOXB1	NA	0.150146768
SUSD5	-0.053065594	0.150141653
RPL11	-0.186104797	0.150070947
TTC24	0.179537159	0.150064079
QTRT1	0.157595989	0.150063982
ATXN2	0.119431155	0.150021501
NANOGP10	0.10002613	0.149877333
AL589963.1	-0.073488585	0.149820727
AC117386.2	NA	0.149705331
ZNF140	0.005680762	0.149669166
TCF25	0.100881234	0.149631683
BRINP1	0.021054978	0.14960719
PPP1CC	0.122808402	0.149585315
PINK1	-0.090302771	0.149580382
PITPNM1	0.093754127	0.149534588
BOD1L1	0.218269105	0.149502976
LINC00466	-0.073488585	0.149502063
PTCD1	-0.050268724	0.149427081
AC092131.1	0.240571066	0.14939642
MTND2P12	NA	0.149369986
GRIP2	0.019139001	0.149347398
CBLC	0.050181838	0.149167639
CMKLR1	-0.063277619	0.149141422
BCAT1	-0.258008162	0.149112144
ITM2C	-0.257198977	0.149104515
EIPR1	-0.180305817	0.149086141
IQCA1	0.152349713	0.149074807
AFG3L2	-0.161195218	0.149000909
PDE4A	-0.077002508	0.148882789
SLCO1C1	-0.063277619	0.148791398
CEP44	-0.02554908	0.148789842
ARFGEF1	0.030308725	0.148780319
AC009041.2	-0.036117421	0.148770201
LINC02253	0.096036219	0.148681005
AC108673.3	0.067968671	0.14865212
RPP25	0.099255808	0.148481628
PRMT6	-0.201868435	0.148318079
MTND5P6	NA	0.148265573
STBD1	-0.09733278	0.148256327
AC117532.1	0.294325495	0.148232712
NECAB1	-0.043861354	0.148209057
LINC01684	NA	0.148063468
MPPED2	-0.113488728	0.148027916
ABHD12	0.009338263	0.14794807
AC022126.1	-0.036117421	0.147798192
UPF3A	-0.221273358	0.1477847
ARRB2	-0.026245055	0.147763408
ISYNA1	-0.060663024	0.147761906
TBC1D22B	0.023294876	0.14774836
TLR8-AS1	-0.098922708	0.147743433
OTUB1	0.066343999	0.147715062
AP002414.2	0.129111909	0.147549818
GDF11	-0.037117404	0.147543249
AKT3	-0.036117421	0.147512984
GFOD1	0.019630256	0.147434864
CLSTN1	0.050885427	0.147417386
ZNF658B	-0.082638916	0.147414659
AL590139.1	-0.009759359	0.147411407
RNU7-77P	-0.091053002	0.14740772
RPL32	-0.053852171	0.147381101
VWA1	0.10543942	0.147364737
AC005144.1	0.208110589	0.147331047
NUP54	-0.087895301	0.147327063
PPIA	-0.278303197	0.147268594
NPIPB12	-0.036117421	0.147172967
NDUFA12	0.011118732	0.147140422
LINC01703	0.088791749	0.147130134
CELF2	-0.059431326	0.147106598
CCNY	0.175151325	0.14709001
CPO	-0.051370459	0.147075101
ANXA4	-0.030865342	0.147030021
HECTD4	0.16037527	0.146920054
SPRY4-IT1	0.064274712	0.146855644
ZMYND19	0.217971188	0.146846828
PKD2	0.198454527	0.14679935
FUZ	-0.088132924	0.1467592
CCND3	0.003583999	0.146740249
CNTN6	-0.042648271	0.146705408
PALB2	-0.009006796	0.146627867
SH2D1B	0.087963609	0.146622788
IFT140	0.024337608	0.146615694
GNA12	-0.077602284	0.146606602
FRAT1	0.055269726	0.146579505
POLD1	-0.046186992	0.146578701
DDX58	0.063445912	0.14655981
AP000812.2	0.123342646	0.146455543
RPS24	-0.120497581	0.146421943
AL445991.1	NA	0.146377441
E4F1	-0.064665177	0.146376491
AL157702.2	-0.063277619	0.146364549
APOBEC3A	-0.082638916	0.146324201
RNU6-1218P	NA	0.146298924
RPL24	-0.096083258	0.146297686
PLPP2	0.025518315	0.146290611
AC092834.1	-0.051370459	0.146260878
VN1R51P	NA	0.146108102
RASSF4	-0.019858903	0.146102986
MEX3B	0.103171571	0.146086484
AC120036.2	0.106712602	0.146032523
ZNF581	-0.076475108	0.145908896
THEM4	0.019880589	0.145870575
MT1DP	0.075126287	0.145868644
AC010323.1	-0.082638916	0.145863985
IL34	-0.153149786	0.145837126
SH3PXD2A-AS1	-0.036117421	0.145782541
GRID2	0.16170947	0.14576916
OPTC	NA	0.145767333
TRIM71	0.262266031	0.145752597
PLCB1	-0.135083123	0.145729762
SEC14L6	-0.073488585	0.145673318
ACTN3	0.070952604	0.145652455
INE1	0.035686403	0.145651225
HNRNPA1P65	-0.082638916	0.14552913
RPS15AP17	-0.01440359	0.145525154
RNU6-781P	-0.063277619	0.145464287
ESAM	0.108769353	0.145458793
ROCK1	0.112856165	0.145457545
AL356010.2	0.068979547	0.145431709
SELENON	0.009998056	0.145422754
UBIAD1	-0.014166398	0.145327333
WNK4	0.136224685	0.145320862
CRACR2B	0.163788142	0.145316387
MAGI2	-0.063277619	0.145307915
TSPAN32	NA	0.145275304
SRCAP	-0.061922009	0.145172739
MAPK1	-0.063665067	0.145150692
C1orf186	0.044601144	0.145108454
AC092718.7	-0.039552976	0.145044797
ZDHHC16	-0.042753819	0.145036858
AC141586.1	0.172522932	0.144994977
DDIT3	-0.006239099	0.14498819
FAM174B	-0.103379931	0.144835073
ADA2	-0.093592263	0.144786151
CYP2B7P	0.292952418	0.144779434
AC011773.3	-0.036117421	0.144779398
OSMR	0.032760118	0.144685007
CXorf38	-0.032548762	0.144605167
AC022140.2	NA	0.144602027
KIZ	-0.209249665	0.144551798
RNF38	-0.008037637	0.144514662
AL357060.2	0.048438971	0.144502616
NCAPD3	-0.178440681	0.14440952
AC092954.1	0.300978512	0.144406827
LINC00698	NA	0.144363084
ZNF791	-0.052213452	0.144323097
EFNB3	0.036028554	0.144278214
PPM1E	-0.014926996	0.144229448
SDCCAG8	-0.036117421	0.144227202
SLC22A20	0.041571358	0.14418138
ART5	0.048022564	0.144176365
UQCRHL	-0.275322573	0.144152931
EIF3B	0.124717341	0.144128364
KIAA1671	-0.142040627	0.144086755
PFN1	0.079170729	0.14404078
AL731533.2	0.056028024	0.144023597
NOL4L	0.033062662	0.143958809
SHKBP1	-0.136709398	0.143946974
POLR2I	0.065037883	0.143910471
IFIH1	NA	0.143908304
LINC01204	-0.036117421	0.143906247
CKMT2	-0.024117463	0.143895308
SEPT9	-0.057244202	0.143866645
ZNF205	0.06523862	0.143739318
PIGF	-0.017762691	0.143654926
AC107918.4	0.208183289	0.143654593
NFE2L1	0.071043569	0.143633638
LPCAT4	0.030246272	0.143610787
AC055764.2	NA	0.143603896
ATXN10	-0.037676426	0.143568193
PFKP	-0.204408067	0.143548383
ATP5G1	-0.117851859	0.143540194
INTS6L	-0.031160596	0.143518984
ZNF75D	-0.054223622	0.143482998
GRK7	-0.051370459	0.143470366
NLRC4	0.123438361	0.143435632
FBLN1	0.134975566	0.143403321
SMURF2	0.080452382	0.143402208
AL590617.1	0.085471559	0.143401309
TSPAN33	0.164585689	0.143321403
AL022323.5	-0.073488585	0.143309947
ABI2	-0.057761616	0.14329792
RYR1	-0.091062851	0.143171555
NUDT3	-0.035062707	0.143168804
TMEM240	-0.063277619	0.143167005
BRWD3	-0.076553324	0.143122353
AC092447.7	0.072420034	0.14311685
TMSB10	0.063597806	0.143105119
ARSE	-0.073488585	0.143081771
EFCC1	-0.036117421	0.143027897
TOX	NA	0.142999782
BICRAL	-0.157224887	0.142933862
CCPG1	-0.229459676	0.14292139
DPY19L1P1	-0.13338839	0.142873072
NLGN1	-0.063277619	0.142859664
CRAMP1	-0.050159694	0.142844281
ZNHIT1	-0.066009098	0.142718821
STOM	0.079735604	0.142706817
RRP36	0.211388952	0.14269083
TMEM98	0.0681145	0.142674197
RNU6-645P	0.165156671	0.142543226
FAM78B	-0.120333788	0.142541359
CLIP2	0.039158272	0.142540815
FTSJ1	-0.051870174	0.142493611
CEP19	0.022072763	0.142469495
RYR2	-0.000902165	0.142435903
ASRGL1	0.027528908	0.142384148
HLA-A	NA	0.14236775
ZDHHC9	-0.125710836	0.142223005
AC079228.1	0.112181439	0.142202464
REV1	0.104759659	0.142063129
ATP10A	0.179537159	0.142011195
KXD1	-0.029705768	0.142008556
USF2	0.024989819	0.141817459
SET	0.115407078	0.141758594
ZSCAN5C	-0.13338839	0.141750756
DPP3	-0.03681048	0.14170997
LIN28A	0.017548842	0.141623657
AP005212.5	-0.01440359	0.141598772
LMO2	0.049158925	0.141554366
FAM163A	NA	0.141522371
PTPRD-AS1	NA	0.141453122
SIGLEC11	0.286345674	0.14134358
AC097468.3	0.268564514	0.141326294
ME2	0.009042767	0.14127127
TERF1P5	0.000139599	0.141236645
AC131094.1	-0.046932952	0.141075106
PYGB	-0.106230775	0.140983506
PDXP	0.037169955	0.140955174
SYNPO2	-0.063277619	0.140926893
RBM22	-0.092313096	0.140859221
IPO13	-0.08413589	0.140695867
MRPL34	0.08804562	0.140569437
TDGF1P7	NA	0.140563312
PIMREG	0.150498633	0.140557105
C7orf61	0.208400611	0.140516542
ZNF766	-0.140056449	0.140474737
Z96074.1	-0.036117421	0.140442892
P2RX1	NA	0.140438509
AC012358.3	0.105335466	0.140353318
GRM4	0.081812501	0.140269943
RN7SL37P	0.124211622	0.140251837
ZC3H8	-0.101192485	0.140194978
SGK3	0.003128873	0.140180181
BDH2	-0.108022472	0.140138324
PDE6G	-0.036576741	0.140085031
HIST4H4	0.004012228	0.140073478
TESMIN	0.011664274	0.14002282
TAB2	0.060178052	0.140004577
AC091078.1	0.119950503	0.139952642
RUNDC3A	0.088483674	0.139944413
IFI16	0.051199915	0.139907296
AC138965.3	-0.082638916	0.139657002
LINC00320	NA	0.1395925
AC008280.3	0.08692348	0.139545554
ZNF239	-0.145803449	0.139541394
AL136531.3	NA	0.139474501
HERC5	-0.19045535	0.139375531
MT1M	-0.080526924	0.139321718
POU3F3	-0.051370459	0.139298479
FGFR1	-0.109674207	0.13928674
FAM171A1	0.056770438	0.139281457
FP565260.3	-0.174584012	0.139271882
FGF1	-0.051370459	0.139138748
PDSS2	0.142948127	0.139034723
UBE2M	0.16879852	0.138963298
MSTO1	0.10975552	0.13896003
NEB	-0.004240243	0.138951175
CKMT1A	0.165152014	0.138917948
CCDC28B	0.051165004	0.138772646
C12orf57	0.027564826	0.138733492
KLF11	0.004968981	0.13870594
AIRE	0.071724214	0.138530167
USP35	-0.06308428	0.138526675
C19orf60	0.115181763	0.138515192
TMEM132A	0.06599623	0.13848964
H3F3AP5	-0.155645418	0.138473008
CCDC102A	0.012482486	0.138471729
AC022973.1	NA	0.13844864
VLDLR-AS1	0.032403254	0.138437653
PTPN23	-0.051485628	0.138431128
TBXA2R	0.154589406	0.138408649
ATP1A3	-0.098922708	0.138404669
SEC24D	0.018771887	0.138364864
ELN	-0.036117421	0.138288486
AC009065.2	-0.086531306	0.138253074
VCX3A	0.135192618	0.138229279
AXIN2	-0.043785225	0.138222287
ALDOC	-0.135263862	0.138208569
FBXW11	-0.171618858	0.138108836
ZNF101	-0.09819597	0.138098267
H3F3AP6	-0.025787534	0.138095017
AL136531.2	NA	0.138032125
WNT8B	0.185634158	0.138007109
CDC123	0.024916676	0.137994235
L2HGDH	-0.053493758	0.137914795
AGAP6	0.017262356	0.137828427
PHF12	-0.065078762	0.137821224
GAL	-0.0686463	0.137755932
ITGB6	-0.113488728	0.137750018
WNK3	0.008438874	0.137657154
TMEM19	-0.080061707	0.137584378
SLC9A4	NA	0.137422647
FBXW11P1	0.04307644	0.137350713
GMPR	0.118456248	0.137347654
SIGLEC16	0.284926325	0.137294679
RPL41P1	0.066747683	0.137276236
AC097658.1	0.077915005	0.137246402
C4BPA	NA	0.137198161
KIF11	-0.031246453	0.137117054
AC079601.1	0.349135074	0.137095138
CCDC6	0.005592856	0.137053821
FKBP1B	0.007893083	0.137049287
B3GALT6	-0.008030637	0.137032919
MPDZ	0.020737994	0.136871108
IKZF4	0.145516389	0.136870386
PTCHD1-AS	-0.051370459	0.136847255
NKD1	-0.060416709	0.136837118
FGD1	-0.073985649	0.136786683
AKAP17A	0.139941303	0.136783541
AC063926.3	-0.063277619	0.136758471
CALHM2	0.058785903	0.136751853
VCAN	-0.160531056	0.136729089
ZNF296	-0.02200497	0.136615884
HSPA12B	0.222708669	0.13655036
SERPING1	0.225718683	0.136520293
AC008269.2	-0.036117421	0.136508173
PLPPR2	-0.141381653	0.136465239
ZNF587P1	-0.036117421	0.136414687
DNA2	-0.160754358	0.13634743
NUMBL	-0.014292598	0.136342214
ADGRE5	-0.188447016	0.136262662
FAM92A	0.10994361	0.136206396
KNDC1	NA	0.136178099
SLC6A8	0.068219448	0.136137517
HSPE1P18	-0.082638916	0.136135394
SRSF11	0.068252938	0.136059184
AP000446.1	-0.139663435	0.136048176
TM4SF18	-0.051370459	0.13601827
AC005336.1	-0.072386571	0.13597647
TMX2	-0.19538157	0.135972667
MPP7	-0.044107631	0.135972389
AC024293.1	0.081180138	0.135924959
AQR	-0.258950447	0.135923416
SP4	-0.03352556	0.135897804
C9orf3	-0.057858902	0.135862746
RAB3A	0.111747442	0.135766191
COL9A3	0.133071215	0.135759768
ARFIP1	0.103259244	0.135737681
AC136604.3	0.21480767	0.135627117
GEMIN2	-0.040258713	0.135565977
GSTT2B	NA	0.135554192
CD1D	0.225718683	0.135548764
CAV1	-0.074505548	0.135518733
AC138649.1	0.132834375	0.13551287
SUGP2	0.093438459	0.135486234
SNORD113	NA	0.135480195
RRP12	0.036976388	0.135477055
FAM208A	0.258459573	0.135475843
NPIPA8	-0.051370459	0.135354362
SPTLC2	-0.191397084	0.135351979
PHGDH	0.262111471	0.135331056
LINC00237	NA	0.135302859
TET1	0.119760798	0.135275551
KNG1	-0.037188327	0.135245317
RPS15A	-0.093571496	0.135229266
MRPL47	-0.176359162	0.135227842
NRN1	-0.035389649	0.135197213
RN7SKP16	-0.036117421	0.13518688
AC144836.1	0.060891577	0.135063699
FAM71C	NA	0.135024117
AC002367.1	-0.034141532	0.135021604
SEMA3E	0.070850377	0.134950028
USP32	0.15024077	0.134938103
FAM43B	-0.106372554	0.134863412
LIPE-AS1	-0.077181561	0.134847703
RCC1L	-0.181916771	0.134731722
OACYLP	0.03617594	0.134726262
NBPF8	-0.143004305	0.13472614
SDC2	-0.007722709	0.134708055
AC109361.1	NA	0.134692996
CDHR2	NA	0.134680268
TMEM87A	0.019831062	0.134652863
SYNM	0.092399848	0.134626919
PRAC1	NA	0.134539785
AC017007.2	0.04229724	0.13452991
CEBPZ	-0.194678277	0.13452396
ZNF416	-0.032441549	0.134499338
AC241377.2	-0.036117421	0.134390629
PRRT4	NA	0.134382269
OXT	-0.213168597	0.134361346
NPRL3	-0.106369875	0.134345734
RETREG2	-0.129349259	0.134222891
AC078993.1	0.134123042	0.134186301
NKX1-2	0.096036219	0.134179677
CKS1B	0.153351424	0.134177182
AC144548.1	-0.009205441	0.134161493
PHKA1	0.061069351	0.134101356
CISD1	-0.100001606	0.134082144
AC090152.1	-0.036117421	0.134054197
SNHG12	-0.022405901	0.134033189
RUBCN	-0.152572451	0.134031743
ULK2	-0.104732275	0.133985384
AC026124.1	-0.051370459	0.133967981
AC090282.1	0.129161756	0.133944482
CPSF7	-0.040493164	0.133870336
PRDX1	-0.235134385	0.133847138
IPO8	0.010171586	0.133787307
ACTR6	0.016150791	0.133767655
NECTIN2	0.071535288	0.133708841
RNASET2	-0.080704679	0.133653536
MCHR1	0.174348224	0.133601896
AP003555.1	NA	0.133565356
EPB41L4B	0.013349014	0.133562901
EIF3KP1	-0.191693705	0.133561956
MED19	0.007032933	0.133541893
KLF8	-0.150679457	0.133408037
SLC25A22	-0.092016646	0.133402052
TRAF4	0.327520917	0.133340605
CCDC96	-0.063277619	0.133309766
MYOCD	-0.051370459	0.133308609
MICAL3	0.108391922	0.133279772
ARL8A	-0.085809185	0.133253441
GPRC5C	-0.064611871	0.133250906
SNX18P7	-0.051370459	0.133135943
DPPA5P4	0.042395446	0.133121519
NKAIN4	0.174348224	0.13308157
DIRAS3	0.174348224	0.13303119
THOC2	-0.063396865	0.13300369
AL354893.1	0.015939658	0.132896058
RRN3P3	0.057050433	0.132812051
DYRK3	-0.073488585	0.132750548
AC036214.2	-0.063277619	0.132706955
MYCN	-0.11621157	0.13269951
RCBTB2	-0.106372554	0.13268605
NONO	0.06215773	0.132627717
AC106882.1	0.148780552	0.13257616
RMND5B	-0.16532898	0.132560756
RPS26	0.02140021	0.132499242
MCAM	0.032930412	0.132446385
ESCO1	-0.194893786	0.132412672
LINC02407	-0.036117421	0.132381853
ACAD8	0.157625399	0.13237708
FKBP1A	0.187109502	0.132301233
MFSD10	-0.130009597	0.13228952
SLC25A28	0.159124661	0.13228391
AL022316.1	-0.051370459	0.132273682
MTHFD2	0.027160995	0.132257797
LINC00309	-0.036117421	0.132220638
CTDSPL	-0.003412661	0.13221273
AC008517.1	0.110400579	0.132177336
CD38	0.230827485	0.132156965
AC004552.1	-0.051508151	0.132155919
RASGEF1B	-0.066339332	0.132149186
AC092811.1	-0.036117421	0.132106817
AL031767.1	-0.139663435	0.132106755
HSF1	0.051971058	0.132099714
GFY	-0.063277619	0.13206667
AL627308.1	-0.073488585	0.132008555
PECAM1	0.070837041	0.131974361
PTGFRN	0.009020753	0.131945749
AK4	0.026122322	0.131865802
LRRN1	-0.051370459	0.131819383
ANKRD10-IT1	0.060667345	0.131813283
TMEM246	-0.063277619	0.13175569
AL390879.2	0.035188495	0.131749687
RPS15	-0.030911414	0.131747598
ZNF594	-0.098922708	0.131704823
AP001767.4	NA	0.131692153
HAUS1P2	0.039380659	0.131661415
KAT5	-0.008869801	0.131636067
SEMA6A	-0.024648863	0.13162085
SLC38A7	-0.158190627	0.131474444
LRRC47	-0.032920823	0.131467043
C5orf46	0.151130955	0.131455885
HLA-DQB1	NA	0.131442488
SETD2	-0.01684629	0.131433575
LINC02474	-0.073488585	0.131432987
CNOT3	-0.04261018	0.131429344
SLC15A4	0.049208706	0.131417452
IL13RA2	0.006160303	0.1314106
EEF1AKMT3	0.293550889	0.131401666
NUP214	-0.072137796	0.131388944
U2SURP	-0.03442788	0.131370201
ATAD3A	0.072048429	0.131364596
TXNDC15	-0.243133062	0.131346154
BAD	-0.068396314	0.131332634
ZC3H18	-0.001879217	0.131261051
CDK14	-0.057506406	0.131164344
DAPK1	0.010184217	0.131152301
PPOX	-0.106034965	0.1311154
SHE	-0.063277619	0.130954996
Z98749.2	0.177135344	0.130909956
BRD2	0.039356664	0.130895485
ASNS	0.126098586	0.130877772
AL591501.1	-0.073488585	0.130860167
WIPF3	-0.090497929	0.130848689
ZNF737	-0.084467512	0.130833472
TRIM41	0.196513528	0.130765084
SULT1C4	-0.091053002	0.130699286
AC026719.1	0.019520474	0.13067367
LINC01160	-0.150182247	0.130619779
SF3B2	0.055627149	0.13060615
MYLIP	-0.151189926	0.130587569
SNHG15	-0.005592856	0.130537791
TSTA3	-0.006295281	0.130485752
AC009120.6	0.212346593	0.130436685
ADIPOQ-AS1	-0.063277619	0.130348751
MYH3	-0.098922708	0.130314527
AL356299.2	-0.051370459	0.130256048
MOB2	0.051540794	0.13016182
AC009779.2	-0.046832785	0.13012522
ARHGEF5	0.174226608	0.130102041
SCD5	0.290543469	0.130080106
ZC3H12C	-0.063891758	0.130074495
CRTAP	0.048584262	0.130065792
CACNA1B	-0.105576153	0.130055643
KCNQ1	-0.036117421	0.130054425
AC122694.1	0.028276484	0.129933215
NKX6-1	-0.051370459	0.129831841
KCNG2	NA	0.129639296
RN7SKP196	-0.036117421	0.129594085
RASGRP2	0.162915235	0.129565621
CAB39	0.093909492	0.12954254
QPRT	0.114221911	0.129424599
KCNMB4	-0.042670291	0.129420738
NBAS	0.044512337	0.129341253
SCRIB	0.11941154	0.12932191
ZNF200	-0.014536968	0.129311219
BFSP2	-0.113488728	0.1292356
GFPT2	0.027196084	0.129211177
MTATP8P1	0.163122781	0.129192506
IPP	-0.161178715	0.129184085
RPL29P33	-0.036117421	0.129062993
AC012651.1	-0.073488585	0.129045109
NOP16	0.106934068	0.129010044
CIITA	-0.073488585	0.128967763
MSS51	0.265797076	0.128923578
KIAA1210	-0.113488728	0.128921094
REXO2	0.003951925	0.128831159
AC007496.1	0.129111909	0.128826212
AL590434.1	0.219945992	0.128765494
AC141928.1	-0.036117421	0.128692774
ORAOV1	0.027567444	0.128632705
FCHO1	-0.082638916	0.128590012
AL589765.4	0.007789909	0.128565324
AC105245.1	0.066695347	0.128562613
[truncated: 32,058 more rows]

## Sheet: Hu-34K genes vs NANOG
Spearman correlation coefficient rho between NANOG expression and that of the indicated genes in human ICMp (n=88 cells) and ICMd (n=258) populations.
299 genes are positively and 753 negatively correlated in ICMd
Genes correlated (Rho>0.3) in both populations are highlighted (45 positively and 114 negatively)
Genes	ICMp	ICMd
NANOG	1	1
NANOGP8	0.79662138758852	0.74356849
NANOGP4	0.524655623420326	0.707294171
PARP1	0.12810827094605	0.699318938
NANOGP1	0.524021121181264	0.68401228
IFITM1	-0.203473577306095	0.651814255
TDGF1	-0.218663505266449	0.644393273
PRDM14	0.0819466791518474	0.6388464
CBFA2T2	0.205201439169187	0.638760382
ARGFX	0.475079917865943	0.624805694
SERINC5	0.0344265101500669	0.612570135
FBP1	0.0289772393135325	0.605953332
TDGF1P3	-0.321947995081283	0.601045116
VENTX	-0.0504566620784589	0.599103272
PCAT14	0.262522821148625	0.58827646
KAT7	-0.0343396736063065	0.576957035
POU5F1P4	0.268124980804845	0.574815288
MRS2	0.0183640558953034	0.574224123
SAMHD1	0.203546510666251	0.573029217
WARS	0.0705559580141158	0.572479979
HUS1	0.437672726541975	0.567133647
POU5F1B	0.34552983373769	0.565984161
MAN1C1	0.417045565436993	0.559611493
GDF3	-0.149739920326252	0.558699946
TBC1D23	0.313614600433972	0.555180391
PIM2	-0.0943607047609116	0.550974556
MRPS23	0.0967175025685409	0.549879479
DPPA5	0.17081425699844	0.546889232
ATG3	0.398516216723805	0.545821689
UGP2	0.267045200074415	0.544053088
ZMYND8	-0.0458615972876668	0.542907095
SERPINB6	0.145309875022923	0.54059955
UNC5B	0.118898377232785	0.539984194
ASH2L	0.436000033508742	0.53905754
ESRG	-0.214465664732761	0.538491011
L1TD1	0.298605648280991	0.534751685
USP28	0.313264643520756	0.528278227
REST	0.401971515061182	0.525208506
PDCL	0.120673674312439	0.524393825
FGF4	-0.0662221355568672	0.520945512
LNCPRESS1	-0.181436273211404	0.517337498
BCOR	0.123821311411818	0.515450954
DPPA4	0.00251434655800194	0.509949342
GK	0.208628348235178	0.506313475
SLC25A12	0.414861857171486	0.500886237
UPP1	-0.143348604684123	0.499385951
AC064802.1	-0.0529879323469464	0.497189313
TSPAN13	0.0677228962855731	0.49336923
AC006329.1	0.138750462719865	0.491526922
PQLC3	0.0353710767969812	0.489540987
MARS	0.124961481388796	0.489398351
CFLAR	0.426137107211848	0.484917103
KLF17	0.116071763647675	0.483895955
ANKRD45	0.210831182989622	0.483566205
SCGB3A2	-0.0760782651783164	0.482883473
CD200	-0.123054646053867	0.480876688
ZYG11A	0.23100902773344	0.478744372
PGM2L1	0.346795732789897	0.478151241
MEG3	-0.110190104907739	0.475623855
SLC16A9	0.496679183019036	0.475257444
CD9	-0.0575368874929279	0.464746944
DPPA2	-0.0970851913558478	0.464461118
AC009055.2	0.0593393885156761	0.46286459
GPRC5C	0.117458846006889	0.460486551
MSH6	0.127213595483693	0.456254723
POU5F1P3	0.00240636848495891	0.455734834
SAT1	0.18516455512565	0.455694403
RGS10	0.348383539953827	0.453957126
SIAH1	0.186348357953926	0.453013848
SLC6A6	-0.0787216344480566	0.452496891
LRP4	0.175025861183789	0.451882266
STAT3	0.257562524761969	0.449070925
AL672207.1	0.266816367677845	0.448930365
CDHR1	0.225654017133591	0.448792564
ABHD12B	-0.0685420901235988	0.44767218
CXCL12	-0.157790022951361	0.447031278
HAT1	0.283380739981924	0.446798193
BTLA	0.15982362814761	0.446330633
AC119044.1	-0.203108795041254	0.44270618
JARID2	0.0893510285389611	0.442035338
ETV4	0.0989203846959387	0.441265074
FZD5	-0.0890313517476518	0.441190518
ETV1	0.0856751353094685	0.441004473
VSIG10	0.119130665444472	0.438532376
KIF5A	0.230603160465049	0.436673096
PLSCR4	0.29393152964265	0.434498418
PGM2	0.108749344993336	0.434255869
AC012085.1	0.319793995444175	0.431391615
CREBL2	0.432397247252039	0.430511676
RUNX1T1	0.327535661899109	0.429964851
PGAM1	0.234852308868586	0.42907864
APEX1	0.101437686904422	0.428894862
GTF3C1	0.0124369298211978	0.428258101
FAM151A	0.128956670091388	0.427546998
NSMAF	0.0845042390082866	0.425951011
PLA2G4F	0.0825944001395022	0.425030138
RRAD	0.0165783287015933	0.422806993
MIAT	0.0856947029025318	0.422764345
TMSB4XP8	0.00191611663734749	0.422268738
HNRNPA1P21	0.0159337374617646	0.421872805
CAPG	-0.133272003518063	0.421674312
NDUFA12	0.00482816240892397	0.417704669
TGIF1	-0.0534357796853272	0.41658523
SLC39A10	0.225600660608962	0.413695094
LPIN1	0.0449805801419243	0.41363612
AC008429.2	0.288982401299795	0.412137246
NUDT4	0.240405466910799	0.410685468
ATG5	0.168800579044265	0.410222878
ST6GALNAC3	0.107729420185627	0.409994147
CCR8	-0.0399098153023151	0.408816869
DCTN5	0.291988134947354	0.407075593
SHPK	0.0806394481955086	0.407037307
RBM8B	0.342012833644289	0.404579566
NNT	0.0194338319076318	0.400319452
IFITM3	-0.372557828430205	0.399611269
PRUNE2	-0.0095850665753614	0.398972658
SOX2	0.203237747105295	0.39879977
MEG8	-0.0425665209689566	0.398634565
SLC35F6	0.0650346531949728	0.397127124
SPIC	0.51630248824451	0.396676158
NF2	0.00106435529142413	0.396058696
MPC2	0.140926371270344	0.395893622
ASRGL1	0.133198665818078	0.394961618
IFI16	0.159634175911892	0.394937055
PYGB	0.169510149238548	0.393711508
LAPTM4A	-0.0744277432046587	0.393310411
CPT1A	0.145463372923031	0.39116927
TMEM159	0.195592098852488	0.390967094
LINC01224	0.317773317285826	0.389942412
PPP1R12B	0.075199234465093	0.389895849
WDHD1	0.210248733653782	0.389465466
AL137845.2	0.063940263660138	0.387868553
CD320	-0.051351286451463	0.387666468
PIMREG	0.0599290710620337	0.387521676
TBCD	0.121611134280969	0.387049583
FAM124A	0.113270133063852	0.386023938
PI16	0.167067119597783	0.385518974
RBM8A	-0.096408993788418	0.384077905
AHCYL2	-0.0781284131952551	0.382653469
BRWD3	0.194114859988423	0.377490751
AP000356.3	0.171300138883823	0.377448958
KLK13	-0.0673632495451191	0.376848342
ZNF90	0.252175076872489	0.375702663
PSRC1	-0.00307630737998385	0.37498799
YIPF4	0.356805829651184	0.374242222
B3GNT7	-0.197671596251168	0.374018679
BCRP3	0.194484966367244	0.373605585
NBPF11	0.186583384444359	0.3736033
PRICKLE1	0.451301565914339	0.371553771
ADH5	0.0154254390061469	0.371433907
PKD1L1	-0.0730036755280226	0.371255824
MKRN1	0.103072783439073	0.371078165
TEC	0.0545323359104545	0.36878342
NODAL	0.234977195784989	0.366890379
AL591178.1	0.16732634684509	0.366184815
LINC01108	-0.0981674565796869	0.366135118
TXNDC12	-0.012710561741065	0.365411794
PRDX4	-0.0497472324757275	0.364912875
TRIM61	0.300742110042653	0.364842169
ZNF675	0.267280701117005	0.364678491
AC012498.2	-0.188578944138728	0.364536174
AK4P3	0.245332847555259	0.363672671
LIM2	0.0572191930988445	0.362086963
ZNF589	-0.00674102074150928	0.360955582
FAM46B	-0.1806331140901	0.360510631
AC005355.1	0.02428071003181	0.358403905
TRIM56	0.21102850273447	0.355142398
TRIML2	0.00674865556841264	0.355063338
UQCRHL	0.179937746006703	0.354488533
MCL1	0.395030067508415	0.353814913
PPIAP22	0.182930281173896	0.353591716
PGD	-0.0101962151830631	0.352919083
AC007536.1	0.344371044722375	0.351363754
CARHSP1	-0.168152710606007	0.351207781
CTSC	-0.0886808488463384	0.350555125
SEPT6	-0.0742980823871221	0.350282514
STMN1	0.453029718171528	0.349849362
FABP5P7	0.126024821188795	0.349020891
AGL	0.32979588595142	0.348961218
TFCP2L1	0.15144696016235	0.348145048
APOBEC3C	0.0435396327316954	0.347169661
AC078819.1	0.358072828703791	0.347032712
DNAJB6	0.176605851181376	0.346630801
RNF24	-0.00279320267653335	0.346371475
TUBA1A	-0.0676251246029479	0.346222716
AP001000.1	0.254057959341157	0.345675152
MT1X	-0.0872530071506153	0.34552105
GARS	-0.0653113087520259	0.345159179
SCAMP1	0.292142389337416	0.344455765
SLC25A5P5	0.133130351932884	0.344454308
NBPF12	0.339847401871716	0.343867919
THOC2	0.176436171352308	0.343485612
AARS2	-0.0119320303794754	0.343481599
CHST2	0.125837035699685	0.343276918
KLHL3	0.0591292661443275	0.342650503
SMIM10L2A	0.12851550410383	0.341409391
ZIC3	0.0708938919787663	0.340631015
HENMT1	0.0965552637474719	0.339529323
GHITM	0.0629666420230916	0.339499796
NR1H2	0.136227300924112	0.33878885
NCOA1	0.147321793653166	0.337678597
FAM214B	0.276506664513375	0.337165091
NCBP2	0.225612470903904	0.336687922
ADORA2B	-0.0628083165721525	0.336531276
SLC16A10	-0.0919920588450009	0.336526467
AC092115.1	0.125287346596198	0.336434332
LRRC47	0.0998492514156229	0.336230224
AL691447.3	0.257450577012591	0.336174322
AKNA	-0.0507819696873923	0.335053663
PTPN2	0.174130739163488	0.333600732
CHP1	0.187172276900586	0.333231079
AC113192.3	0.30526358388115	0.332293303
RCBTB1	0.319866833171479	0.330173237
SNHG15	-0.0786851643703552	0.329862282
AGO1	0.00509275015526257	0.32934266
APOBEC3F	-0.0825641445423474	0.329103294
GLDC	0.169130507946787	0.328861635
LCOR	0.161843706052493	0.328842768
TMSB4X	-0.29388546394511	0.327941348
PYGL	0.23664530708351	0.327923179
LAS1L	-0.00229842583634985	0.327629917
SLC47A1	0.145823203949191	0.32714957
NREP	0.0364832574908273	0.326806837
PRPSAP1	-0.183855179035673	0.326560795
DEPTOR	0.348458668392568	0.326548388
NEFH	-0.12588856053083	0.326361968
FABP5P2	-0.0406378055276062	0.325506715
SDCBP	0.287607310269609	0.325350986
NLRP9	0.141455420327303	0.325160235
EIF3CL	0.302045521179362	0.324970852
AC104461.1	-0.223953077083163	0.32472841
MGC32805	-0.0096887515371494	0.324176023
AC106872.5	0.354966706954678	0.323698055
GEMIN2	0.0439196095045619	0.323417144
CBR3	0.098415405236751	0.323115817
AL359263.1	0.114139773981466	0.32306568
ARGFXP2	0.247080292062313	0.322887722
CAMKV	0.131033391069609	0.32184057
TDGF1P2	-0.149237443579763	0.321238305
FBXO36	-0.0654686351071199	0.320466306
AC007207.2	-0.0793670096702927	0.32045623
PLSCR1	-0.0484128502000782	0.320387318
VASH2	-0.0728136430059011	0.319862355
BARD1	0.22178696203038	0.319586087
UQCRFS1P1	0.184657930342584	0.319428919
PIN4	-0.23315551057791	0.318512069
HCAR1	-0.050930896844911	0.318220829
GTF2IP1	0.0634415925037044	0.3177032
AC007389.5	0.185988760457507	0.317529953
ATP8B2	0.220341307792901	0.316794545
RND2	-0.113622804370491	0.31655727
OTUD1	-0.00105536450656222	0.316479261
PRSS12	0.0755826590394677	0.316147569
PLOD2	0.2852134889219	0.315508742
NPEPPS	0.0489911942835225	0.315316568
DTX3L	0.114842529747478	0.314665438
UTF1	-0.0233117531074641	0.314623629
GLDCP1	0.0695701369838194	0.314289972
SERPINB9	-0.0939158105173337	0.313713796
AP2B1	0.122693941854892	0.313647193
DENND1B	0.314557934417679	0.313592118
ITGAM	0.138796206382435	0.313438787
H3F3AP6	0.339075594004714	0.313162996
TRIM60	0.31542423826632	0.313144592
AC105243.1	0.0618642980453282	0.313132603
BEND3	-0.0218408861668218	0.313113244
MSH2	-0.0197137110498557	0.311911434
FP565260.4	0.0967175025685409	0.311835268
SLC25A38	0.148200476282342	0.311811564
DOCK6	-0.0159535136489615	0.311692818
PPA1	0.307089639734372	0.310576074
LDLRAP1	0.129118024138756	0.310272665
KAZN	0.06054065052279	0.310197421
TGFB3	0.110424511815449	0.309716352
BHMT	0.172275792508556	0.309279359
RAB6A	0.372292970413355	0.307681745
CHST12	-0.0155741725387443	0.307487889
PHACTR1	0.00882365223501703	0.30741742
GPR160	0.20751693601775	0.307207115
KANSL2	0.0283839014494809	0.306985281
RBBP9	0.121918266989184	0.306783077
AL031666.2	0.0368343887527002	0.306399087
MBOAT2	-0.167423468867833	0.306302719
PRDX3	0.281807345203297	0.306087139
CORO1A	0.291457047960095	0.305848198
FUCA1	-0.116878551349575	0.305422491
CPPED1	-0.0371770761334167	0.305307292
ACOT11	0.206663114924336	0.304887784
MYCL	0.153885813783918	0.303761284
ANAPC1	0.265768984795111	0.303135173
CDA	-0.113413483685027	0.301819827
ELK3	0.152969111678307	0.301487036
PNP	0.131761574249171	0.301097206
RTL1	0.00531246218962332	0.300942146
PHKA1	-0.176648062467716	0.300752208
SUSD2	-0.116818650058238	0.300705261
DLG3	0.0388967432091664	0.300606119
FTH1P2	0.367655579755451	0.300333745
FZD10	0.182816892024583	0.300168684
HDAC2-AS2	-0.0724261183810299	0.299986758
RNF8	-0.108253411242221	0.298591178
RBBP4	0.141991166051582	0.298559928
VCX	-0.186464770022795	0.298416141
LYZ	-0.0726095946655662	0.298386953
AC090505.1	0.438933842372075	0.298334984
NBPF9	0.0617878284042248	0.297800267
STOM	-0.130727955306944	0.297391024
EPPK1	-0.0605265639664842	0.297040501
SNORD114-1	0.179757743649753	0.296775421
IGSF1	0.0527365791424629	0.296570999
KDM4C	0.173045477245331	0.296478613
PSEN1	0.151495077677196	0.296256466
MAP4K1	-0.0841017051152186	0.295831439
HHLA1	-0.100743350836675	0.295481264
TNRC6B	0.205655122484672	0.295268397
EPHA4	0.194737579432251	0.294885318
ETV5	-0.224518142052966	0.294417453
NR5A2	0.289350051439036	0.294325555
LINC02452	0.301466482830583	0.294224501
AC116049.1	-0.00372558827083895	0.293875229
CRELD1	0.110269434552478	0.293727826
AL450472.1	0.186752435201452	0.293707789
CENPJ	0.168091620276121	0.292676638
MT1XP1	0.142572524162517	0.292254169
AC078899.4	0.218046949966118	0.291216767
GPR176	0.0909941368672813	0.29103566
NPM1	0.259085673547243	0.290997778
NRDC	0.0375769485728069	0.290981008
SOX4	-0.222758764687767	0.290658173
INSR	-0.1227198461656	0.290499856
ABL2	0.102683035494546	0.290217975
CEP85L	0.0813710439610421	0.2901352
PSMG3	-0.134772060596705	0.289791692
ARFGEF1	0.0588405638073372	0.289686176
NBAS	0.211236815225137	0.2896236
GK3P	0.147631476012181	0.289537664
RANP6	0.192062141065535	0.289043303
PCMTD2	0.351084065196089	0.288466155
NOCT	0.113833086945614	0.288052823
NONO	-0.0733942387912469	0.287986754
MT1G	-0.124555307704351	0.287656388
ARHGAP1	-0.0372370097608386	0.287627784
NBPF8	0.145692133528807	0.287420572
CCDC80	-0.125986576275933	0.286946041
PTPN12	0.232465254645311	0.286878197
ALDH3A2	0.205312593171815	0.286789204
CGNL1	0.291258940058324	0.286613795
RBMX	0.00683346947972307	0.286559155
FTH1P8	0.299705473653968	0.286477701
ARL6IP6	0.081879492210369	0.286188606
TCEA1P2	0.203415264174059	0.285998737
TCEA1	0.226044383196076	0.285745781
FOXD3-AS1	-0.0143985719410883	0.285339759
RAB15	0.213373207200155	0.285251047
SPRY2	0.21560637070513	0.283704127
AC019155.2	-0.151582563477644	0.28350869
REG1A	0.0608994520878016	0.283382291
DPF1	-0.172338206690862	0.283190723
ZNF826P	0.182146391111537	0.28307572
SLC25A5P2	0.185444627731898	0.282917426
DENR	0.224455562978443	0.281895527
IPMK	0.22773776344813	0.281887382
RAD51	-0.15729320154568	0.281685195
GTF2IRD2P1	0.197238191880373	0.281086106
SOD2	0.128694437628283	0.280831292
VCX3A	-0.105179315570431	0.280571122
UBAP2	0.23423529130834	0.280467628
SLC25A5P3	0.0148249893691198	0.280463724
U2AF1L4	-0.140865226696231	0.280117133
MT1F	-0.0590032375573241	0.279784219
TMEM220	0.00770672208325803	0.279513625
AK4	0.159097977909399	0.27949104
OXT	-0.00165054741268076	0.27935707
HOMER2	0.415720047536771	0.278640857
MAP1B	0.303506537549971	0.278127649
SLC25A5	-0.0876319189939204	0.277978191
GRB7	-0.153621649146092	0.277952572
FKBP1C	0.135106927418645	0.277869483
AP003096.1	0.170785381710783	0.277792907
GABRQ	-0.0554854647932338	0.277746899
NTRK3	0.032266130194619	0.277522905
MYSM1	0.0469680364453041	0.276960908
JAG1	0.262238755815695	0.276589565
GUCA1A	0.269603290512653	0.276178517
FLRT2	0.0493839955081738	0.276108701
AC006970.1	-0.216694963825161	0.276025782
ATXN3	-0.0917077685419371	0.27595991
AL117378.1	0.110261112512114	0.275783574
AC134669.1	-0.162962678291418	0.275667821
PBX1	-0.148948156992779	0.275487199
GCA	0.0658544860984098	0.275296804
FXN	-0.0616554797075691	0.274824664
CEP44	0.165131233331595	0.274469634
ITGA2	0.00772444214927988	0.27401706
TNRC6C	0.217774697995133	0.273895257
GBX2	0.162387224681825	0.273585289
AC137055.1	-0.16623683363733	0.273560785
GDPD2	-0.0644867460207185	0.273249672
PARP1P1	0.103006275233253	0.272804686
MDK	-0.464852768982568	0.272786288
TMEM106A	-0.15571492000558	0.272598288
MCM6	-0.0619719399910807	0.272152196
DCAF7	0.0527724602492795	0.271655919
SLC35F2	0.348321838197803	0.271233655
PCED1B	-0.0430865878422795	0.270951349
ECHDC2	-0.0525658142016709	0.270684068
CNIH4	0.0286604656734209	0.270527146
TTLL4	-0.0583314518832189	0.270149297
NEFL	-0.0370499358500537	0.269887604
ATRX	0.0558675706557823	0.26969271
RNASET2	0.0684819122797569	0.26931446
CCS	-0.0731631391108141	0.268886661
MTCYBP18	-0.116452843005573	0.26848661
EIF3C	0.169217065897431	0.26828757
BICD1	-0.0571457407171751	0.268278486
GGT1	-0.0502161437494156	0.268232908
VCX2	-0.0941216902657694	0.268049059
ATF7IP	0.165980281873318	0.267911676
ZNF462	0.120739206028067	0.267855387
MTMR14	0.0769450545815277	0.267377065
RPL10P16	0.219658251447532	0.266676892
SNORD113-3	-0.0429576683954023	0.266368171
RPS6KA2	-0.0772342213611723	0.266069652
LAPTM4B	0.241068760788063	0.26594737
LINC01160	0.252631272853479	0.265674379
TARS	-0.0240019830935645	0.265406518
AC008735.6	NA	0.265118496
IGFBP2	-0.0502210259533242	0.264404568
PTMAP2	0.369290701491378	0.264230501
AP000812.2	0.00981067982969658	0.264062934
CCPG1	0.348623375808262	0.263962558
SHANK2	-0.00562514185100061	0.263885562
AP005431.1	0.140163086225985	0.263776725
SRP9P1	0.311880135354312	0.263609869
GLUD1	0.272166445824456	0.263477897
ZSCAN10	-0.058559209653434	0.26343788
TSC22D1	-0.174861375284685	0.263194206
MTHFD1	-0.028691758762488	0.263051828
CTBP2	-0.0143398795359566	0.262942745
TAF13	0.360523360451665	0.262752963
NUDCD1	-0.177061643285825	0.262603912
AC104333.4	0.15572140889228	0.262395924
AC245297.1	0.121801539898219	0.262045646
CNR2	-0.0003677618538571	0.261911683
POLD1	-0.0270120253749518	0.261848535
NBPF19	0.14864522711065	0.26142103
WDR6	-0.23708380845321	0.260505335
ARRB1	0.0993075306985741	0.260277984
ZNF649	-0.124212554467604	0.259934635
CNBP	0.138335337007125	0.259905057
ZC4H2	-0.135279533750976	0.259801305
C9orf135	0.135180621280038	0.259736914
AXIN2	-0.00494104384588602	0.259422447
PBX3	0.1136056113447	0.258520665
NUDT15	-0.0446645307390601	0.258401824
NADK	-0.238923676725013	0.258253582
LINC00467	0.107776365476044	0.258189901
AC009831.2	0.307177014562488	0.25816819
CORO1C	-0.170219719432831	0.258074964
AC012368.1	0.067321719127123	0.257940031
ATP6AP2	0.0398594879743503	0.257870922
SDAD1P2	-0.0291477666347682	0.257842372
AC099677.4	0.0787518298748795	0.257821556
KDM4A	-0.0439360301509905	0.257815595
SLC35A5	0.129215935996182	0.257379527
UNC5B-AS1	0.135555805198192	0.256899596
PTCHD1	0.0685547733684852	0.256866834
ADD2	0.0874963254652449	0.256696136
CHCHD3	0.106342976508377	0.256621511
MOGAT3	-0.147239406704684	0.25632142
DENND5B-AS1	0.0788964478061795	0.256171978
CTTN	-0.0292774832336668	0.255918542
HSPB1	-0.151158837755033	0.255285482
HDAC8	-0.00593169376669706	0.255285293
NGEF	0.130518985689343	0.255023797
MRPL18	-0.15837298227611	0.254851512
ANKRD18CP	0.136583758509118	0.25473264
CEP164	0.204162121080249	0.254640886
HSPA9P1	0.391112006000854	0.254577338
HMGN5	0.117041169749962	0.254533301
RGCC	0.0274239662919163	0.254513632
SOX15	-0.071127795512813	0.254509554
NTNG1	0.0598458598767065	0.2542699
RASD1	0.0282403573110322	0.254163563
TNFRSF8	-0.0647553522377633	0.253525232
ZDHHC9	0.0418354025711915	0.25341851
PEBP1	-0.102131831659698	0.252759378
AC245297.3	0.195085014052655	0.252540733
RPSAP12	0.260530184505258	0.252343348
IL15	-0.0354219151986044	0.252325875
ARFIP1	0.201888278744714	0.252144151
CCDC88A	0.237779136736225	0.252031625
GPRC5B	0.0382522088166034	0.251935505
IL17RD	0.157351098624217	0.251410488
PEX5	0.0963980500752448	0.25120586
WDR66	0.0935093715559255	0.251097034
PTMAP5	-0.0649256727768722	0.251048775
DDX5	0.134093341280435	0.250517705
PEBP1P2	0.068691649294077	0.250167506
KIAA1217	-0.148063047368739	0.249988975
PAFAH1B3	-0.0510601705422728	0.249951347
AL158201.1	0.0386447705054379	0.249813049
ALKBH7	0.0216573163646302	0.24953562
TRIT1	0.187197247933335	0.249330058
ATL2	0.118176109612592	0.248908425
UBTFL8	0.216182938497064	0.248906004
AL009031.1	0.0115266178081138	0.248767083
PPIAP11	0.210855625129303	0.248694373
FAM46C	0.180865186358712	0.248527789
SNAP25	0.0700524262714081	0.248415269
RNPS1P1	0.193977885181875	0.24823561
AL589963.1	0.277075186706852	0.24811179
PIN4P1	0.0756000765691259	0.247966922
GJA10	-0.0065468733092978	0.247903047
LIPE-AS1	0.100762703954981	0.247901317
PPIAP31	0.299484574281895	0.247807312
NANOGP9	0.270832455420698	0.247775303
MAEL	0.235576436203756	0.247710975
UBASH3B	0.139633225977442	0.24745794
AL117190.1	-0.106379541911464	0.246755449
PIK3R3	0.108402015744113	0.246482087
RBMXP2	0.270099436997632	0.246270658
GEM	0.124463310980053	0.246241318
NVL	0.141040223343807	0.246123374
LIX1L	0.0585662788644548	0.246061851
PLCB1	0.148725382462712	0.245769044
SLCO4C1	0.0862522062898941	0.245563979
MRPS5	-0.181110079371171	0.245555001
RIF1	0.0875393663598835	0.24523007
NBPF26	0.095240931774978	0.245176207
PRDX1	-0.255167612039682	0.245174168
TXNDC15	0.0373005367432413	0.244943076
PGAM4	0.0771662393112119	0.244799702
PFKP	-0.161312149958115	0.24471647
KIF9	0.128910890480513	0.244605601
PQLC1	0.155235033252022	0.244350106
TARS2	-0.0689681831632376	0.243738563
FAM86EP	0.0725562100460597	0.243697726
IGF2BP2	-0.129283891447774	0.243664284
NECTIN4	0.0763222679536089	0.243591014
MLN	0.0903876120018809	0.243534068
PDE1C	0.0716266453842316	0.243123458
F2RL1	0.295833628788707	0.243019144
PSEN2	-0.190446329321985	0.242926461
ARMCX2	0.217514033492413	0.242848213
SKA3	-0.192417667566581	0.242738236
NPM1P27	0.308570481878962	0.242683732
CEBPZ	0.0845776820707033	0.242579614
CKS1BP3	0.223223553064903	0.242139283
NRBP2	0.0451547455535863	0.241835824
PKD2	0.0316415480628126	0.241674836
PHC1P1	-0.0516400468526417	0.241639454
GTF2IP4	-0.103800838663724	0.241608946
VENTXP7	NA	0.241593901
SH3PXD2A	0.153248162331741	0.241469807
PRSS35	-0.158384767348086	0.241295228
IMPDH1P10	-0.0785410902839651	0.241240244
CYP20A1	0.037577385639078	0.240909016
G6PC3	-0.180786229644298	0.240896072
PRSS3	0.105332777789852	0.240803374
NQO2	-0.190611413782356	0.240750957
ELMOD1	-0.027304749830201	0.240696991
WNK3	-0.0495338923482057	0.240431809
SPHK1	-0.0814751240939177	0.240188571
CHST4	0.206294794841517	0.240182676
AL691432.3	0.120132089255672	0.23991985
HS6ST1	-0.0656208289116258	0.23962456
CALB1	0.0422611808952191	0.239156464
BZW1P2	0.326695372711185	0.238876938
NIPA1	-0.146052801879154	0.238621383
AC027288.1	-0.16756151231757	0.238462189
POGK	0.113234509638858	0.238149718
EIPR1	0.120975965051828	0.23803221
SH2D1B	0.078928182805796	0.237672099
PTPN2P1	0.18803516693049	0.237356184
AC133435.1	0.193052344576633	0.237306736
IFT52	0.148126519170881	0.237290623
BCRP1	-0.128398388321252	0.237114866
PPM1H	-0.0141172681311029	0.23708403
CRYBA4	0.0792316461349621	0.23706553
RPLP0P6	0.338187324770764	0.236695225
H3F3AP4	0.40099103432407	0.23668495
CNOT7P1	-0.0175270809900493	0.23661727
ZNF146	0.248704353096106	0.235850405
ZBTB8OS	-0.02205837777879	0.235714842
F11R	0.0296939700868327	0.23568759
HAUS1	-0.135970297918233	0.235594694
SYNJ2BP	-0.25524497645931	0.235217144
AL139095.2	0.204711001050575	0.234824602
AC104297.1	0.321120313818126	0.234648901
ABCA1	-0.065195338870568	0.234578707
CYP2E1	0.0404991405093371	0.234384027
ATG10	0.109476027923321	0.234252527
ACE	-0.00283177281529802	0.234000061
SPTSSA	0.22582842704999	0.233571697
RAD54L2	-0.0145770398608088	0.233469676
DNAJA2	0.206037588805104	0.233417268
CYP4F26P	-0.151894966148513	0.233016425
SHD	-0.187418049611245	0.232441919
HDHD5	-0.0170834819021258	0.23238537
PIAS2	0.24733530107405	0.232354839
MYO1G	-0.0492345791718399	0.232286699
PHC1	-0.0970745746986757	0.232081155
MEG9	0.179757743649753	0.23194018
ZFP36L1	-0.161603268573583	0.231915772
ABCD4	0.0440917526663155	0.231887609
ARX	0.0859740159205478	0.231866948
CASP8	0.338274933189558	0.231836749
RPL10P9	0.202998777320893	0.231537562
ST7	-0.0673671747056465	0.231406259
SPIN1	0.223716003905574	0.231219659
GDPD1	0.241237539386697	0.231202817
RPS4XP8	0.355010133895389	0.231086517
TIGD4	-0.0440924872362908	0.230901089
AC073621.1	0.213704031991159	0.230812931
MX1	-0.0896218006257134	0.23049433
RTP3	0.193509538143314	0.230407276
RPS4XP3	0.251623393085412	0.23038224
GNPTAB	-0.0393841809150497	0.230179724
MSTO1	0.0435538293569554	0.230054713
FKBP1A	-0.0357870184942608	0.229571906
LYPLA1P3	0.265187439090702	0.229533702
PRORSD1P	-0.0720661252332668	0.229510775
CENPA	0.184167154766314	0.229151461
SUMO2P6	0.321774657668224	0.228970732
TPTE2P1	0.00421926740107008	0.228813197
SUMO2P3	0.341118158181932	0.228800497
FAM117B	0.260987013252089	0.228356403
DCAF4	-0.33685584585234	0.228329582
BRMS1L	0.15796906829344	0.228005452
MT1P1	-0.182404557960803	0.228005245
MTM1	0.0412541421630494	0.227662132
AC116565.2	0.144201266883868	0.227639329
RBM25	-0.0292620577946606	0.227632803
NANOGP5	-0.0432849851792063	0.227531691
SULT1A1	-0.159715999697129	0.227406361
BCAT1	0.400228440453487	0.227384738
ATP6V1G1	-0.041586983560572	0.22737216
MAT2B	0.152236003885481	0.227342851
LINC-ROR	0.0488873287558826	0.22733446
DDX43	-0.0333588919385679	0.227277386
ATXN10	-0.0333806500093018	0.227264326
ERICH5	0.0965300016612086	0.227232295
PPIAP2	0.12338752462952	0.227177462
PLBD1	0.0474214540277566	0.226903405
ZNF75D	-0.0528886555074269	0.226580576
PDCL3P4	0.227818308681783	0.226565631
ZC3H15	0.339992101134483	0.226470739
LINC01359	-0.124658313418486	0.22621412
ESAM	-0.131767369545625	0.226028762
AC106047.2	0.0319840470025985	0.226006434
FRAT2	0.310267280169638	0.225906129
LSAMP	-0.0261069495953843	0.225819007
ABCC2	-0.120092939101878	0.225765753
OAZ2	0.0134410423356948	0.225647744
SH2B3	-0.0255097334150815	0.225574933
LINC02188	0.00771728593950103	0.225554761
XRCC6P2	0.299577450938379	0.225378711
EIF4A1P10	0.243629383663084	0.224975359
UBE2NL	0.216787859138839	0.22492205
TSHZ3	-0.12595397462882	0.224847501
XRN2	0.143410306440148	0.224760137
AC004066.1	-0.00530407865647357	0.224759755
TLL2	0.0591089983932498	0.22458697
TNFSF9	0.0453290072431704	0.22447775
RPSAP19	0.342755277894307	0.224342913
BTF3L4P1	0.234767280240911	0.223782735
KHDC3L	0.123140024419595	0.223620253
BBX	0.0952557392740802	0.223577354
PSME2	-0.18277349098274	0.223551255
SMARCAD1	0.159202799468591	0.223546752
INTS7	0.057907321151591	0.223537361
SDCBPP3	0.313808931243873	0.223399866
DLGAP1-AS2	0.111473859910799	0.22337188
KCNS3	-0.0283682443232822	0.223370255
NOL11	0.0855035378644829	0.223181602
ADAMTS12	0.0580101612544931	0.223064849
LAP3	-0.293944279416019	0.222874617
ULK4	0.089069313250576	0.22278536
MYCN	0.185307956802671	0.222671578
MCM7	-0.270839858069927	0.222334686
TPI1P2	0.0855960908551354	0.222284802
ANKK1	-0.00459681814657235	0.222268808
KLF8	0.157909644492371	0.221979052
AL158206.1	0.12911215697299	0.221919702
MEIS2	-0.237867369100119	0.221594209
CAAP1	0.320154986572579	0.221575926
AL392023.1	-0.17301705994429	0.221423456
GRN	-0.0293237595506852	0.221261055
ARFGAP3	0.0832819742728632	0.221173068
ACVRL1	0.0256796776642504	0.221080195
CECR2	-0.061207714993258	0.221011774
HOXD13	-0.0165936043226648	0.220936029
SENP2	0.153205460209051	0.220552808
RABAC1	-0.0683963965532553	0.22035684
AC084251.1	0.0958312783214998	0.22018498
ALG1L7P	0.155155424078503	0.22002738
SLC45A4	-0.0721851148032802	0.219852938
TUBB2A	0.032386251060634	0.219827549
AC005822.1	0.0724381737356298	0.219795587
SGF29	0.0733973325406932	0.219622135
PLIN3	0.109601967281827	0.219544528
LRIG1	-0.0638176987998557	0.219449935
AL645728.1	-0.196230237136759	0.219418087
VSNL1	-0.0491900197263537	0.219307476
NEFHP1	-0.135065699844088	0.21914348
SLC25A38P1	0.0383997363411049	0.219009504
IL4R	0.142312564760622	0.218922654
RPL7P21	0.00152648292152535	0.218875058
JPT1	-0.275637169600839	0.218664018
FABP5	0.00192817987576836	0.218659126
CAPN5	0.00355474701925662	0.21860858
FTH1P7	0.165973537287544	0.218150071
TNFRSF25	0.0207140399426597	0.218125605
RPSAP17	0.202011607619382	0.217968579
UQCRH	-0.239418238814406	0.217937291
SDCBPP2	0.334054898981475	0.217758504
PMP22	-0.293835101120082	0.217252551
ALKBH1	0.00893146684058095	0.217182634
BIRC6	0.057985118918383	0.217041149
NR2C1	-0.0034784498986904	0.2170191
HTT	-0.0508828105924482	0.217019055
CD2AP	0.165530385974962	0.216878798
CCM2L	0.133361119794682	0.216860637
GNAI2	-0.236045638831378	0.216854947
YWHAEP1	0.102111096190402	0.216626316
AC093752.1	-0.146192514290079	0.216335172
NRG1	0.09578525570165	0.216087806
IFT22	0.144935296776412	0.215911695
AIP	0.00981686990828371	0.21582785
FOXR1	-0.00104892985241799	0.215674093
GAS7	-0.185746487481031	0.215526177
DLGAP3	-0.169658225943986	0.21531116
FLAD1	-0.210819474897009	0.215286835
METTL16	-0.0581231803676348	0.215055108
NIT2	0.142675382883831	0.214998278
ZNF568	0.00166129153980782	0.214984691
FAM234A	0.395477031703178	0.214843118
MMP9	0.0674250986413451	0.214687696
CBX3P1	0.317827636865777	0.214543534
SYT2	0.140660832458611	0.21451558
PRR13	-0.000863824584344225	0.21438821
ZNF18	-0.17264563641701	0.214114716
DRAXIN	0.108843176720402	0.213960789
BCL11B	NA	0.213765867
RC3H2	0.130889893368938	0.213611429
GOLPH3L	-0.0863040308168337	0.213540726
EEF1A1P5	0.34156549591311	0.213451152
HESX1	-0.240465025670374	0.213348286
LGALS1	-0.0648064249938162	0.213348099
WDR11	0.120667083085593	0.212968552
DDX31	0.0633110707895468	0.212966188
SAP18	-0.16778250006986	0.212655246
RPS3AP26	0.244539484564446	0.212534432
MVP	-0.00247964150119379	0.212251023
BEND4	-0.0618434162063531	0.212217463
MTOR	0.218617745294589	0.212198247
FBXL20	0.162987700583037	0.212185711
WASHC4	-0.0160715112778472	0.212004192
LDHAP4	0.342275066107393	0.211894428
SPRED2	0.368678789072524	0.211839224
EEF1A1P11	0.406168799478567	0.211839155
PRSS3P4	0.0182577723528433	0.21177046
ATP12A	-0.0572085762036924	0.211594758
ANKRD20A5P	-0.073161005072327	0.21103819
RAB6C	0.391525814134929	0.210622612
FGF1	0.0130369043389032	0.210595406
KLHL18	0.177762759106837	0.210092836
ANGEL2	-0.0563916584806788	0.210079641
TPI1P1	0.10336586678019	0.209887396
TPT1P8	0.312766965820179	0.209834838
SLC12A6	0.128269420326565	0.20967898
SLC25A5P6	0.136330680635568	0.209677523
PPM1B	0.0976437864870222	0.209641114
SLX4IP	-0.113567220241554	0.209464721
AC011447.3	0.326047504272927	0.209391964
GLUD2	0.246255260457085	0.209366264
AC011447.7	0.400327163120478	0.209236283
PROCA1	-0.00632018999559485	0.209178085
RNF113A	-0.140301221339009	0.209163506
MRAS	-0.0625938567225798	0.209131671
TUBBP2	-0.21594072064705	0.208891641
RBBP4P1	0.250115765783178	0.208800624
HEY2	-0.229579178144224	0.208685896
QTRT2	-0.00900915066760243	0.208468447
SPZ1	0.0272222657531815	0.208284173
SMC1A	-0.0667767254576098	0.207939246
NECTIN1	-0.351984634201701	0.207918094
TMSB4XP4	-0.129274655648947	0.207895113
DSTNP2	0.0267898879119835	0.207772873
AC009500.1	0.420254447653955	0.207556644
SNRPCP17	0.128281195033554	0.207443625
FUNDC1	0.237013290119864	0.207363444
SFRP1	-0.0054917962215114	0.20735772
AC012355.1	-0.0361336383787927	0.20718874
NLRC4	0.100153723363914	0.207163554
KTI12	-0.199034439496313	0.206801048
NPM1P46	0.255174582293969	0.206731679
PRDX3P1	0.315230992456599	0.206590294
ZNF318	0.0330355219649522	0.20650068
ACOT8	-0.107676373556976	0.206451273
PITPNM2	0.00320188364418653	0.205938947
MORF4L1P1	0.186262175999224	0.205917338
FTX	-0.0605522412431996	0.205415762
ST13P18	0.238582685529913	0.205104078
PMEPA1	-0.0167941312631199	0.204952749
BNIP3P17	0.280134049691867	0.204828499
AC022126.1	-0.0335811169455582	0.204811927
MAP1LC3C	-0.267946207272935	0.204787371
GCM1	0.0873701153205092	0.204710062
PHB	-0.203831751027225	0.204678722
NUP54	0.155303918314922	0.204569372
ZC3HAV1	0.356481695664692	0.204562725
C6orf62	0.158635214739215	0.204352394
SUCLA2	0.253413017715136	0.203972858
CRYBG1	0.0994383839354582	0.203912881
ETHE1	-0.0639239277646437	0.203868545
AL121612.1	0.191229167359203	0.203800361
AC104304.1	-0.0691375937114434	0.203769047
STX16	-0.128018040955077	0.203753291
SLC22A20	0.058005446422547	0.20374849
EIF4EBP2	0.295628538552805	0.203593524
FGD4	0.27714592315754	0.203589105
FAM220CP	0.00849948203572945	0.203410452
FAM174B	0.0346817821261423	0.203390907
DPPA5P4	-0.173303399467491	0.203192859
CACUL1	0.218578470717101	0.203137922
FAM221A	-0.0429234965253932	0.203078397
CHCHD4	-0.0531177038853233	0.203071544
AL121885.2	NA	0.20293679
ESCO1	0.0263986228644141	0.202648779
FAM124B	-0.163214050041148	0.202502396
FERP1	0.162505619742575	0.202498537
AC064850.1	-0.0778142642192824	0.202314449
H2AFZ	0.125547648071029	0.202212743
BRD3	0.164651135951612	0.202207852
EFR3B	-0.136651516842515	0.202139736
BDNF	0.0323272828659655	0.201897067
UQCRC2	0.10359764753705	0.201896201
AC009065.5	-0.0430942539809822	0.201722538
NPM1P32	0.296602813705295	0.201612421
RPL10P7	0.161689585503	0.201607368
AC092834.1	0.0623756336402324	0.201217891
SEMA4B	-0.0835057235531626	0.201156526
PTPRD	0.0207972816141088	0.201118866
TLR4	NA	0.200888828
HCCS	-0.215616786427921	0.200791784
CTH	0.0585661608935156	0.200702283
NANOGP10	0.0261929810196226	0.20063576
BCKDK	0.0897567608347114	0.200629741
SLC9C2	0.0187492689325578	0.200603307
AC005336.1	0.0770996252358697	0.200561092
AC064836.1	0.047506845787666	0.200325092
NPM1P6	0.363139834258151	0.19969842
CR1L	-0.114332286196734	0.19965841
PWWP2A	0.0205135863933027	0.199431506
PIFO	-0.0899703632222206	0.199369013
AC026362.2	0.0205614901004037	0.199296407
NIFKP8	-0.0315843696128282	0.199168604
RPL13AP5	0.22683108058539	0.199150009
KLF7	-0.0159565217025026	0.199141447
RNF114	0.0723915852558473	0.199022133
RPS4XP7	0.291324595654312	0.19889603
ANKRD18B	0.228663141054777	0.198806824
SCARA5	-0.0353930049903363	0.198786208
AC083899.1	0.333204625447124	0.198351371
SLC25A5P7	0.200794756575931	0.198073073
DZANK1	-0.0733354724373352	0.198068697
FOXD3	-0.0742751949522604	0.197968689
GMFB	0.0137364063626776	0.19791667
NLRP2B	0.094095177937496	0.197770787
MRPL48	0.124082231365446	0.197736386
MARCH8	0.304681360820113	0.197488152
UCP2	0.167674292966252	0.197363616
ADA2	-0.0870488547018453	0.197095813
RAP2B	0.325121977932558	0.196481769
RPS4XP22	0.186024273853136	0.196395782
PPIAP6	0.209582715841473	0.196338256
ZIC2	0.0583263756280154	0.196174926
SNW1	0.0840532171444943	0.196031374
NPM1P39	0.00208243426582983	0.195846897
NAXD	-0.0963609861953776	0.195816343
AC104791.1	-0.0700390130057235	0.19563576
SERPINE1	-0.0698648543817431	0.195585375
AL137792.1	0.333597451817552	0.195583032
DDX23	-0.0557783874462271	0.195212792
ERVH48-1	-0.157609391271673	0.195086456
CACNB3	0.0763365675569848	0.194884897
JADE2	-0.222824358768076	0.194788625
EVC2	0.114223224729737	0.194694856
AC022916.3	0.191484701296522	0.194690177
PPARGC1B	-0.0690767193353908	0.194417585
FGD1	-0.0211574416636058	0.194317481
ALG1L9P	-0.0181184152528451	0.194173086
DNMT3L	-0.37383551431397	0.19408738
ARFGEF2	-0.0508924452952405	0.193973268
IL23A	0.00265071995313296	0.193935193
GRAMD1A	-0.154298374537954	0.193858598
PHBP21	0.311182177158963	0.193793294
NFKBIA	-0.0316221499626011	0.193669512
EXOSC7	-0.0875239409208774	0.193657667
PLPP1	0.132182988557371	0.193565981
UQCRFS1	-0.0031930658742724	0.193494119
MRPL16	0.0610076112693109	0.193478081
EEF1A1P6	0.386243520244052	0.193317306
TMEM131L	-0.222387443767244	0.193215775
MCM5	-0.175957982743117	0.192935798
ABAT	0.238778249696653	0.192815896
PCYOX1	0.140016709858795	0.192814594
PPP1R12BP1	-0.0962800251363248	0.192740213
VWDE	0.106990206004842	0.192679542
AKAP1	0.10759285163355	0.192652229
AC112484.1	-0.030060215686038	0.1921517
RPL5P25	0.343199574587057	0.191937697
RPL23P8	0.308832714342067	0.191723422
RPL15P3	0.243058642419856	0.191571089
COPS6	0.00339359658135231	0.191532656
WDSUB1	-0.00731547274396847	0.191481635
S100PBP	0.138403277954385	0.191425757
AC078883.1	-0.035160697385404	0.19139097
CNPY3	-0.211275038097852	0.191188144
GRAMD1C	-0.0922437711387743	0.191078122
REEP5	-0.106096169484278	0.191038622
SLC16A2	0.312088575731183	0.190964477
MT1P3	-0.162176727233326	0.190903933
PSME2P2	-0.0098413538215013	0.190759824
ZNF322P1	0.0249488144211905	0.190741537
DEFB124	0.228625911845991	0.190684661
COX7CP1	0.261436074942405	0.190525028
AC021231.3	-0.169970420151769	0.19047105
AC112496.1	0.0692804347969017	0.190281652
APIP	-0.116746663805438	0.190204004
ACPP	-0.203417898479777	0.190141624
AP001271.1	0.0125289759210528	0.190117135
CHCHD3P3	0.051947167462569	0.19001328
RAB3D	0.368985335950762	0.190001592
FTH1P23	0.332706082959215	0.189942668
RPL7P1	0.27014571331465	0.189793888
GRID2	0.148686939501041	0.189772807
TRIM60P14	0.281355479408356	0.18976772
GBA3	-0.0378995917460258	0.189708239
SNORA59B	0.140744678989096	0.18969103
KRTCAP3	-0.332354185591191	0.189559611
RPL10P12	0.248700397942751	0.18949973
CHEK2	-0.256446621804687	0.189443431
GPM6B	-0.00690109446869201	0.189299635
MTHFD1P1	0.0496007690188181	0.188802841
NPM1P24	0.312843328483665	0.188717988
AC226119.2	0.00310816757705503	0.188605746
ATP5LP2	0.154596260141104	0.188500661
RAN	-0.026254097188462	0.18846014
H3F3BP1	0.13506974588672	0.188363507
GRK7	0.168442629982337	0.188332442
RPS4XP13	0.244110959185173	0.188074529
RPRM	0.0596993849909596	0.187985958
HTR3B	-0.106823707591694	0.187984812
SDHAP3	0.102088778167745	0.187874777
AC012358.3	0.209076381518395	0.187864188
PTMA	-0.36046165869564	0.187855699
C7orf61	-0.141390875862906	0.187768406
POU5F1	0.067133583529332	0.18773584
AC012005.1	0.423809679932145	0.18762891
UNC119	0.0796090602238339	0.187400499
ZNF3	-0.0754904937525807	0.187377899
TSSC2	0.158757869173732	0.187364743
SETX	0.0359657968638396	0.18735722
DIAPH2-AS1	-0.0329433718540434	0.187332976
RPS4XP6	0.31774861808762	0.187282703
COX11	0.157108096277606	0.187140152
CCDC163	0.102780957678935	0.187046679
PRDX3P2	0.12267898910991	0.186937805
AC079250.1	0.121938095343591	0.186915845
ZSCAN5C	-0.0248813330823249	0.186819492
AFF2	-0.0543153461801142	0.186784665
RPSAP45	0.290369193274011	0.186742577
SESN1	0.0116114016010563	0.186709418
SH3PXD2A-AS1	0.171856304368445	0.186576252
AC139769.1	0.157498827201154	0.18636807
AAMDC	-0.0981357522342868	0.186042758
AC002306.1	0.109872960440935	0.186041272
AC106872.12	-0.006971517585037	0.186017139
LCLAT1	-0.198154278768398	0.185827967
H2AFZP3	0.107484458994831	0.185713285
GNRHR2P1	0.111554141397319	0.185412487
LPIN2	0.0494143455122852	0.185255456
TAF1	-0.122060772279	0.185081574
KLF11	-0.0161530608359389	0.184997833
PHBP11	0.0743817534877389	0.184973209
GTF2E1	0.136143453042426	0.184927541
REM1	-0.0614658859780323	0.184922476
PRR19	0.0905474615811165	0.184875769
XRCC6	0.00106435529142413	0.184787375
CSTF2	-0.173184072917448	0.184781033
ACVR2B	0.0647106667970472	0.184307721
RSF1	-0.0119486139866578	0.184057797
NFKBID	-0.0198097847892662	0.183886774
TMEM132C	0.0572316635278753	0.183698916
NETO2	0.113789681863457	0.183674559
RPS20P14	0.322277682528908	0.183548257
RPS4XP1	0.23840015984	0.183408819
PAK1	-0.193624360968368	0.183365836
AC009065.2	-0.100997149628911	0.183333963
C1R	0.00723706227323887	0.183190391
SULT1A2	-0.186002600898394	0.183155446
PTMAP8	0.231987324613303	0.183146759
FGF8	-0.055720992031471	0.182905847
DPPA5P1	0.24026878109012	0.182889511
AL009174.1	0.286666518305561	0.18288824
APOBEC3G	-0.0281691271706835	0.182846951
RBMXP4	0.266849382205965	0.18283724
SRSF10	0.191213741920197	0.182813334
AC008938.1	0.219799001321927	0.182798946
NDUFAF7	0.165592725775794	0.182633431
VBP1	0.258808015645132	0.182539414
RPS7P10	0.153578037763081	0.182466985
NPM1P18	0.286330153710387	0.182441264
IDH3G	-0.214414700563367	0.18219235
HIST4H4	-0.161260048249597	0.182156197
OXA1L	0.090732432234156	0.181807097
AC120036.1	0.41010704218253	0.181731621
SNRNP35	-0.0620263428448775	0.181674211
AC115223.1	0.321651254156175	0.181641868
NFIA	-0.0878911746468001	0.181594436
NIF3L1	0.00455057464243762	0.181374863
SRI	-0.0871550736602459	0.181289638
AL137013.1	-0.10223993591326	0.181207451
AL035458.1	-0.180971250420115	0.181195795
FAM84B	0.0765594037466162	0.18116003
GKAP1	0.151115786425246	0.181155256
MILR1	0.0817614834012947	0.180966014
NPM1P35	0.268628229205862	0.180950791
PTPRG	0.191740517384928	0.180883845
PDE6G	0.0701893654307577	0.180837016
CRIP3	0.0965776037494334	0.180794346
MMP2	0.127295502497515	0.180771073
CEACAM6	0.203227800858195	0.180770432
AL358794.1	0.222408102964549	0.180672871
TBCB	-0.204311876683397	0.180624734
HNRNPKP4	0.227324694633587	0.180287958
FTH1P16	0.257916341839021	0.180212034
ZNF684	0.0296209351000197	0.18008373
RPUSD3	0.0516597952315859	0.180023503
GFY	0.0284748255446332	0.179991053
ZNF766	0.241177668142015	0.179984881
RECQL	-0.317115166430023	0.179935218
SPACA6P-AS	NA	0.179860372
SUZ12P1	-0.252486786966612	0.179857065
YBX1P1	0.262013886438747	0.179773848
PTPRZ1	0.0572854347894817	0.179768872
EAPP	0.0236503876585492	0.179761443
KIAA1551	0.18843716289909	0.179507426
NCKAP5L	0.0529968315921941	0.179314039
ZNF614	0.0752371416358596	0.1791799
MRC2	0.100276325187658	0.179101457
BANF1P3	0.152791094229277	0.179096598
EIF2S3	0.221663558518331	0.178969369
R3HCC1L	0.082161863650878	0.178931288
NAMPT	0.0630539115080181	0.178911627
LINC00461	-0.15436997310007	0.178893413
ZFP42	0.189362689239459	0.178842192
TIMELESS	0.0686903967911324	0.178701914
PNKD	-0.204279088758403	0.178684893
C5orf34	0.160140773131291	0.178599311
ZNF281	0.271102090533031	0.178594825
TRIM8	-0.0165028491858202	0.178531156
UROD	0.0106589783532475	0.178448045
WDR46	-0.048048493327676	0.178288105
AC020910.1	0.103265827669862	0.178199249
RPS4XP11	0.0880143370925582	0.17816773
AL137191.1	0.0702483669501934	0.17815179
LINC00393	-0.0801739451970231	0.178134917
VPS35	0.145646995096039	0.178028817
Z97353.1	0.290076498203428	0.177900778
SNX2	0.11001423099184	0.177898845
TMSB4XP2	-0.237686397591343	0.177892552
SRSF7	-0.0779910196150786	0.177754198
LYPLA1	0.259949498131587	0.177747909
MYO5B	-0.22632274312397	0.177705578
APOOL	0.0167319116254314	0.177674277
KLF17P1	-0.0339391846720364	0.177573384
LRRC41	-0.166290645660735	0.177534423
SIGIRR	-0.0543841676521768	0.177390818
GPX1P1	0.235717041693517	0.17738158
TDRKH	0.00220534538788428	0.177370748
TBL1XR1-AS1	0.0749913003556876	0.177343277
SNAPC3	0.170997580199726	0.177122536
TSTD1	-0.185955608377249	0.176977643
ARL8B	0.221817812908392	0.176968075
AC008155.1	-0.309403455585294	0.176939107
TUBB2B	0.103644619079019	0.176908894
VTI1BP2	0.0443661610914603	0.176878578
STOX2	-0.0107468770886473	0.176858534
SEC63	0.0192825417455713	0.176804562
ATG9B	-0.029803096521955	0.176802295
AC008033.2	0.0720635688441021	0.176786505
AL355032.1	0.292186582094278	0.176763952
FNTB	-0.0125360875673506	0.176524083
CASC15	-0.0636416746920543	0.176499184
NOL4L	0.0959309826125935	0.176496683
FAM155A-IT1	-0.09680438050473	0.176495185
METTL7A	-0.00303402030143961	0.17639101
FILIP1	-0.0617870352776932	0.176381926
IRX3	0.104750158717558	0.176226774
RNF38	0.373912641509	0.176204314
AP1S1	-0.218077455114727	0.176190299
AC104088.1	0.071104316724686	0.17599196
RSU1	-0.132533121218771	0.175806283
ANGEL1	0.142146935356262	0.175735213
FOXN3P1	-0.151996535399524	0.175620845
TTC39B	0.25362517206396	0.175580224
NINL	-0.0085192681634267	0.175568017
IPP	0.21871576052777	0.175547869
DMAP1	-0.159573833431659	0.175527615
AC023827.2	0.106242196935295	0.175395361
SOX2-OT	-0.0694899240876873	0.175372639
SYNPO2	0.0447175077215014	0.175297739
BRDT	0.458875959554857	0.175294508
CHEK1	0.0385819962665645	0.175250607
AL158827.2	0.156027136372091	0.175176025
AL353747.4	0.0388019629780741	0.174973314
HKR1	0.0145220542306123	0.174889474
DAPK2	0.0808708288980847	0.174816095
AC116533.1	0.161473495516346	0.174784432
SUMO1P3	0.344376379416584	0.174754491
PTGES3P4	0.291478534593241	0.174721606
AL033527.5	0.11819520997139	0.174716024
BLOC1S2	0.271132941411044	0.174708235
HNRNPCP2	0.306333793223071	0.174708235
CAMLG	0.116215505695924	0.174673296
RPSAP76	0.0756674774098938	0.174429202
KLHDC9	0.0878758842154585	0.174423056
PHIP	-0.0284775550212228	0.174375299
MAP3K6	0.0397739161205393	0.174337148
RPS4XP14	0.360924421865825	0.174336629
AC103843.1	0.243483107013539	0.174329452
DPPA2P3	-0.0510805333829932	0.174307526
SEPHS1	-0.237277759830425	0.174216419
ANAPC5	-0.147868258312924	0.174135239
AC023206.1	-0.0404563102368292	0.174010505
AC005840.1	0.321486368703639	0.174008677
LINC00466	-0.129829875920596	0.173992595
AL590609.3	0.0331375170158117	0.173862563
DFFA	-0.180986675859121	0.17383197
CCDC96	0.0914402848475544	0.173802022
MCM3	0.0117233336446716	0.173753707
MKS1	-0.0100097332313013	0.173728279
SMARCE1P2	-0.084199854151583	0.173647092
C16orf62	-0.199341333972124	0.173560359
AL049646.1	0.126280347118741	0.173480291
MAPKAP1	-0.178402849901356	0.17342822
TIAM1	-0.087104194649005	0.173404583
AL357093.2	-0.00770895822140626	0.173272092
CBX1	-0.134974671597726	0.173054962
AC123912.4	0.0509529394391478	0.17304435
AC098976.1	-0.0351324886378069	0.172970117
ZNF486	0.315608483708265	0.17280612
PROX1	-0.00054568710457547	0.172794753
AC092954.1	0.152382176944885	0.172699959
NRROS	-0.00197535982032695	0.172622835
AC011247.1	-0.0432208554096156	0.172622823
NARS	0.0211791277554397	0.172590246
APOBEC3B	0.0533347151488277	0.172582436
AP000777.1	0.107051683764928	0.17247784
SUCLA2-AS1	0.0076501791052445	0.172452877
CYP2F1	0.126790860423153	0.17244027
RNF34	-0.0674017154426949	0.172411962
PCM1	-0.101932871990603	0.172327187
LINC00987	0.131131101435986	0.172321335
AC114956.2	0.00916831753890274	0.172140814
DSCAML1	-0.132760561809022	0.172108642
AFTPH	0.344357666618707	0.172106413
AP1G2	-0.161156448514027	0.172062243
SUMO2P17	-0.0574147109646725	0.172025549
MAD2L2	-0.129683730370362	0.171973642
CPO	0.0278231129881539	0.17182789
COL5A1	-0.0764440114096983	0.171797055
PRDX1P1	-0.282439788202549	0.171598683
DPYSL2	0.0297427909501956	0.171566106
ATP1B2	0.0946839957176931	0.171560058
AKAP10	-0.10697861841297	0.171527135
AC087501.1	NA	0.171509313
CHODL	0.215205111546614	0.171342635
NEIL1	-0.138776933242506	0.171206165
WSCD1	-0.0932824496165997	0.171085878
IFITM2	-0.378699322998844	0.170841316
AC010468.1	0.257669622745591	0.170760304
AL590705.3	0.133361119794682	0.17072474
AL359314.1	NA	0.170609102
PROCR	0.0375460972192988	0.170604445
AC018450.1	-0.0386920120554118	0.170399132
MRPS36	0.20994831452578	0.170299958
DST	-0.102785849820668	0.170261606
FAM103A2P	0.381441725475903	0.170219432
RPSAP3	0.444316391284375	0.170177742
MT2A	-0.0767219282615348	0.170161013
ZNF257	0.0109674546207159	0.170151318
RLIM	0.0374901582598275	0.170115332
ADAMTS4	-0.0218097211333725	0.170019161
MYMX	-0.0723889119426273	0.16981068
AC104791.2	-0.0702798050453826	0.169619368
SCAMP5	-0.0814196958517569	0.16960886
MED15	0.0421268739257871	0.169602927
TBC1D16	0.0113316019138156	0.169353172
SMG1P1	-0.0154447758967346	0.169297783
MTA3	0.13753204220537	0.169296336
AC008280.3	0.227491035159736	0.168897433
PLCH1	0.103535109443952	0.168837695
GTF2I	-0.157411437568659	0.168816648
RNU6-328P	0.404050249058571	0.168809974
AL353732.1	0.289560902017256	0.168762867
DENND2A	0.0152422825742979	0.168741682
G3BP2	0.254519743601424	0.168593948
AL590093.1	0.233895794704531	0.16858866
LINC01508	-0.092600913408038	0.168425097
PITPNM2-AS1	NA	0.168078996
AL390728.6	0.0752782795300511	0.168019577
SPATS2	-0.0376755236900368	0.168003811
IFITM9P	-0.00432184186823772	0.167971539
CANX	-0.177222294614795	0.167927171
AC008038.1	0.0479731153091168	0.167924521
PIPSL	0.233849655333187	0.16788947
CDK5	-0.242767018457699	0.167839228
DTL	0.32891663592807	0.167755535
LINC00989	0.14838256460672	0.167748184
RPL18AP3	0.21217691352955	0.167721177
AC005833.2	0.0202309048792507	0.167524336
WHRN	-0.134519592334679	0.167474622
MELK	0.365521202689656	0.167467498
NUDCD2	0.203122180832942	0.167459137
CLUHP8	-0.022759807741661	0.167034236
PCNA	0.165792618438067	0.166974186
ARMC9	-0.0190648470822735	0.166889006
AC073862.3	0.0366462983681811	0.166848168
KMT2C	-0.0178704399451567	0.166721346
HMGN2P3	0.257281630979286	0.166720312
C2CD5	-0.0184700289730546	0.166616915
TMBIM1	0.0409236896833077	0.166613618
SNX17	-0.0444259490515944	0.166592334
TFPI2	0.0831685485537789	0.16652006
MAST2	0.124638931437325	0.166455287
FAM58BP	0.0627148006273523	0.166380986
GEMIN8	-0.114145128844006	0.166380026
ATXN7L1	-0.0925434274165851	0.166329831
IL32	-0.20637234828615	0.166278459
CCT4	-0.26362075261505	0.166260038
PCSK5	0.097127728062165	0.166259757
ACOXL	-0.42246574625178	0.166209756
TUBBP6	0.162221965308398	0.166017681
ATPIF1	0.0512587338174261	0.165979828
XRCC6P1	0.396670624453112	0.165917624
DIRAS3	0.0900981374803357	0.165813382
NPM1P21	0.229053226366536	0.165696789
APOL1	NA	0.16542509
SNORD114-20	-0.241835490188927	0.165419949
HSPA12B	-0.0607428360322281	0.165378766
NPM1P48	0.196957220556637	0.165352982
MDFI	-0.0583886747439128	0.165321127
SLX1B-SULT1A4	0.10196794922145	0.16531244
ABCA17P	0.13156314461748	0.165295211
PA2G4P2	-0.13648638791962	0.165258779
DYNC1I2P1	0.0134212696773164	0.165172621
CCND3	-0.393031491186693	0.165008048
UQCRHP2	0.189989389209566	0.165003191
WDR12	0.025459785178663	0.164993035
IGBP1	0.278402614056658	0.164961042
SETD1B	-0.0402937338081189	0.164950539
MTCO1P2	-0.254933915683524	0.164851995
AC103810.1	0.112590920377532	0.164851421
DAPK1	-0.147577716161234	0.164607007
RPS3AP25	0.27898727075584	0.16459129
ADH5P3	-0.0185435475265384	0.164569775
DIAPH2	0.0789026593564461	0.164423028
RERE	-0.162485950961462	0.164342772
AP005212.5	-0.0448659343203343	0.16429309
XPO7	0.18373113775881	0.164265148
AC233968.1	-0.018588593089059	0.164182679
PCDH15	0.0233056588809258	0.164164018
ETNK2	-0.193490473231646	0.164129953
NCOA3	0.115474836400016	0.164127374
AL355103.1	0.0684298184303244	0.164082734
PPIA	-0.0228759260461158	0.164076364
ARRDC2	0.0703428948635442	0.163876006
ZSWIM3	0.0571807146651323	0.163874141
NRBP1	0.082834926634002	0.163719988
TOP1MT	0.0232616516506657	0.163681348
SULT1C4	-0.123854164503199	0.163571507
RPS24P8	0.258162381906407	0.163510904
SAYSD1	0.0649562928126952	0.163504957
CRKL	-0.0487759898962296	0.163498476
MMS19	0.0513222236782208	0.163482976
AC104257.1	0.163578065423256	0.163455981
AL355377.2	0.128995130753785	0.163392421
SKIL	-0.0460974287826126	0.163388719
SAP18P2	-0.0515973395459999	0.163355623
SUMO1	0.0458135538482562	0.16323923
KIAA1671	-0.0881622328606198	0.163197094
ZC3H11B	0.0518697912773323	0.163128154
CKMT1B	-0.183084478983272	0.163012687
FMN1	0.13464059312091	0.162954105
AP001972.5	-0.0866184621750846	0.162838143
WDR45P1	0.106522589624402	0.162810908
ZNF385D-AS1	-0.0703897293251691	0.16263111
AL121603.1	0.375953600255903	0.162607411
BX322650.1	-0.028777759449794	0.16258192
ATP6V1E1P1	0.0159627839950734	0.162535545
CD70	0.0407993117918895	0.162510544
AL034397.1	0.149350478858871	0.162386427
GTF3C4	0.0749842147013195	0.162378339
KCNK6	-0.201913185708098	0.162342606
FAM71C	NA	0.162318774
MEAF6	0.0875397036588383	0.162270596
SLC25A5P8	0.139345089572755	0.162130417
CYP1B1	0.201107257877088	0.162089299
SETP14	0.292450898117539	0.161880518
TPTE2P6	-0.0470706819841628	0.161848755
HELLS	0.0452273871660227	0.16174318
BRDTP1	0.171497912456922	0.16173604
CNTLN	0.193823352509894	0.161681082
MESTP1	0.120219768816653	0.161645756
FXYD5	-0.148827214333532	0.161565388
AL117378.2	-0.0276772499440678	0.161492607
ST13P10	0.202634250854673	0.161476752
ZNF107	-0.00338884287732386	0.161411484
AC130472.1	-0.0441170403195734	0.161407703
LINC00511	-0.0751629885284213	0.161383698
HIRIP3	0.0760145043961192	0.161339251
RPL35P1	0.177284570497646	0.161302337
AC093214.1	0.299706005971903	0.161294209
BRAP	-0.0951918512490933	0.161162648
LINC00937	-0.0610914513077497	0.16109102
BRD8	-0.237986587926546	0.161061325
AL390728.4	0.0885545990321536	0.161040665
ZNF586	0.0863802904775259	0.161037412
DEFB122	0.338183780297653	0.160851354
DPY19L1	-0.133212064608369	0.160821669
CRB3P1	-0.153869584342377	0.160814273
SNORD114-13	NA	0.160707836
EEF1A1P9	0.273369630066935	0.160661853
PTCD2	-0.0549408682469903	0.160534938
COQ4	-0.031152874444145	0.160460632
AC007326.5	0.125097649263936	0.160382952
FNDC10	0.0703732400604476	0.160190017
TP53	-0.115879397589743	0.160072086
USP1	0.28399775754217	0.159924239
NBR1	0.18870954211682	0.159919905
LENG1	-0.162213285134877	0.159775732
LARP1B	0.345947653560664	0.159730706
NUP107	0.0234620927283494	0.159691658
AC023886.2	-0.205518489702171	0.159584226
CCNB1IP1	0.417304401433292	0.159469364
HNRNPA1P34	-0.0407271371185149	0.159351281
WDR45	-0.110454655445263	0.159257659
ZNF200	0.0992686963820224	0.159080342
TRPS1	0.214635076233568	0.158983508
ATP5C1P1	0.16619237079673	0.158845202
MN1	-0.2046325333458	0.158818854
CYP4F29P	-0.139506369618669	0.158817955
SLC9A3R2	-0.0400571226768088	0.158772472
FBXO8	-0.0178382599712267	0.158593952
LINC02523	-0.0816995854517433	0.158540526
HNRNPF	0.359752088501358	0.158489652
CACNA2D1	0.0570458673819475	0.158436604
RHOXF2B	0.0531304531441813	0.158301531
ZNF483	0.091749915741073	0.158289745
GPCPD1	0.13372519178065	0.158158066
SLC25A29	-0.165917897889553	0.158145429
EEF1A1P22	0.101046898438939	0.158136721
RALA	-0.192848838454848	0.158028837
NGFR	-0.187399725967381	0.157966081
PCDH18	NA	0.157825424
PAICSP3	0.224909209611841	0.157806398
PUF60	0.0581510283904014	0.157798841
AC092542.1	0.0382863654355611	0.157781105
AC092954.2	0.0612361544301356	0.157734109
KLF2	0.0862265843957202	0.157624208
AL357562.1	NA	0.157614278
EXOC1	-0.11881433137616	0.15758061
MT1HL1	-0.0094629479763232	0.157524138
BCL3	0.0380983415622306	0.157497454
CNOT8	0.0391836347529284	0.157469203
CPSF6	0.0989850421024445	0.157407249
RUFY1	0.157196718172972	0.157316449
IK	-0.0145924652998149	0.157311544
AL353691.1	0.073079342505362	0.157240391
TECRP1	0.0809221648271834	0.156993164
RPS4X	0.23631772557417	0.156925094
AC092120.1	0.110991661541933	0.156876781
ERVH-1	-0.160004145446483	0.156844057
CDC42BPA	0.208304402197682	0.156815185
AC125238.2	0.188119465112448	0.156633675
TSN	-0.0086536712824484	0.156546904
SHB	-0.0196217311862181	0.156480526
AL353052.1	NA	0.156463686
MTRNR2L6	-0.0607160926547147	0.156398747
AP002754.2	0.0234141723174787	0.156384177
FAM71E1	-0.0524769766722933	0.156383949
FBXO41	-0.132155724655484	0.156268164
AL732618.1	0.158867468575603	0.15615678
SLC17A7	0.008913642051711	0.156064071
SMG1P7	0.288987387745819	0.156063153
AL354798.1	0.124394675783957	0.156052213
CHCHD2P1	0.0256796776642504	0.15604796
FZD8	-0.0430032893782143	0.155748487
AC092106.1	0.168479380692383	0.155726358
GEMIN5	-0.173238577591151	0.155688813
CMKLR1	-0.0330869451751019	0.155642585
LDHBP2	0.19932752283743	0.155630639
FAM192BP	0.209910125229566	0.155579443
FAM228A	0.0270422139714067	0.155558249
MIR3671	0.187109653560204	0.155477374
IL6R	0.521525301974958	0.155476559
CRABP1	0.0533347151488277	0.155319408
NANOGP2	0.363665717866695	0.15519618
PSME2P6	0.061360815826777	0.155002814
RPL15	0.0919664673546477	0.154972715
SNAP25-AS1	-0.113607309239014	0.154892533
RPSAP15	0.237150712649138	0.154827578
CDK2AP2	-0.159576166518589	0.154788238
TMEM41B	-0.175424851784509	0.154772166
PLEKHG5	0.117612845653427	0.154757529
AC104837.1	0.31049985814075	0.15473601
TNPO3	-0.0885728707732954	0.154715164
GINS3	0.150475737302549	0.154668855
BRK1	0.219180062838341	0.154582798
SETP6	0.03615432512495	0.154533135
TEX11	0.0505275268512138	0.154437266
GINS4	0.0613775426092278	0.154390728
TRIM71	0.0954540877539118	0.154294902
NUP214	0.0763404976414209	0.154238221
RNU6-101P	-0.0770390329927512	0.154230694
AC092111.1	0.152102706165175	0.154074114
WDR44	0.211883817605125	0.154019297
RNU6-106P	0.355953470693541	0.153707663
LINC02082	NA	0.153577583
FAM13B	-0.0718499309024967	0.153565497
CHD1L	0.0614134054926803	0.153532645
SUMO2P10	0.256392358175707	0.153519375
TCF19	-0.0616919259517647	0.153471289
RPS14P8	0.238386207092149	0.153460439
TRBV20OR9-2	0.120221655334615	0.153458029
RPSAP8	0.152787122998172	0.153401028
PHBP18	0.120485033843028	0.153382815
STIP1P3	0.201912061857685	0.153350666
CAT	-0.0393096559345033	0.153349227
AC106872.1	-0.160004145446483	0.153342253
ZFYVE1	0.0495394084255033	0.153330738
CYCSP27	0.0777939865468977	0.153315501
ALG2	-0.117011780130752	0.153282879
AL451074.5	0.131616382234371	0.15326625
ZNF140	-0.13896196311094	0.153251399
KNG1	0.0525534728843216	0.153246079
TMEM229B	0.184438603026577	0.15322884
ENY2	0.16570006580403	0.153157295
RPL7P15	0.243919043101876	0.153155144
NAMPTP1	0.167247850292372	0.153112882
ANK2	0.193268720252701	0.152956326
VN1R51P	NA	0.152795663
MORF4	0.203279629684715	0.152787788
RPL7AP66	0.0998642921257949	0.152782326
PRKRA	0.053112713286243	0.152713483
SLC7A3	-0.384239666147879	0.152712801
RPSAP58	0.325204400944807	0.152707132
RPL8	-0.140973087077176	0.152704489
HSPB1P1	-0.216220401209877	0.152699116
SPC25	0.184240137113874	0.152625427
YWHAQ	-0.126133814753263	0.152563336
RPL5P4	0.278079039552293	0.152543773
ZSCAN2	0.091702891159832	0.152482831
AC055764.2	NA	0.152456841
IFT43	-0.085334414209873	0.152414826
SSBP2	0.153688664484627	0.152326893
AC089984.2	0.0421930764533028	0.15224289
AL162574.2	0.0217289580235965	0.152241
AL031280.1	0.0626777649044158	0.152152662
RPS6P12	-0.102523693207639	0.151898797
LIX1L-AS1	-0.104044947003274	0.15188817
AL513175.1	0.273712171981021	0.151873972
RNU6-56P	0.302528930776641	0.151725482
AL596087.1	0.0399518870259204	0.151605955
FASTKD5	-0.0337168442451137	0.151596467
AC093267.1	0.0462715915100289	0.151515182
GAPDHP1	0.229036918363269	0.151456153
AC025271.1	0.304486496761301	0.151407918
AL022721.1	0.028695864872516	0.151340798
EEF1A1P19	0.342102083443983	0.151231367
TUBBP5	0.171811099725216	0.151112076
HNRNPA3P4	0.0400368060932749	0.15108117
RPL15P18	0.331522874948431	0.151022012
UBAC2	0.104106287852485	0.150995389
HNRNPKP1	0.143379455562135	0.15095163
THOC3	0.0902696690639715	0.1509082
AC092597.1	0.2067194941807	0.150863372
LINC00383	0.128943689349379	0.150782919
AP001646.2	0.248343868221717	0.15076651
AC011933.1	0.13937932875733	0.150716911
ZGRF1	-0.12746962750725	0.150570653
MT1H	0.0584389238915423	0.150467031
AP001485.1	0.129435955772519	0.150466354
ZNRF3	0.00597727377443006	0.150421676
AL139042.1	0.00474878651331058	0.150403289
AL450405.1	0.229947019264632	0.150351711
ABCC5	0.0318547589636838	0.150266487
AC023157.1	-0.172983205027038	0.150117167
UBIAD1	0.0279818541739441	0.150094214
LINC00623	-0.112086847549818	0.15008124
SYK	-0.265348583270522	0.150074858
BAG4	0.107133801938394	0.149870281
SHF	0.205981534040682	0.149858297
STXBP3	0.0379357220414577	0.149822614
ZNF292	-0.0287822534493891	0.149816597
SET	0.0770654932747098	0.149702549
SNX27	-0.0296322683308082	0.149668309
RPL12P4	0.267596066262177	0.149593719
SERBP1P1	0.289274372284439	0.14959147
AC087650.1	0.299537507889702	0.149577332
AC110994.2	0.0871707881548219	0.149505204
GYPC	0.0978687570808781	0.149434628
FOPNL	0.0145488521779384	0.14934165
NARF	0.164944219292729	0.149249846
LDHB	0.250601682093862	0.149198731
MT1A	0.0584460753575564	0.149118621
SAMD13	-0.182716836742084	0.148982488
CACNA1B	0.0870089016101814	0.148980079
BNIP3P22	0.114681784213351	0.148909363
ADRA2C	0.147668588781496	0.1488496
SIAE	-0.142207607500485	0.148784731
CYP4F35P	0.210727666855058	0.148774953
NPIPB10P	0.0979848261383212	0.148714061
ZNF638	0.103813204511369	0.148454212
G3BP1	-0.0628895148280608	0.148442656
SRBD1	-0.184267427691295	0.148411254
RASGEF1B	-0.111698968877321	0.148368516
MYD88	-0.0245591137762231	0.148245389
FGF2	0.102066443102935	0.148154831
AC100868.1	0.243539969182796	0.148121152
GTF2IRD2B	0.00811109826541989	0.148014194
THOC5	0.206966305008764	0.147990924
ALX1	-0.0822595934733722	0.147978739
EEF1A1P4	0.163577434046532	0.147977637
MORC3	-0.0331549739361339	0.147712312
COL4A3BP	0.105548987787219	0.147640565
EGLN3	0.164204430916006	0.147632076
MPP2	-0.125413864167015	0.147543595
RNU6-481P	NA	0.147512501
AL365357.1	-0.0824039652200059	0.147342157
RUBCN	0.159918476450881	0.147280351
SPRY4	-0.0121397503840752	0.147179697
SEPHS1P4	0.0512194973695981	0.147175936
NPM1P26	0.185108626195002	0.147076773
UACA	0.221154519031128	0.147038816
AC104563.1	0.269976033485583	0.147010207
SPP1	-0.0131401454781773	0.147003517
AL354821.1	-0.118239481819413	0.146967742
TLR8-AS1	0.0758307227098797	0.146937931
PHKA1P1	-0.162311087749821	0.146937741
RPS7P14	0.349944183296076	0.146833981
SEC23A	0.112641419750792	0.146826202
DPAGT1	-0.148348047097099	0.146754464
YWHAE	0.252426936955505	0.146742723
RPS3AP37	0.0794137624147418	0.146670668
TRIOBP	-0.174052693230691	0.146596908
CR382285.1	0.0486524548359848	0.14627638
DKC1	-0.0329487377171297	0.146274355
NPM1P34	0.153530412671778	0.146222709
AL355994.4	0.132349107961906	0.146122023
NPM1P42	0.279008623117183	0.14607618
APOC1P1	-0.018097836770741	0.146054313
CSDE1	0.150860793480116	0.146025591
AKT3	0.11654622939929	0.146000851
FOXB2	NA	0.145980897
AC007041.1	0.303929156235579	0.145965645
DCTN2	-0.0779613703148465	0.145950124
PCDHGC3	-0.0304703291105981	0.145850024
CASP10	0.192125086491729	0.145714678
ZNF335	-0.0385598369438875	0.145666448
MARK1	0.0799438158335384	0.145577526
AC074051.4	0.332257297344846	0.145572149
AC067904.2	0.316748811759432	0.14545629
NUDT4P1	NA	0.145306361
BRCA1	0.129691660381051	0.145271298
SLC25A42	-0.150195495292508	0.145103278
DYSF	-0.164577106059762	0.145080044
ABCC1	0.0618831343568014	0.14501102
EIF4A1P4	0.0492997030636454	0.14495447
CEP19	0.111973807358697	0.144936433
SPATA22	0.114842835347864	0.144906524
HSPA9	0.0415252818045474	0.144887985
EIF4EP2	0.214987656920858	0.144884125
MIS18BP1	0.0321028125672614	0.144811145
GEMIN2P2	-0.0980080338085779	0.144593315
RPGRIP1L	0.302205743416023	0.144571249
AC018868.1	0.132620830406621	0.144500324
FTH1P20	0.0762402291913022	0.144446811
ANXA2P1	0.150786391154858	0.14441984
CCT7	-0.0356173386651931	0.144410721
AC105460.1	0.0174325326481284	0.144399714
RPL31P63	0.406137711434625	0.144326912
MID1	-0.292339205855752	0.144278767
TRIM75P	0.00776805571656628	0.144263926
ZNF473	-0.0241832462697486	0.144261821
AC092718.7	-0.0331435291094458	0.144213667
MYOM3	0.217866557375772	0.144175659
GRIK3	0.0335811169455582	0.144156648
FANCD2	0.164620285073599	0.144139401
AL049812.1	-0.0506150673708328	0.144129742
SIRT1	0.122971420967834	0.144114563
KIAA0513	0.00299970875769431	0.144018913
CYCSP45	0.290807361703722	0.143994194
SLC37A3	-0.102873838272598	0.143873038
SSX2	-0.0417450706099874	0.143858296
AC093496.1	-0.0629304794740587	0.143842114
PCNX2	-0.0302249094344475	0.143828989
FABP5P1	0.00677081821391898	0.14382038
EIF2S2P4	0.173243105478036	0.143602936
FOXN3	-0.0879669554432962	0.143564529
AC091078.1	-0.0287254842202021	0.143515118
APOL2	-0.217828133179767	0.14350826
CHCHD4P4	0.0123314284359061	0.143503126
FSIP1	-0.140547170654458	0.143501935
MORF4L1	-0.0124637547169667	0.143489036
MTCH1	-0.109355150747484	0.143459687
LINC00922	-0.00888463504126658	0.143459117
FP565260.3	-0.220419689696016	0.143397627
AC016590.3	-0.0930436256966798	0.143368874
RTL8B	-0.0553958968384086	0.143151
AC009446.1	-0.0809897526334051	0.143127455
LINC00869	0.173468838186674	0.14310272
DMRT3	-0.0277228495179263	0.143031568
TUBB7P	NA	0.143031568
USP10	-0.123048726952034	0.142981026
ARL4AP4	NA	0.142871554
CKS1BP2	0.0922139877909557	0.142865908
ATP2B4	-0.144011923321203	0.142851154
AC116347.1	-0.0585195194062099	0.142836903
AL450063.1	0.15355413346928	0.142823648
MTMR12	0.152628178895596	0.142690412
RPRD1A	0.339174552867158	0.142669746
RSPRY1	0.353350531313807	0.142628144
HSD17B10	-0.236009216794047	0.142455222
PPP1R16B	0.0796399188066338	0.142397338
NSFL1C	-0.0257450577012591	0.142324876
WSB1	0.143857644171326	0.142292033
POLR1B	-0.35870761418647	0.142219485
AC114781.2	-0.173284103864799	0.142192745
LINC00475	0.0150563206791572	0.142116165
AC110373.1	-0.0044091518049698	0.142103874
TMEM14C	-0.243972503541672	0.142096376
SH3BGRL	0.167438631167937	0.142064833
AL591501.1	-0.247293859955973	0.142048281
RPL3P3	0.320352090864982	0.141995759
MT3	-0.00152792389281132	0.14193053
AC125604.1	0.340364489765378	0.141896227
HADH	-0.0790183535665637	0.141883437
AC089987.3	0.11163788708526	0.14181596
AC022272.1	0.0254638117719403	0.141806347
RNU1-112P	0.0497825460652784	0.141798031
AL136531.2	NA	0.141771836
PGAM1P6	-0.147786970465011	0.141716716
AL392023.2	-0.108454086794194	0.141686758
R3HDM1	0.315704211897595	0.141672659
RYR2	0.133011499754064	0.141670376
LNCSRLR	0.163954865087137	0.14163553
TRIM14	0.0535916082812723	0.141547208
PMAIP1	0.309499194592201	0.141527584
SNURF	-0.0497850146157591	0.141206188
LINC01446	0.160763609276339	0.141124647
CRYZL1	-0.0451422660676516	0.141015442
STX2	0.00462912792041039	0.140932164
BCORP1	0.0734150831057811	0.140923999
MOB1A	0.105456420099321	0.140895879
ORC1	-0.17410693006238	0.140857427
ASPA	0.0898265363484815	0.140804516
AC025458.1	0.336306309495046	0.14080009
NDST1-AS1	NA	0.140710596
AC020636.1	-0.00592607946098086	0.140598919
DLL3	-0.131625502230479	0.140584884
AC079780.1	-0.0377368003814622	0.14056262
TMX4	0.136281674475496	0.140546907
SLC8B1	-0.185802276502241	0.140462274
PTCHD1-AS	-0.00317526475701623	0.140370991
RNPS1	-0.144505512609584	0.140320088
TPT1P14	0.0901380082707701	0.140245816
MAMSTR	0.0761989057677694	0.140223222
AC141928.1	0.163954865087137	0.140219376
AC116614.1	-0.148740858082617	0.140213493
TOR3A	0.107321743742179	0.140091561
ANKRD55	0.0964972255006167	0.140090358
KLF13	0.0952917046442736	0.140036259
AC079117.1	-0.310473359555597	0.140033111
AC092894.1	0.107501030860136	0.139842117
MRPL58	-0.179968596884716	0.139720661
PAN2	-0.0831829551499699	0.13969438
NDUFV1	-0.291880156874311	0.139661842
CRYBB1	0.00756989200218241	0.139647294
CDCA7L	0.146655942042774	0.139547524
DDX3X	0.191645654212369	0.139471775
NOP16	-0.347859075027618	0.139399102
MTMR9	-0.259477869095283	0.139379966
ATP9B	0.12891370396779	0.13935631
AC010323.1	-0.0437383814639979	0.139234745
TF	0.196710716115925	0.13907878
FRG1KP	0.0677546210543935	0.139052725
ANKRD34A	0.186149896380077	0.13900374
TOP3BP1	-0.13629982760256	0.139001623
INTS6L	-0.00917583316861846	0.138992065
AL589935.2	0.152102706165175	0.138967527
LMNB1	0.048303963593854	0.138915997
RPS7P4	0.214796977160994	0.138906534
SEMA4D	-0.198783469922108	0.138874061
GSTM1	-0.163086596830062	0.138859207
AL049697.3	0.0169817826943886	0.138814003
AC068775.1	0.350739810922275	0.138809144
ZNF263	-0.0177332928233548	0.138793141
MIR1244-2	0.231760129017884	0.13875844
UBQLN1	-0.0142068293246613	0.138742253
KLF4	0.0589097515644749	0.138664689
EEF1GP1	-0.0486317500100003	0.138631885
SYN3	-0.0845799897748892	0.13860271
ZNF426	0.0053705365273678	0.138589492
AICDA	-0.00335736408837169	0.138522571
GPR153	0.0399876936628686	0.138484226
RFPL4A	-0.057753602180187	0.138480435
AP000790.2	0.133651205813366	0.138458508
CR1	0.0776318551840219	0.138388466
PGAM1P5	0.106105358085541	0.138300937
LRIG2	0.0769776902256051	0.138263736
AGGF1	0.195628432594555	0.138221462
KRT16P3	0.12499551841562	0.138104735
ZCCHC11	0.0662609746044299	0.138051998
DPY19L2P4	NA	0.138044133
AC011509.2	0.101833243650164	0.138002984
CTBP2P4	-0.0714559722295097	0.137996206
PHBP9	0.0245614892190276	0.137795877
AL590762.4	0.0339864621348805	0.13779214
UFM1	0.0374375404679185	0.137787026
AC091059.2	0.0695338182879177	0.137782744
AC118282.1	-0.160004145446483	0.137748105
RPS25	0.287136841511893	0.137587468
SUDS3	-0.0177245123725291	0.137541852
DDX1	0.282964253128758	0.137519395
TAF6	-0.146660919963121	0.137488146
TRANK1	0.0596066330502973	0.137487984
RPL5P23	0.222229110775299	0.137350752
LANCL3	NA	0.13733336
AL022323.3	-0.0247600206645418	0.137138951
ALOX5	0.140250547243214	0.137104712
SLC39A8	NA	0.137026399
C7orf57	0.127123730143886	0.137018517
ACSF2	-0.0595647346954337	0.13694249
ENO1	-0.0130961977162187	0.136920545
LDHAP3	0.164335547652764	0.136791905
AC131009.1	0.0505878454033358	0.136753771
RIOK2	0.274674138009005	0.13674563
HSDL1	-0.0484852921262812	0.136728568
AC009690.1	-0.100743350836675	0.1366991
BAGE2	-0.0838077161565233	0.136695714
JAML	-0.00409351688964837	0.136644016
CCDC167	-0.102138447318773	0.136641623
UXT	-0.257374441506206	0.136630553
UPF3AP1	0.0875160476206107	0.136542984
PUDP	0.0527643691359628	0.136437362
FXR1	0.206438650219264	0.136431402
TBCC	-0.0462770302620774	0.136375238
GJA4	-0.100865051048947	0.136341725
RGPD3	0.152068838859488	0.136320847
LRBA	-0.0818421171780798	0.136252381
ANTXR2	-0.122897023434945	0.136215905
LINC02531	0.0283940172332693	0.136211581
AC120349.2	-0.0572854347894817	0.136201579
PRR13P2	-0.0662526676478272	0.136094972
LNCPRESS2	0.0463161215037849	0.136077155
SRGAP2C	0.155239229420337	0.136069789
C19orf60	-0.256824143851137	0.135994751
ESYT3	-0.0231500017857294	0.135949586
PITPNC1	-0.0595640915739163	0.135930163
TMSB4XP1	0.0764958909709805	0.135903728
DYRK3	0.0416904947895659	0.135878698
ZNF398	0.0030966713333551	0.135855418
AC007218.1	-0.0913637465589974	0.135833659
AL627308.1	-0.0287249691848527	0.135820555
PIK3AP1	0.170969240308972	0.135772646
ZMAT1	-0.0572854347894817	0.135760321
ZNF300	-0.0565839805208276	0.135731764
RN7SKP164	NA	0.135730563
SLC16A6P1	-0.0219668596725447	0.13568868
STK39	-0.0188764106980929	0.135684428
RRN3P1	-0.0241833680726456	0.135590935
AC026271.1	0.311532166168142	0.135538869
FAAHP1	-0.00776678959710154	0.135485464
DBN1	-0.348765056938766	0.135468263
MRPL48P1	0.102634680569953	0.135414434
PSMG1	0.147297517069697	0.135340708
SCG3	0.133335588277274	0.135276229
FP565260.1	-0.154772112843457	0.135223263
GLUD1P8	-0.103217483862882	0.135166357
AL133346.1	0.0786705803791252	0.135036954
NDUFA8	-0.122200327806696	0.13502267
PHLDA1	-0.0143576251894734	0.134953963
AC106872.6	-0.00320579614891062	0.134917898
XIST	0.0149881178815444	0.134906102
MAL	0.189758690521787	0.134889196
MYOZ3	-0.00934659037993696	0.134867752
GPR19	-0.00627982656810551	0.134856898
TRIM51BP	-0.0220776520514208	0.134849311
DUSP10	0.0571399611040931	0.134773048
DEFB123	0.0432168012612058	0.134708707
TSR2	-0.271822134478969	0.134624247
AC004448.4	0.0397681795350825	0.134609299
PAPSS2	-0.0703284859609282	0.134596352
TSPAN3	-0.199007290020519	0.134530268
PRR13P3	0.0690899908970278	0.134524652
DERA	0.142439052614222	0.134438265
FAM66C	0.120297927695271	0.134320488
ENTPD6	-0.101417344564737	0.134213164
CYCSP24	0.235384263868329	0.134163376
C10orf120	0.0928764941427249	0.13409612
CDV3	0.20397057997828	0.134073034
ZNF451	0.0217412065873974	0.134060924
ZNF793	0.122883070626225	0.134043023
CLEC4E	-0.0770390329927512	0.134020306
PAGE5	-0.107837812230192	0.134013828
CKS1BP7	0.266407002999668	0.133961814
PGK1P2	-0.0554183812349936	0.133932836
LPAR4	0.108983740487171	0.133914851
HRK	-0.111824433118152	0.133895859
PCMT1	-0.2215864313233	0.133827764
AIMP2	-0.180033073396235	0.133645597
AL589182.2	0.188371188499452	0.1336173
SETD2	0.187595992134314	0.133581795
EIF3LP3	0.0729025898575203	0.133531522
FH	0.109875402040784	0.133484688
AC108727.2	-0.160004145446483	0.13342514
ECEL1P1	-0.103758006747763	0.133355821
HMGB1P1	0.225196090274269	0.133326659
SLAIN2	0.0779499425279734	0.133200356
CHST7	-0.0343901653832816	0.133197478
LYRM1	0.142406991758282	0.133181728
TCP1P1	0.317325641201373	0.133171752
RNF2	0.0629203657060731	0.133163927
AC022148.1	-0.0598997879832146	0.133162717
CXorf49	0.0115843180999916	0.133155148
S100Z	0.201686100531478	0.133061239
CCDC130	-0.0719299408998233	0.13305026
BTF3P12	0.303047931182337	0.132960344
NDUFA1	-0.137579490495824	0.132950102
RPL19P21	0.38903107070941	0.132945955
AP003900.1	-0.0370040469759969	0.132888984
MAGEB2	-0.0904657618489369	0.132834201
CYP2B6	NA	0.132793988
RACK1	-0.0265471805295788	0.132776106
AC091078.2	0.0673081547593003	0.132758775
NPY1R	0.120732067326565	0.132646735
KDM5B	-0.0189732899775607	0.132498692
ABCC13	0.0682278729376698	0.132474029
PTBP2	0.0258912139087653	0.132424941
MCF2L	-0.0750141953394674	0.132413199
MST1L	0.0985589912337127	0.132393968
ENHO	0.0537274050826805	0.132388988
AL445670.1	NA	0.132326892
TTYH2	0.0602672304616044	0.1322796
CHST15	-0.152067918755586	0.132214934
EEF1A1P7	0.250023167470936	0.132192153
TMED1	-0.271575980181794	0.13218284
MIR193BHG	-0.0150225590844048	0.132161443
AP005328.2	-0.072576041248438	0.132138136
NRBF2	-0.136653964155455	0.132129413
FKBP1AP1	-0.190020050721469	0.132097945
N4BP3	-0.103906196902865	0.132062401
PQBP1	-0.0626889841209809	0.132018726
AL592183.1	0.245018315877886	0.131960135
AL731533.2	0.00192664788038405	0.131911133
ETV6	-0.0120543982353455	0.131864317
PYCARD	-0.0229037206104412	0.131821671
NPIPB3	0.00101742097104993	0.131814503
LIMCH1	0.0286057970498776	0.131775385
TADA1	-0.157093757491287	0.131540566
CASC9	0.0704345865959922	0.131446431
AL596202.1	0.102988299443017	0.131446197
AL121772.2	0.108046046705943	0.131419156
C1orf229	0.127720785370184	0.131415607
PARP9	-0.0384186626118638	0.131396458
FAM43B	-0.0209414183504185	0.131394959
MACF1	0.0751770745519552	0.131390434
ANXA4	0.0541098839687257	0.131374227
AC007608.4	0.115860286043464	0.13133088
HTR2C	-0.0234704195624701	0.131318098
AC007969.1	0.288116349756811	0.131269546
HMGXB4	-0.172155692029844	0.131255025
FAM162B	0.00725796663283771	0.131253488
VRK2	-0.189319330802159	0.13125218
APLP1	0.0639585488373901	0.131249465
FBXO7	-0.00913200063838328	0.131176609
MIR345	-0.0213472795309924	0.131161113
YEATS4	0.043792821338451	0.131122563
NDUFAB1	-0.0693373483326302	0.131076684
AC064799.1	0.360004175626762	0.131057382
MEIS1-AS2	0.0809897526334051	0.131019829
CUL1	-0.121930852435469	0.130991525
SNORD90	-0.0770307017495381	0.130923916
PDIA4	-0.249571985446014	0.130839891
NPM1P51	0.183602350358949	0.130806451
AC023232.1	0.171457697071679	0.130805661
RNU6-212P	-0.00592607946098086	0.130688916
IGFBP7-AS1	-0.139450799610134	0.130639671
AC244669.2	0.104044288759841	0.130610665
AC026402.1	0.131576470873721	0.130591127
SMIM29	0.110329502928115	0.130527818
AC138207.7	0.120030465691999	0.130460047
AC105233.1	0.10780634477908	0.130419337
LINC01950	-0.229242863391906	0.130317107
EIF3E	0.250617107532868	0.130289164
PALD1	0.167905584727791	0.130253252
CUTC	0.0546178404091326	0.130176795
ZNF232	0.0684553569963637	0.130151241
LINC01529	0.0511845015511804	0.130149383
FHP1	-0.019769891418319	0.130109299
NMT2	-0.166698064974331	0.130088875
MS4A4E	-0.0711408545016476	0.130079943
AL807761.2	0.0386663893760287	0.130070409
BX119927.1	-0.0806463224383394	0.130048212
AP000866.6	-0.120886090706933	0.129960739
MYO18A	0.0325532668639	0.129948668
AC087885.1	-0.11654622939929	0.129932331
AL035404.1	0.0714734316719908	0.12990084
FRY-AS1	-0.150686530419868	0.129896588
VN1R2	-0.0888835663567511	0.129894044
ISCA1	-0.0119084389127454	0.129889464
SIGLEC16	0.0493839955081738	0.129888527
MEAF6P1	0.158055186114416	0.129821211
NARS2	-0.0166262926579909	0.129739878
CCDC136	-0.0619914560605671	0.12973746
MTPAP	-0.00141914038856551	0.129725624
AC100858.1	-0.0157485132592046	0.129687782
LINC00309	-0.0335811169455582	0.129680458
WASHC2C	-0.210483339469435	0.129640947
AP003170.1	-0.0223295163192282	0.129622289
CEACAM8	0.0192347768934637	0.129391884
KHDC1L	-0.304729547566432	0.129367479
RNF216	-0.0810915328553141	0.129250084
AL031666.3	0.0750132590164231	0.129233432
PTGFRN	-0.104922966053962	0.129205146
HMGN2	0.0102116406220692	0.129079606
BAK1P1	0.29063695763241	0.129072577
AGPAT3	0.0638724201968314	0.12900969
RPSAP25	0.00204560325692392	0.129004085
DMAC1	-0.193944044624285	0.128969875
ITGAX	0.0532142208006913	0.128865656
PPP6R3	-0.0566730629085836	0.128778501
RPS10P28	0.143630611797978	0.128737896
DLD	0.121706713758499	0.128712816
USP6	-0.165186033901244	0.128707092
SOCS4	-0.107156649061177	0.128697443
SNX15	0.03370826646307	0.128682139
AC009228.1	0.0466463773028142	0.128606422
NTAN1	0.00487095764392341	0.128563453
RPL29P11	0.209780501915889	0.128545101
TGIF1P1	0.179715269523362	0.128498098
INO80D	0.00798885921098488	0.128495284
GPR82	-0.0965211350573091	0.128458002
MDP1	0.127240972591028	0.128454818
AL590762.2	0.0904483352759899	0.128454029
C11orf74	0.0473819036089757	0.128438263
AC069218.1	-0.174218353038664	0.128391846
AL121760.1	NA	0.128350248
DAGLB	-0.100790910549978	0.128314946
CNTN6	-0.137644208696968	0.128298993
NPM1P12	0.0459551795727181	0.128277905
MTMR8	0.24089754333467	0.12822516
LRRC2	-0.111515306358224	0.128162986
FABP5P10	-0.100809178916709	0.128155882
PTH1R	0.0225203726311579	0.128120495
FAHD1	0.0671263843246828	0.128114
CHCHD2P9	0.0748833639399222	0.128076259
VAV2	0.100504480478476	0.128006697
ANKRD10	-0.0108905277883422	0.128004257
NFYC	0.12286362168396	0.127975266
AC122718.1	0.144961460065892	0.127881512
PRR23C	-0.0104649113717882	0.127877932
TBX6	0.136859636860649	0.127860558
ZNF587	-0.196873717917332	0.127858984
NRBF2P3	0.0737808348816446	0.127829604
TERF1	-0.0176777212348833	0.127803472
PCDH19	0.072685751137655	0.127711538
ZNF581	-0.00676408106685473	0.127693911
OLIG3	NA	0.127638159
CNPY4	-0.0353206877359369	0.127579498
WDR62	-0.0652713543560043	0.127577469
GPR108	-0.127694556743577	0.127560994
BTF3P4	0.328325837810029	0.127485502
HSPA8P20	0.0956375712786931	0.127352748
THEG	-0.027719297408961	0.127321208
EPHA7	0.0851634829169188	0.127294149
SULT1A3	-0.0915075581765235	0.127248263
AGTRAP	-0.0033621210327392	0.12721613
OSBPL11	0.0635993300767207	0.127176587
SERBP1P5	0.363053132448673	0.127162143
[truncated: 32,058 more rows]

## Sheet: Hu-FGF4 and NANOG
List of the genes correlated with both FGF4 and NANOG expression in ICMd cells
FGF4
PRDM14
ESRG
AC064802.1
TDGF1
GDF3
TDGF1P3
IFITM1
FBP1
KLF17
DPPA5
SOX2
NANOG
PARP1
AC009055.2
DPPA2
NODAL
ZIC3
UTF1
UNC5B
VASH2
BCOR
ETV4
IFITM3
LINC01108
UGP2
FAM46B
LNCPRESS1
NANOGP1
RBM8A
DPPA4
KAT7
CBFA2T2
MAN1C1
CDHR1
SIAH1
ZMYND8
ARGFX
CBR3
AC119044.1
AP000356.3
CARHSP1
VENTX
CD320
BTLA
AC007207.2
LDLRAP1
SLC25A12
MT1X
CPT1A
LIM2
AL031666.2
GTF3C1
PRSS12
TUBA1A
SLC16A10
AC006329.1
TMSB4X
BCRP3
SLC6A6
DNAJB6
AC105243.1
REST
NREP
ETV1
AC012498.2
NANOGP8
OTUD1
CD200
KLHL3
SERINC5
SUSD2
POU5F1P3
MEG3
PGM2L1
PLSCR4
PIM2
HCAR1
NANOGP4
CXCL12
PDCL
SCGB3A2
MCL1
AP2B1
MBOAT2
ABHD12B
RRAD
ANKRD45
JARID2
ATP8B2
GARS
MYCL
CAMKV
SAT1
PPP1R12B
MIAT
CREBL2
RGS10
SERPINB9
NCOA1
GLDC
PLA2G4F
AL591178.1
ITGAM
POU5F1P4
UPP1
ZYG11A
PYGL
RUNX1T1
KIF5A
SLC16A9
MEG8
USP28
FZD5
LRP4
MRPS23
CAPG
PRUNE2
SAMHD1
MGC32805
APOBEC3C
RND2
POU5F1B
SMAD5
LPGAT1
HMGCR
PARD6B
AP003174.1
MPZL1
MBNL3
HACD2
ABHD6
PPP1R14A
RDX
FAM214A
FOXO1
KRT18P8
GATA6-AS1
SGPP1
LAMB1
H2AFY
MANEA
PTPN21
DGKD
ID2
PPFIBP2
TNPO2
DLC1
DUSP4
S100A16
ANXA3
MYOF
TBL2
PIK3R1
SDC4
TXN
B4GALT1
TET2
TSPAN14
GLIPR2
SLC7A8
LAMA1
AMOT
FOSL2
AHNAK
CADM1
SOX17
NID1
CHD7
TBX3
MARCKS
PDGFRA
GATA6

## Sheet: Hu-Mo homologues
Human genes and their mouse homologues ( according to OrthoFinder) with correlated expression with FGF4 expression (Spearman rho coefficient) in both species
Human		Mouse
Gene	correl ICMd	Gene	correl 32c
ANKRD45	0.33	Ankrd45	0.32
ARGFX	0.34	Otx2	0.32
ATP8B2	0.34	Atp8b4	0.38
CBR3	0.38	Cbr3	0.36
CBX1	0.37	Cbx1	0.301
DPPA5	0.52	Dppa5a	0.56
ETV1	0.39	Etv5	0.44
ETV4	0.53	Etv5	0.4
FBP1	0.58	Fbp1	0.36
FZD5	0.31	Fzd5	0.381812
FZD8	0.3	Fzd5	0.381812
FGF4	1	Fgf4	1
GATA6	-0.58	Gata3	-0.47
GDF3	0.61	Gdf3	0.34
IFITM1	0.60	Ifitm2	0.4
KLF17*	0.51	Klf2	0.47
KIF5A	0.311938	Kif5c	0.320598
MAP4K1	0.50	Map4k1	0.43
MEG3	0.33	Meg3	0.39
MEIS2	0.38	Tgif1	0.63
MRAS	0.30	Hras	0.37
MYCL	0.32	Mycl	0.3
NANOG	0.49	Nanog	0.31
NID1	-0.33	Nid1	-0.31
NRG1	0.34	Nrg1	0.5
OTUD1	0.36	Otud5	0.42
PMEPA1	0.35	Pmepa1	0.31
PPM1H	0.39	Ppm1m	0.33
PRDX6	0.40	Prdx6	0.34
PTPN21	-0.31	Ptpn21	-0.43
REST	0.33	Rest	0.43
RNF8	0.31	Rnf8	0.335753
SEMA4D	0.39	Sema5a	0.34
SIAH1	0.40	Siah2	0.34
SOX2	0.52	Sox2	0.35
TBCB	0.34	Tbcb	0.34
TDGF1	0.61	Tdgf1	0.46
TMSB4X	0.46	Tmsb4x	0.59
TUBA1A	0.43	Tuba1a	0.36
UPP1	0.36	Upp1	0.53
USP28	0.30966	Usp25	0.363628
UTF1	0.55	Utf1	0.65
ZSCAN10	0.38	Zscan10	0.35
ZYG11A	0.315615	Zyg11b	0.327944
* KLF17 is thought to have the same function as Klf2 and/or Klf4 in mice (Blakeley et al, 2015)

## Sheet: Selection from Stirparo
Compiled list of genes from Epi and PrE modules (WGCNA) merged with mature Epi markers
ATP12A
NREP
VSNL1
KHDC3L
TFPI2
PSEN2
MRC2
RPRM
FXYD5
LEFTY2
VASH2
CECR2
CNR2
MAP1B
TNFRSF8
BEND4
TBC1D16
CALB1
HHLA1
CBR3
GUCA1A
GPM6B
ARX
HOXB3
CCL26
GABRB3
CARHSP1
IFITM3
TMSB4X
CD320
SUSD2
ETV4
IGFBP2
UTF1
NODAL
DPPA2
SEPT6
OAZ2
PITPNM2
ZSCAN10
DPPA4
IFITM1
TDGF1
GDF3
KLF17
DPPA5
FGF4
PRDM14
PARP1
SCGB3A2
UNC5B
ABHD12B
CD200
ETV1
CXCL12
FBP1
ZMYND8
SLC6A6
PIM2
VENTX
UPP1
TFCP2L1
CHST2
RGS10
LPIN1
ZYG11A
SLC16A9
SAMHD1
USP28
TBC1D23
ATG3
TSPAN13
PGM2
PQLC3
NDUFA12
HAT1
STMN1
L1TD1
CREBL2
SLC39A10
PLOD2
SCAMP1
GK
HUS1
SIAH1
CD9
SERPINB6
SLC25A12
UGP2
SERINC5
KAT7
MRS2
NANOG
NANOGP8
ARGFX
CBFA2T2
BRWD3
REST
SOX2
LRP4
MAN1C1
MARCKS
PDGFRA
BMP2
ST3GAL1
UACA
EGLN3
ZC3HAV1
EPHA4
RAB15
SAV1
TBCA
GJA1
FERMT2
GNA13
RTN4
TRIM71
FGFR1
BAMBI
IL6R
PHLDA1
AMOT
ATP1B1
S100A14
RGS9
CDC42EP4
SPATS2L
EDEM1
HNF1B
HNF4A
KIFAP3
ABHD6
FZD7
KBTBD8
IMPAD1
KHDRBS1
KLF9
SNX6
CENPE
G2E3
RASSF8
PPP2R5E
ATP11C
SLK
PPM1B
SEC23A
SOCS4
PHLDB2
GALNT7
GAREM1
RGS5
FRMD6
RHOBTB3
TMEM139
PRCP
ATP7A
FGFR2
PAPSS1
EXT1
LIMCH1
SEMA6A
VCAN
GYPC
ALDH2
MSRB1
CA4
RCN1
CARMIL1
MMD
PELI2
AP1S2
B2M
GOLIM4
COL4A1
COL4A2
SLCO2A1
CELA3A
CELA3B
RSPO3
CPN1
FRZB
GATA4
PTK2B
CDH2
NID2
FLRT3
FN1
HABP2
ADD3
CAMK2D
PHACTR2
ROBO1
IGF1
MYL4
AMOTL1
P4HA1
ADAMTS1
FST
SBSPON
APOA1
PRTG
PDPN
PITX2
ID2
DUSP4
JCAD
SMAD9
B4GALT1
LAMA1
RFK
ADM
CALD1
S100A10
NQO1
SLC7A8
LAMB1
PKP2
SCD
TPM4
FGFR4
SCARB1
FTL
S100P
BIN2
CDK6
CEBPD
SPSB1
KDELC2
DUSP6
HEBP1
LGALS2
SERPINH1
APOA2
MAP2K6
DEPDC7
SUSD3
COL23A1
FNDC4
GPX2
LBH
APOE
TMSB10
PXDN
TPST2
XPR1
TBC1D12
BCAR3
SLC35D2
ENPP1
FAM107B
TMEM107
HBEGF
SLC10A7
ATF1
DOK1
SLC35D1
CMBL
CREB3L2
SOWAHC
GPC3
SYT13
GOLM1
PLPP5
ENC1
P3H2
FBLIM1
SP8
PODXL
SERPINE2
PLOD1
PLTP
ADAM19
RNASE1
GPR161
KCNJ13
TNIP3
ACSL1
GUCA2A
ITIH5
KLB
TMEM88
PITX1
ANKRD1
ARL4C
MORC4
YAP1
DUSP5
EFNB2
LDLR
SREBF2
SOCS1
FDX1
ALDH16A1
DNAAF2
PCSK1N
HMGCR
RDX
PARD6B
CACHD1
HACD2
MGST2
SOX17
CADM1
NID1
FOXA2
TRIM2
DPP4
CDH11
GCKR
RAB3B
TMEM123
DENND2C
ALDH1A1
SALL1
BMP6
CTSE
ARPC1B
POMC
TJP3
CD47
TMPRSS2
C4BPB
PPT1
CERS4
GM2A
LARGE2
PRSS8
ANXA6
FABP3
FSCN1
PKM
FASN
ARHGDIA
SREBF1
HMGCS1
SQLE
DBI
MSMO1
ANP32E
UGDH
HINT1
MGLL
QPRT
GCNT2
SLC18B1
AASS
ARSE
CYB5A
ELOVL5
ADGRL2
MANBA
SAP18
NUDT15
TSC22D1
DNAJB6
MAP4K1
SOX4
PBX1
MEIS2
ZIC3
CAMKV
KLHL3
PHACTR1
ADD2
HRK
CCDC80
DACT1
ZIC2
GPRC5B
KIAA1217
MMP9
PMEPA1
CREB3L1
PTPRD
CRYBB1
LIX1L
TRIB2
ARHGAP33
MDGA2
CDCA7L
LEFTY1
G6PC3
CHEK2
SPP1
SRI
TLL2
BCL11B
MRAS
FLRT2
IL17RD
RAB29
SLC39A8
APOBEC3G
FAM124B
C4orf51
KLF7
ETNK2
HOMER3
DIAPH2
DRAXIN
FGF2
NT5DC2
DPYSL3
MGAT4A
CRYGD
GPT2
ITGB5
VAT1
FBLN1
FADS3
MID1IP1
HERC5
REC8
VRTN
CRABP1
DCLK1
PCSK5
RBPJ
FAM162B
ZSCAN2
SPATA22
GFPT2
NEIL1
QPCT
CABLES1
USP13
IRS2
PLP1
ADAMTS4
THY1
GMPR2
CCNO
MYOZ3
ITGA9
PIK3AP1
CD44
GLI2
CD70
KCNJ8
NNAT
PCSK1
ARMC2
KLF2
CD248
DMBX1
CASQ1
LITAF
PLPP2
NACAD
COX7A1
NKX1-2
GMPR
PPP1R1B
JAZF1
DAB2IP
RAP1GAP2
CDH3
GAL
PACS1
EPHX3
SLC29A1
PDCL3
PRDX1
SNX2
TXNIP
FNBP1L
TMEM45B
AKR1A1
CD53
ADI1
SUN3
ATP6V1B1
SLC12A3
RGS13
SNTB1
CDH1
ELOVL6
NMRK2
OAT
C3orf52
POLR3G
SPTB
SYNGR2
PRPS1
PCDH1
PTPRF
TBC1D1
MPV17L2
PDGFA
RASGRP2
CENPJ
PGM2L1
ATG5
TEC
CCPG1
RBBP9
ZNF675
BCAT1
PI16
AP2B1
PLA2G4F
BTLA
PDCL
ANKRD45
TUBA1A
AGO1
FBXO36
MPC2
SAT1
KIF5A
ST6GALNAC3
FRAT2
MYCN
PTPN12
NCOA1
GKAP1
RIF1
RUNX1T1
MT1F
PBX3
CPT1A
LAPTM4B
FZD5
BCOR
JARID2
LDLRAP1
CDHR1
PRUNE2
MDK
RBM8A
CAPG
B3GNT7
INSR
SOX15
GGT1
SIGIRR
LGALS1
JADE2
PLIN3
U2AF1L4
PGD
PAFAH1B3
WDR6
APOBEC3C
PNP
TMEM159
HSD17B12
DCAF4
MTHFD1
DPP3
SLC1A3
B4GALNT3
IAH1
STARD4
GRM4
CA8
GPNMB
NMI
C2CD5
LRRC2
AFAP1
FKBP5
GINS1
SLC16A5
IL34
MYLIP
DYSF
GTPBP3
LDOC1
CTDSPL
KCNV1
CLPSL1
TSPAN1
PSD3
SLC52A3
BEND3
NEFH
IGSF1
NLRP9
PCED1B
ETV5
ITGA2
SMIM10L2A
GLDC
FAM214B
CDA
PHKA1
GPR176
SLC16A2
AHCYL2
PKD1L1
PLSCR4
PRICKLE1
PSME2
CORO1A
TRIML2
PSME1
MYL6B
UNC45A
ENY2
CASP8
HMGN5
IFITM2
CHST8
GRIP2
TIAM1
DDX43
PIP4K2A
MVP
ROGDI
SOCS3
PGK1
SHD
EFR3B
ACOXL
AP1G2
CCDC9
GRK6
MAFG
TLN1
SH2B3
WDR44
FGD4
NECTIN1
STOX2
SCARA5
TMEFF2
MPP2
PAPSS2
OCIAD2
SMAD7
SYNJ2BP
KLF8
GAGE1
VCX2
VCX3B
AIRE
GCAT
KATNB1
GNPTAB
NNT
HCAR1
MBOAT2
MT1A
FRMPD3
UMODL1
FAM9C
GLRX
DAGLA
HEY2
LRP10
C9orf135
FOXD3
PDE1C
TMEM106A
SELENOP
PECAM1
SIPA1L2
KLF6
KBTBD2
SOX9
GCNT1
HOMER1
SIRT1
NES
SH3BGRL
NETO2
WHRN
FOXN3
IER5
AK8
DNAJC22
SMLR1
NFKBID
PCOLCE2
TXLNG
MYD88
RBM15B
ITGAV
NOG
GPR153
ELK3
ZNF75D
CD52
CRACR2B
IFT172
TOB1
ID1
SCNN1A
FAM155A
PMAIP1
TWIST1
PROS1
VWA5A
ID3
GRAMD1C
ELMOD1
MARCH8
MOGAT3
GOLGB1
TAB2
CAB39
DPY19L1
ATXN7L1
PCP4L1
PATL1
NECAB1
KIF3A
DDIT3
LGALS12
WRNIP1
UPF3B
TMPRSS4
SEMA4G
PTGR1
PROCA1
PPP2R2B
POU5F1
PLAU
PHKA2
PDE6G
IGF1R
GCNT3
FBXO33
FAM178B
USP18
DEFB123
CPO
CLEC4D
CCL2
CACNA1B
WSCD1
TRANK1
TCEAL8
SPRED1
REM1
PSORS1C2
PRPF39
PNKP
PDZD2
NGFR
NCK2
MYO1G
MYB
KNG1
KCNMB4
ITGA7
IRAK1BP1
HLA-C
FXYD6
FOXO3
FBXL14
ETS1
ENPP5
CR1L
BTK
ARMCX2
APOL2
ANO5
ACPP
ZNF85
ZBTB8B
VANGL2
TMEM246
THEG
SPZ1
SPINK2
SLC25A42
SCRN1
SCN3A
RYBP
RBM41
RAC2
QRICH2
PPP1R21
PDE1B
PAX6
PAK1
OAS1
NPAS2
MRAP2
MLN
LRTM1
LPAR4
LGALS3BP
LENG1
LACTB
KIRREL3
JAK3
IRF2BP2
IGSF3
HYAL1
HOXB13
HIST1H2BD
GSPT2
GCSAM
FRAT1
FGF13
FAM122B
FAAH2
EIF3K
EFNA5
DECR1
CYP27C1
CSRNP2
CRYBA4
COL17A1
CNIH3
CHODL
CDR2
CD48
CATSPER3
CARD11
CAMKK1
C1R
C11orf95
BICC1
BCL9
BCL11A
BACE2
APOBEC3D
ACHE
ADAMTSL2
CCDC102A
TMEM132C
BRINP1
SIX2
OLAH
ACBD7
ALS2CL
RFLNB
ABCC2
MTM1
GEMIN5
GRID2
WNT9A
UBE2H
TMEM164
PTCHD1
LZTS1
SFRP1
HAS2
HCLS1
DAPK1
MYO5B
CHMP4B
MFHAS1
CNOT11
MMP15
DES
ATXN1
ESYT3
LGR6
FZD10
APOBEC3F
RTP3
CHST4
PCDH15
UNG
ZNF729
FGF18
CAPN2
CORO2A
OTX2
SP5
HLA-F
MPC1
TUBB2B
TUBB2A
CEACAM1
CEACAM6
AMDHD1
ANKRD10
SPIN1
ZNF292
FLVCR1
ITGA6
PLEKHA4
RTL8C
CCNJ
UST
HCAR2
KIF17
CHN1
NUAK1
VIL1
AHCYL1
PIK3C2A
OOEP
C11orf74
NIT2
OXA1L
CASP6
CDCA7
MCUB
MANF
KIF21A
SERPINB1
ACADM
HSD17B4
GPR19
NIPA1
DZANK1
PTH1R
IL23A
PTPRZ1
VWDE
SOBP
PCDH18
SDC2
LY6E
GRIN2A
APOBEC3B
SYT1
GRAMD1A
SPRY2
AKNA
ARHGAP1
SHB
BCL3
IL4R
RASD1
NADK
VAV2
LARP6
VWA1
CD81
YWHAH
BOD1
CCNI
PABPN1
YBX1
CAPNS1
TMEM8A
UBALD2
PTMS
SAMD1
AKAP1
MTCL1
ADGRL1
TSPAN18
AFMID
SMIM22
SPRY1
CCDC28B
HMCN1
GALNT18
LRRN1
CHMP4C
HMGN3
MDFI
GIGYF1
RAPGEF1
NUP54
SUCLA2
ABRACL
HENMT1
MSH2
PCNA
G3BP2
CAAP1
DPYSL2
PCMTD2
SLCO4C1
ABCA1
SLC38A2
HSP90B1
LGR4
LAPTM4A
SKA3
IL15
STOM
CHST15
HESX1
ZFP36L1
IL32
SPRY4
LIM2
OTUD1
ATP8B2
PYGL
PLBD1
TGFB3
PRSS12
CGNL1
JAG1
KDM4A
GBX2
NR5A2
RPS6KA2
SEMA4D
ZNF462
NRG1
KCNS3
TSHZ3
PRSS35
TMEM229B
LSAMP
SLC16A10
GARS
SERPINB9
ADAMTS12
GABRQ
FMO5
LRIG1
COL5A1
CYP2B6
DACH1
PRELP
ELF3
MIIP
DNMT3L
CORO1C
UCP2
SNX8
AP2M1
PFKL
NDUFV1
RPUSD3
ALPL
ACE
GDPD2
SLC47A1
ETHE1
OXT
ATG9B
DLG3
GAS7
SLC9A3R2
SEMA4C
JUND
SLC44A2
NANOS1
NAGA
TNNC2
TRIM28
GNAI2
NFKB2
KHDC1L
POLR2I
ZNF296
GPRC5C
IFI16
MSH6
NF2
CCR8
FUCA1
PRPSAP1
KLK13
TBCD
DPF1
FAM46B
MT1X
RGCC
FAM124A
RRAD
EPPK1
VCX
VCX3A
DOCK6
KAZN
GTF3C1
SH3PXD2A
IGF2BP2
NGEF
