# Supplementary material for: NANOG initiates epiblast fate through the coordination of pluripotency genes expression
Source: Nat Commun. 2022 Jun 21;13:3550. doi: 10.1038/s41467-022-30858-8 (PMC9213552; doi:10.1038/s41467-022-30858-8)
Supplement: Supplementary file 11 — Supplementary Data 8 [file 41467_2022_30858_MOESM11_ESM.xlsx]

## Sheet: Feuil1
Embryos	Cells	Stage	Dataset	lineage	K-means cluster	Level FGF4
B20	B20C7	B4	M	ICMd	1	FGF4+
B20	B20C8	B4	M	ICMd	1	FGF4+
B24	B24C11	B4	M	ICMd	1	FGF4+
B24	B24C8	B4	M	ICMd	1	FGF4-
B26	B26C10	B4	M	ICMd	1	FGF4+
B26	B26C12	B4	M	ICMd	1	FGF4+
B26	B26C3	B4	M	ICMd	1	FGF4-
B26	B26C6	B4	M	ICMd	1	FGF4-
B48	B48C10	B4	M	ICMd	1	FGF4+
B48	B48C14	B4	M	ICMd	1	FGF4+
E5.10	E5.10.947	B	P	ICMd	1	FGF4+
E5.10	E5.10.950	B	P	ICMd	1	FGF4+
E5.11	E5.11.960	B	P	ICMd	1	FGF4+
E5.13	E5.13.1773	B	P	ICMd	1	FGF4+
E5.13	E5.13.1779	B	P	ICMd	1	FGF4+
E5.13	E5.13.1780	B	P	ICMd	1	FGF4+
E5.14	E5.14.1808	B	P	ICMd	1	FGF4+
E5.14	E5.14.1813	B	P	ICMd	1	FGF4+
E5.14	E5.14.1918	B	P	ICMd	1	FGF4+
E5.16	E5.16.1909	B	P	ICMd	1	FGF4+
E5.16	E5.16.1914	B	P	ICMd	1	FGF4+
E5.3	E5.3.49	B	P	ICMd	1	FGF4+
E5.3	E5.3.50	B	P	ICMd	1	FGF4+
E5.3	E5.3.58	B	P	ICMd	1	FGF4+
E5.3	E5.3.61	B	P	ICMd	1	FGF4+
E5.37	E5.37.3239	B	P	ICMd	1	FGF4+
E5.37	E5.37.3242	B	P	ICMd	1	FGF4+
E5.37	E5.37.3246	B	P	ICMd	1	FGF4+
E5.37	E5.37.3247	B	P	ICMd	1	FGF4+
E5.37	E5.37.3253	B	P	ICMd	1	FGF4+
E5.40	E5.40.3286	B	P	ICMd	1	FGF4+
E5.40	E5.40.3288	B	P	ICMd	1	FGF4+
E5.40	E5.40.3290	B	P	ICMd	1	FGF4+
E5.40	E5.40.3296	B	P	ICMd	1	FGF4+
E5.40	E5.40.3299	B	P	ICMd	1	FGF4+
E5.40	E5.40.3300	B	P	ICMd	1	FGF4+
E5.40	E5.40.3303	B	P	ICMd	1	FGF4+
E6.10	E6.10.1046	B	P	ICMd	1	FGF4+
E6.10	E6.10.1048	B	P	ICMd	1	FGF4+
E6.10	E6.10.1049	B	P	ICMd	1	FGF4+
E6.10	E6.10.1050	B	P	ICMd	1	FGF4+
E6.10	E6.10.1051	B	P	ICMd	1	FGF4+
E6.10	E6.10.1056	B	P	ICMd	1	FGF4+
E6.10	E6.10.1057	B	P	ICMd	1	FGF4+
E6.10	E6.10.1058	B	P	ICMd	1	FGF4-
E6.12	E6.12.1274	B	P	ICMd	1	FGF4+
E6.12	E6.12.1289	B	P	ICMd	1	FGF4+
E6.13	E6.13.1378	B	P	ICMd	1	FGF4+
E6.13	E6.13.1381	B	P	ICMd	1	FGF4+
E6.13	E6.13.1389	B	P	ICMd	1	FGF4+
E6.17	E6.17.1586	B	P	ICMd	1	FGF4+
E6.17	E6.17.1588	B	P	ICMd	1	FGF4+
E6.17	E6.17.1617	B	P	ICMd	1	FGF4-
E6.6	E6.6.722	B	P	ICMd	1	FGF4+
E6.8	E6.8.792	B	P	ICMd	1	FGF4+
E6.8	E6.8.794	B	P	ICMd	1	FGF4+
E6.8	E6.8.801	B	P	ICMd	1	FGF4+
E6.8	E6.8.802	B	P	ICMd	1	FGF4+
E6.8	E6.8.813	B	P	ICMd	1	FGF4+
E6.8	E6.8.815	B	P	ICMd	1	FGF4+
E6.8	E6.8.816	B	P	ICMd	1	FGF4+
E6.8	E6.8.820	B	P	ICMd	1	FGF4+
E6.9	E6.9.1024	B	P	ICMd	1	FGF4+
E7.10	E7.10.760	B	P	ICMd	1	FGF4+
E7.10	E7.10.761	B	P	ICMd	1	FGF4+
E7.10	E7.10.762	B	P	ICMd	1	FGF4+
E7.10	E7.10.764	B	P	ICMd	1	FGF4+
E7.10	E7.10.766	B	P	ICMd	1	FGF4+
E7.12	E7.12.858	B	P	ICMd	1	FGF4+
E7.12	E7.12.869	B	P	ICMd	1	FGF4+
E7.12	E7.12.871	B	P	ICMd	1	FGF4+
E7.8	E7.8.311	B	P	ICMd	1	FGF4+
E7.8	E7.8.312	B	P	ICMd	1	FGF4+
E7.8	E7.8.317	B	P	ICMd	1	FGF4+
E7.8	E7.8.329	B	P	ICMd	1	FGF4+
E7.9	E7.9.547	B	P	ICMd	1	FGF4+
E7.9	E7.9.554	B	P	ICMd	1	FGF4+
E7.9	E7.9.556	B	P	ICMd	1	FGF4+
E7.9	E7.9.569	B	P	ICMd	1	FGF4+
E7.9	E7.9.571	B	P	ICMd	1	FGF4+
lateBlasto.2	lateBlasto.2.1	B	Y	ICMd	1	FGF4+
lateBlasto.2	lateBlasto.2.2	B	Y	ICMd	1	FGF4+
lateBlasto.2	lateBlasto.2.3	B	Y	ICMd	1	FGF4+
lateBlasto.3	lateBlasto.3.4	B	Y	ICMd	1	FGF4+
lateBlasto.3	lateBlasto.3.5	B	Y	ICMd	1	FGF4+
B13	B13C3	B4	M	ICMd	2	FGF4+
B13	B13C4	B4	M	ICMd	2	FGF4+
B24	B24C10	B4	M	ICMd	2	FGF4+
B24	B24C3	B4	M	ICMd	2	FGF4+
B26	B26C4	B4	M	ICMd	2	FGF4-
B48	B48C01	B4	M	ICMd	2	FGF4+
B48	B48C02	B4	M	ICMd	2	FGF4-
B48	B48C05	B4	M	ICMd	2	FGF4+
B50	B50C01	B4	M	ICMd	2	FGF4-
E5.10	E5.10.932	B	P	ICMd	2	FGF4+
E5.10	E5.10.939	B	P	ICMd	2	FGF4+
E5.10	E5.10.941	B	P	ICMd	2	FGF4+
E5.10	E5.10.948	B	P	ICMd	2	FGF4+
E5.11	E5.11.955	B	P	ICMd	2	FGF4+
E5.11	E5.11.956	B	P	ICMd	2	FGF4+
E5.11	E5.11.957	B	P	ICMd	2	FGF4+
E5.11	E5.11.959	B	P	ICMd	2	FGF4+
E5.11	E5.11.961	B	P	ICMd	2	FGF4+
E5.11	E5.11.964	B	P	ICMd	2	FGF4+
E5.11	E5.11.965	B	P	ICMd	2	FGF4-
E5.12	E5.12.1036	B	P	ICMd	2	FGF4-
E5.12	E5.12.1037	B	P	ICMd	2	FGF4-
E5.12	E5.12.1041	B	P	ICMd	2	FGF4-
E5.13	E5.13.1750	B	P	ICMd	2	FGF4+
E5.13	E5.13.1751	B	P	ICMd	2	FGF4+
E5.13	E5.13.1752	B	P	ICMd	2	FGF4+
E5.13	E5.13.1753	B	P	ICMd	2	FGF4+
E5.13	E5.13.1755	B	P	ICMd	2	FGF4+
E5.13	E5.13.1757	B	P	ICMd	2	FGF4+
E5.13	E5.13.1759	B	P	ICMd	2	FGF4+
E5.13	E5.13.1763	B	P	ICMd	2	FGF4+
E5.13	E5.13.1764	B	P	ICMd	2	FGF4+
E5.13	E5.13.1765	B	P	ICMd	2	FGF4+
E5.13	E5.13.1768	B	P	ICMd	2	FGF4-
E5.13	E5.13.1774	B	P	ICMd	2	FGF4-
E5.13	E5.13.1776	B	P	ICMd	2	FGF4+
E5.14	E5.14.1782	B	P	ICMd	2	FGF4+
E5.14	E5.14.1784	B	P	ICMd	2	FGF4+
E5.14	E5.14.1787	B	P	ICMd	2	FGF4-
E5.14	E5.14.1788	B	P	ICMd	2	FGF4-
E5.14	E5.14.1794	B	P	ICMd	2	FGF4+
E5.14	E5.14.1806	B	P	ICMd	2	FGF4+
E5.14	E5.14.1807	B	P	ICMd	2	FGF4+
E5.16	E5.16.1890	B	P	ICMd	2	FGF4+
E5.16	E5.16.1896	B	P	ICMd	2	FGF4-
E5.16	E5.16.1897	B	P	ICMd	2	FGF4+
E5.16	E5.16.1898	B	P	ICMd	2	FGF4+
E5.16	E5.16.1910	B	P	ICMd	2	FGF4-
E5.16	E5.16.1913	B	P	ICMd	2	FGF4-
E5.3	E5.3.52	B	P	ICMd	2	FGF4-
E5.3	E5.3.59	B	P	ICMd	2	FGF4-
E5.37	E5.37.3231	B	P	ICMd	2	FGF4+
E5.37	E5.37.3232	B	P	ICMd	2	FGF4-
E5.37	E5.37.3245	B	P	ICMd	2	FGF4+
E5.38	E5.38.3255	B	P	ICMd	2	FGF4-
E5.38	E5.38.3256	B	P	ICMd	2	FGF4-
E5.39	E5.39.3262	B	P	ICMd	2	FGF4-
E5.39	E5.39.3263	B	P	ICMd	2	FGF4+
E5.39	E5.39.3264	B	P	ICMd	2	FGF4+
E5.40	E5.40.3280	B	P	ICMd	2	FGF4-
E5.40	E5.40.3281	B	P	ICMd	2	FGF4+
E5.40	E5.40.3282	B	P	ICMd	2	FGF4-
E5.40	E5.40.3284	B	P	ICMd	2	FGF4-
E5.40	E5.40.3287	B	P	ICMd	2	FGF4+
E5.40	E5.40.3289	B	P	ICMd	2	FGF4+
E5.40	E5.40.3292	B	P	ICMd	2	FGF4-
E5.40	E5.40.3293	B	P	ICMd	2	FGF4-
E5.40	E5.40.3297	B	P	ICMd	2	FGF4+
E5.40	E5.40.3302	B	P	ICMd	2	FGF4+
E5.40	E5.40.3304	B	P	ICMd	2	FGF4+
E5.5	E5.5.93	B	P	ICMd	2	FGF4+
E5.5	E5.5.94	B	P	ICMd	2	FGF4+
E5.6	E5.6.361	B	P	ICMd	2	FGF4-
E5.8	E5.8.920	B	P	ICMd	2	FGF4+
E5.8	E5.8.921	B	P	ICMd	2	FGF4-
E5.8	E5.8.922	B	P	ICMd	2	FGF4+
E5.9	E5.9.925	B	P	ICMd	2	FGF4+
E5.9	E5.9.927	B	P	ICMd	2	FGF4+
E5.9	E5.9.928	B	P	ICMd	2	FGF4-
E5.9	E5.9.931	B	P	ICMd	2	FGF4+
E5.early.36	E5.early.36.3223	B2+	P	ICMd	2	FGF4-
E6.10	E6.10.1047	B	P	ICMd	2	FGF4+
E6.10	E6.10.1052	B	P	ICMd	2	FGF4+
E6.10	E6.10.1055	B	P	ICMd	2	FGF4+
E6.10	E6.10.1061	B	P	ICMd	2	FGF4+
E6.12	E6.12.1269	B	P	ICMd	2	FGF4+
E6.16	E6.16.1501	B	P	ICMd	2	FGF4+
E6.17	E6.17.1612	B	P	ICMd	2	FGF4+
E6.6	E6.6.708	B	P	ICMd	2	FGF4+
E6.6	E6.6.715	B	P	ICMd	2	FGF4+
E6.6	E6.6.716	B	P	ICMd	2	FGF4+
E6.6	E6.6.717	B	P	ICMd	2	FGF4-
E6.6	E6.6.718	B	P	ICMd	2	FGF4+
E6.6	E6.6.720	B	P	ICMd	2	FGF4+
E6.6	E6.6.721	B	P	ICMd	2	FGF4+
E6.8	E6.8.821	B	P	ICMd	2	FGF4+
E6.8	E6.8.822	B	P	ICMd	2	FGF4+
E7.10	E7.10.767	B	P	ICMd	2	FGF4+
E7.10	E7.10.768	B	P	ICMd	2	FGF4+
E7.6	E7.6.262	B	P	ICMd	2	FGF4+
E7.6	E7.6.264	B	P	ICMd	2	FGF4+
E7.6	E7.6.266	B	P	ICMd	2	FGF4-
E7.8	E7.8.333	B	P	ICMd	2	FGF4+
lateBlasto.3	lateBlasto.3.1	B	Y	ICMd	2	FGF4+
B13	B13C2	B4	M	ICMd	4	FGF4-
B20	B20C4	B4	M	ICMd	4	FGF4-
B20	B20C6	B4	M	ICMd	4	FGF4-
B26	B26C2	B4	M	ICMd	4	FGF4-
B48	B48C03	B4	M	ICMd	4	FGF4-
B48	B48C04	B4	M	ICMd	4	FGF4-
B48	B48C06	B4	M	ICMd	4	FGF4-
B48	B48C13	B4	M	ICMd	4	FGF4-
B52	B52C09	B4	M	ICMd	4	FGF4-
E5.1	E5.1.31	B	P	ICMd	4	FGF4-
E5.10	E5.10.937	B	P	ICMd	4	FGF4-
E5.10	E5.10.938	B	P	ICMd	4	FGF4-
E5.10	E5.10.940	B	P	ICMd	4	FGF4-
E5.10	E5.10.942	B	P	ICMd	4	FGF4-
E5.10	E5.10.943	B	P	ICMd	4	FGF4-
E5.11	E5.11.951	B	P	ICMd	4	FGF4-
E5.11	E5.11.953	B	P	ICMd	4	FGF4-
E5.11	E5.11.962	B	P	ICMd	4	FGF4-
E5.11	E5.11.963	B	P	ICMd	4	FGF4-
E5.11	E5.11.966	B	P	ICMd	4	FGF4-
E5.12	E5.12.1035	B	P	ICMd	4	FGF4-
E5.12	E5.12.1038	B	P	ICMd	4	FGF4-
E5.13	E5.13.1754	B	P	ICMd	4	FGF4+
E5.13	E5.13.1756	B	P	ICMd	4	FGF4+
E5.13	E5.13.1770	B	P	ICMd	4	FGF4-
E5.13	E5.13.1771	B	P	ICMd	4	FGF4-
E5.13	E5.13.1777	B	P	ICMd	4	FGF4+
E5.13	E5.13.1778	B	P	ICMd	4	FGF4-
E5.14	E5.14.1783	B	P	ICMd	4	FGF4+
E5.14	E5.14.1786	B	P	ICMd	4	FGF4-
E5.14	E5.14.1789	B	P	ICMd	4	FGF4-
E5.14	E5.14.1793	B	P	ICMd	4	FGF4-
E5.14	E5.14.1795	B	P	ICMd	4	FGF4-
E5.14	E5.14.1811	B	P	ICMd	4	FGF4-
E5.14	E5.14.1916	B	P	ICMd	4	FGF4+
E5.14	E5.14.1919	B	P	ICMd	4	FGF4+
E5.14	E5.14.1924	B	P	ICMd	4	FGF4-
E5.16	E5.16.1891	B	P	ICMd	4	FGF4-
E5.37	E5.37.3243	B	P	ICMd	4	FGF4+
E5.40	E5.40.3298	B	P	ICMd	4	FGF4-
E6.10	E6.10.1043	B	P	ICMd	4	FGF4+
E6.10	E6.10.1044	B	P	ICMd	4	FGF4+
E6.10	E6.10.1045	B	P	ICMd	4	FGF4-
E6.10	E6.10.1060	B	P	ICMd	4	FGF4-
E6.11	E6.11.1068	B	P	ICMd	4	FGF4-
E6.12	E6.12.1281	B	P	ICMd	4	FGF4-
E6.13	E6.13.1382	B	P	ICMd	4	FGF4+
E6.6	E6.6.723	B	P	ICMd	4	FGF4-
E6.6	E6.6.724	B	P	ICMd	4	FGF4-
E7.11	E7.11.841	B	P	ICMd	4	FGF4-
E7.11	E7.11.842	B	P	ICMd	4	FGF4+
E7.11	E7.11.843	B	P	ICMd	4	FGF4+
E7.11	E7.11.844	B	P	ICMd	4	FGF4+
E7.11	E7.11.845	B	P	ICMd	4	FGF4+
E7.11	E7.11.847	B	P	ICMd	4	FGF4-
E7.12	E7.12.857	B	P	ICMd	4	FGF4-
E7.12	E7.12.872	B	P	ICMd	4	FGF4-
E7.12	E7.12.879	B	P	ICMd	4	FGF4+
E7.13	E7.13.882	B	P	ICMd	4	FGF4-
E7.13	E7.13.883	B	P	ICMd	4	FGF4-
E7.13	E7.13.884	B	P	ICMd	4	FGF4-
E7.14	E7.14.894	B	P	ICMd	4	FGF4-
E7.14	E7.14.904	B	P	ICMd	4	FGF4+
E7.14	E7.14.905	B	P	ICMd	4	FGF4+
E7.14	E7.14.906	B	P	ICMd	4	FGF4-
E7.14	E7.14.907	B	P	ICMd	4	FGF4-
E7.9	E7.9.550	B	P	ICMd	4	FGF4-
lateBlasto.2	lateBlasto.2.8	B	Y	ICMd	4	FGF4+
lateBlasto.3	lateBlasto.3.2	B	Y	ICMd	4	FGF4+
B11	B11C16	B2+	M	ICMp	3.1	NA
B11	B11C3	B2+	M	ICMp	3.1	NA
B11	B11C4	B2+	M	ICMp	3.1	NA
B11	B11C6	B2+	M	ICMp	3.1	NA
B11	B11C7	B2+	M	ICMp	3.1	NA
B11	B11C8	B2+	M	ICMp	3.1	NA
B11	B11C9	B2+	M	ICMp	3.1	NA
B28	B28C5	B4	M	ICMp	3.1	NA
E5.12	E5.12.1039	B	P	ICMp	3.1	NA
E5.12	E5.12.1042	B	P	ICMp	3.1	NA
E5.15	E5.15.1820	B	P	ICMp	3.1	NA
E5.15	E5.15.1821	B	P	ICMp	3.1	NA
E5.15	E5.15.1823	B	P	ICMp	3.1	NA
E5.15	E5.15.1825	B	P	ICMp	3.1	NA
E5.15	E5.15.1827	B	P	ICMp	3.1	NA
E5.15	E5.15.1828	B	P	ICMp	3.1	NA
E5.15	E5.15.1829	B	P	ICMp	3.1	NA
E5.15	E5.15.1830	B	P	ICMp	3.1	NA
E5.15	E5.15.1831	B	P	ICMp	3.1	NA
E5.15	E5.15.1834	B	P	ICMp	3.1	NA
E5.15	E5.15.1835	B	P	ICMp	3.1	NA
E5.15	E5.15.1837	B	P	ICMp	3.1	NA
E5.15	E5.15.1838	B	P	ICMp	3.1	NA
E5.15	E5.15.1839	B	P	ICMp	3.1	NA
E5.15	E5.15.1841	B	P	ICMp	3.1	NA
E5.15	E5.15.1842	B	P	ICMp	3.1	NA
E5.15	E5.15.1843	B	P	ICMp	3.1	NA
E5.15	E5.15.1844	B	P	ICMp	3.1	NA
E5.16	E5.16.1900	B	P	ICMp	3.1	NA
E5.16	E5.16.1903	B	P	ICMp	3.1	NA
E5.16	E5.16.1911	B	P	ICMp	3.1	NA
E5.2	E5.2.40	B	P	ICMp	3.1	NA
E5.2	E5.2.48	B	P	ICMp	3.1	NA
E5.3	E5.3.55	B	P	ICMp	3.1	NA
E5.37	E5.37.3234	B	P	ICMp	3.1	NA
E5.39	E5.39.3266	B	P	ICMp	3.1	NA
E5.39	E5.39.3269	B	P	ICMp	3.1	NA
E5.40	E5.40.3283	B	P	ICMp	3.1	NA
E5.41	E5.41.3307	B	P	ICMp	3.1	NA
E5.41	E5.41.3309	B	P	ICMp	3.1	NA
E5.41	E5.41.3310	B	P	ICMp	3.1	NA
E5.41	E5.41.3318	B	P	ICMp	3.1	NA
E5.41	E5.41.3322	B	P	ICMp	3.1	NA
E5.41	E5.41.3323	B	P	ICMp	3.1	NA
E5.41	E5.41.3324	B	P	ICMp	3.1	NA
E5.41	E5.41.3325	B	P	ICMp	3.1	NA
E5.41	E5.41.3326	B	P	ICMp	3.1	NA
E5.41	E5.41.3327	B	P	ICMp	3.1	NA
E5.42	E5.42.3329	B	P	ICMp	3.1	NA
E5.42	E5.42.3330	B	P	ICMp	3.1	NA
E5.42	E5.42.3334	B	P	ICMp	3.1	NA
E5.42	E5.42.3335	B	P	ICMp	3.1	NA
E5.42	E5.42.3340	B	P	ICMp	3.1	NA
E5.43	E5.43.3348	B	P	ICMp	3.1	NA
E5.43	E5.43.3353	B	P	ICMp	3.1	NA
E5.43	E5.43.3356	B	P	ICMp	3.1	NA
E5.6	E5.6.362	B	P	ICMp	3.1	NA
E5.6	E5.6.372	B	P	ICMp	3.1	NA
E5.6	E5.6.379	B	P	ICMp	3.1	NA
E5.6	E5.6.382	B	P	ICMp	3.1	NA
E5.7	E5.7.674	B	P	ICMp	3.1	NA
E5.7	E5.7.675	B	P	ICMp	3.1	NA
E5.7	E5.7.676	B	P	ICMp	3.1	NA
E5.7	E5.7.677	B	P	ICMp	3.1	NA
E5.7	E5.7.678	B	P	ICMp	3.1	NA
E5.7	E5.7.679	B	P	ICMp	3.1	NA
E5.7	E5.7.680	B	P	ICMp	3.1	NA
E5.7	E5.7.681	B	P	ICMp	3.1	NA
E5.7	E5.7.682	B	P	ICMp	3.1	NA
E5.7	E5.7.683	B	P	ICMp	3.1	NA
E5.7	E5.7.684	B	P	ICMp	3.1	NA
E5.7	E5.7.686	B	P	ICMp	3.1	NA
E5.7	E5.7.687	B	P	ICMp	3.1	NA
E5.7	E5.7.688	B	P	ICMp	3.1	NA
E5.7	E5.7.689	B	P	ICMp	3.1	NA
E5.7	E5.7.691	B	P	ICMp	3.1	NA
E5.7	E5.7.697	B	P	ICMp	3.1	NA
E5.7	E5.7.698	B	P	ICMp	3.1	NA
E5.7	E5.7.701	B	P	ICMp	3.1	NA
E5.7	E5.7.703	B	P	ICMp	3.1	NA
E5.7	E5.7.705	B	P	ICMp	3.1	NA
M42	M42C02	MC	M	ICMp	3.1	NA
M42	M42C03	MC	M	ICMp	3.1	NA
M42	M42C04	MC	M	ICMp	3.1	NA
M42	M42C05	MC	M	ICMp	3.1	NA
M42	M42C06	MC	M	ICMp	3.1	NA
M42	M42C07	MC	M	ICMp	3.1	NA
M42	M42C09	MC	M	ICMp	3.1	NA
B11	B11C11	B2+	M	others	3.2	NA
B11	B11C12	B2+	M	others	3.2	NA
B11	B11C13	B2+	M	others	3.2	NA
B11	B11C15	B2+	M	others	3.2	NA
B11	B11C18	B2+	M	others	3.2	NA
B22	B22C1	B3	M	others	3.2	NA
B22	B22C12	B3	M	others	3.2	NA
B22	B22C14	B3	M	others	3.2	NA
B22	B22C2	B3	M	others	3.2	NA
B22	B22C3	B3	M	others	3.2	NA
B22	B22C4	B3	M	others	3.2	NA
B22	B22C6	B3	M	others	3.2	NA
E5.1	E5.1.28	B	P	others	3.2	NA
E5.1	E5.1.30	B	P	others	3.2	NA
E5.1	E5.1.32	B	P	others	3.2	NA
E5.10	E5.10.934	B	P	others	3.2	NA
E5.10	E5.10.935	B	P	others	3.2	NA
E5.10	E5.10.936	B	P	others	3.2	NA
E5.10	E5.10.949	B	P	others	3.2	NA
E5.12	E5.12.1028	B	P	others	3.2	NA
E5.12	E5.12.1029	B	P	others	3.2	NA
E5.12	E5.12.1031	B	P	others	3.2	NA
E5.12	E5.12.1033	B	P	others	3.2	NA
E5.12	E5.12.1034	B	P	others	3.2	NA
E5.14	E5.14.1798	B	P	others	3.2	NA
E5.14	E5.14.1802	B	P	others	3.2	NA
E5.15	E5.15.1822	B	P	others	3.2	NA
E5.15	E5.15.1840	B	P	others	3.2	NA
E5.16	E5.16.1885	B	P	others	3.2	NA
E5.16	E5.16.1887	B	P	others	3.2	NA
E5.16	E5.16.1889	B	P	others	3.2	NA
E5.16	E5.16.1893	B	P	others	3.2	NA
E5.16	E5.16.1894	B	P	others	3.2	NA
E5.16	E5.16.1904	B	P	others	3.2	NA
E5.16	E5.16.1905	B	P	others	3.2	NA
E5.16	E5.16.1906	B	P	others	3.2	NA
E5.16	E5.16.1907	B	P	others	3.2	NA
E5.16	E5.16.1908	B	P	others	3.2	NA
E5.16	E5.16.1915	B	P	others	3.2	NA
E5.2	E5.2.38	B	P	others	3.2	NA
E5.2	E5.2.41	B	P	others	3.2	NA
E5.2	E5.2.42	B	P	others	3.2	NA
E5.2	E5.2.43	B	P	others	3.2	NA
E5.2	E5.2.45	B	P	others	3.2	NA
E5.2	E5.2.46	B	P	others	3.2	NA
E5.2	E5.2.47	B	P	others	3.2	NA
E5.3	E5.3.51	B	P	others	3.2	NA
E5.3	E5.3.54	B	P	others	3.2	NA
E5.3	E5.3.56	B	P	others	3.2	NA
E5.3	E5.3.57	B	P	others	3.2	NA
E5.3	E5.3.60	B	P	others	3.2	NA
E5.37	E5.37.3235	B	P	others	3.2	NA
E5.37	E5.37.3237	B	P	others	3.2	NA
E5.39	E5.39.3274	B	P	others	3.2	NA
E5.40	E5.40.3278	B	P	others	3.2	NA
E5.41	E5.41.3305	B	P	others	3.2	NA
E5.41	E5.41.3306	B	P	others	3.2	NA
E5.41	E5.41.3308	B	P	others	3.2	NA
E5.41	E5.41.3313	B	P	others	3.2	NA
E5.41	E5.41.3315	B	P	others	3.2	NA
E5.41	E5.41.3316	B	P	others	3.2	NA
E5.41	E5.41.3317	B	P	others	3.2	NA
E5.41	E5.41.3321	B	P	others	3.2	NA
E5.41	E5.41.3328	B	P	others	3.2	NA
E5.42	E5.42.3331	B	P	others	3.2	NA
E5.42	E5.42.3332	B	P	others	3.2	NA
E5.42	E5.42.3337	B	P	others	3.2	NA
E5.43	E5.43.3343	B	P	others	3.2	NA
E5.43	E5.43.3349	B	P	others	3.2	NA
E5.43	E5.43.3358	B	P	others	3.2	NA
E5.5	E5.5.100	B	P	others	3.2	NA
E5.5	E5.5.101	B	P	others	3.2	NA
E5.5	E5.5.92	B	P	others	3.2	NA
E5.5	E5.5.96	B	P	others	3.2	NA
E5.5	E5.5.97	B	P	others	3.2	NA
E5.5	E5.5.98	B	P	others	3.2	NA
E5.5	E5.5.99	B	P	others	3.2	NA
E5.6	E5.6.360	B	P	others	3.2	NA
E5.6	E5.6.368	B	P	others	3.2	NA
E5.6	E5.6.369	B	P	others	3.2	NA
E5.6	E5.6.373	B	P	others	3.2	NA
E5.7	E5.7.690	B	P	others	3.2	NA
E5.7	E5.7.692	B	P	others	3.2	NA
E5.7	E5.7.693	B	P	others	3.2	NA
E5.7	E5.7.695	B	P	others	3.2	NA
E5.7	E5.7.696	B	P	others	3.2	NA
E5.7	E5.7.700	B	P	others	3.2	NA
E5.7	E5.7.702	B	P	others	3.2	NA
E5.7	E5.7.704	B	P	others	3.2	NA
E5.7	E5.7.706	B	P	others	3.2	NA
E5.8	E5.8.916	B	P	others	3.2	NA
E5.8	E5.8.918	B	P	others	3.2	NA
E5.9	E5.9.930	B	P	others	3.2	NA
E5.early.36	E5.early.36.3217	B2+	P	others	3.2	NA
E5.early.36	E5.early.36.3228	B2+	P	others	3.2	NA
M42	M42C08	MC	M	others	3.2	NA
M42	M42C10	MC	M	others	3.2	NA
B11	B11C5	B2+	M	others	3.3	NA
B28	B28C6	B4	M	others	3.3	NA
B28	B28C8	B4	M	others	3.3	NA
E5.10	E5.10.933	B	P	others	3.3	NA
E5.10	E5.10.944	B	P	others	3.3	NA
E5.10	E5.10.945	B	P	others	3.3	NA
E5.11	E5.11.952	B	P	others	3.3	NA
E5.12	E5.12.1027	B	P	others	3.3	NA
E5.13	E5.13.1760	B	P	others	3.3	NA
E5.13	E5.13.1761	B	P	others	3.3	NA
E5.13	E5.13.1762	B	P	others	3.3	NA
E5.13	E5.13.1766	B	P	others	3.3	NA
E5.13	E5.13.1767	B	P	others	3.3	NA
E5.13	E5.13.1775	B	P	others	3.3	NA
E5.13	E5.13.1781	B	P	others	3.3	NA
E5.14	E5.14.1791	B	P	others	3.3	NA
E5.14	E5.14.1792	B	P	others	3.3	NA
E5.14	E5.14.1797	B	P	others	3.3	NA
E5.14	E5.14.1923	B	P	others	3.3	NA
E5.14	E5.14.1925	B	P	others	3.3	NA
E5.15	E5.15.1824	B	P	others	3.3	NA
E5.15	E5.15.1826	B	P	others	3.3	NA
E5.15	E5.15.1836	B	P	others	3.3	NA
E5.15	E5.15.1845	B	P	others	3.3	NA
E5.16	E5.16.1888	B	P	others	3.3	NA
E5.16	E5.16.1899	B	P	others	3.3	NA
E5.16	E5.16.1901	B	P	others	3.3	NA
E5.16	E5.16.1912	B	P	others	3.3	NA
E5.39	E5.39.3267	B	P	others	3.3	NA
E5.40	E5.40.3279	B	P	others	3.3	NA
E5.40	E5.40.3285	B	P	others	3.3	NA
E5.40	E5.40.3291	B	P	others	3.3	NA
E5.40	E5.40.3294	B	P	others	3.3	NA
E5.42	E5.42.3333	B	P	others	3.3	NA
E5.42	E5.42.3336	B	P	others	3.3	NA
E5.43	E5.43.3347	B	P	others	3.3	NA
E5.43	E5.43.3350	B	P	others	3.3	NA
E5.43	E5.43.3352	B	P	others	3.3	NA
E5.43	E5.43.3354	B	P	others	3.3	NA
E5.43	E5.43.3355	B	P	others	3.3	NA
E5.43	E5.43.3357	B	P	others	3.3	NA
E5.43	E5.43.3359	B	P	others	3.3	NA
E5.43	E5.43.3360	B	P	others	3.3	NA
E5.43	E5.43.3361	B	P	others	3.3	NA
E5.43	E5.43.3362	B	P	others	3.3	NA
E5.43	E5.43.3363	B	P	others	3.3	NA
E5.43	E5.43.3364	B	P	others	3.3	NA
E5.43	E5.43.3365	B	P	others	3.3	NA
E5.5	E5.5.91	B	P	others	3.3	NA
E5.5	E5.5.95	B	P	others	3.3	NA
E5.6	E5.6.363	B	P	others	3.3	NA
E5.6	E5.6.364	B	P	others	3.3	NA
E5.6	E5.6.365	B	P	others	3.3	NA
E5.6	E5.6.371	B	P	others	3.3	NA
E5.6	E5.6.375	B	P	others	3.3	NA
E5.7	E5.7.685	B	P	others	3.3	NA
E5.7	E5.7.694	B	P	others	3.3	NA
E5.8	E5.8.915	B	P	others	3.3	NA
E5.8	E5.8.919	B	P	others	3.3	NA
E5.9	E5.9.923	B	P	others	3.3	NA
E5.9	E5.9.924	B	P	others	3.3	NA
E5.9	E5.9.929	B	P	others	3.3	NA
E5.early.36	E5.early.36.3215	B2+	P	others	3.3	NA
E5.early.36	E5.early.36.3216	B2+	P	others	3.3	NA
E5.early.36	E5.early.36.3218	B2+	P	others	3.3	NA
E5.early.36	E5.early.36.3219	B2+	P	others	3.3	NA
E5.early.36	E5.early.36.3220	B2+	P	others	3.3	NA
E5.early.36	E5.early.36.3221	B2+	P	others	3.3	NA
E5.early.36	E5.early.36.3222	B2+	P	others	3.3	NA
E5.early.36	E5.early.36.3224	B2+	P	others	3.3	NA
E5.early.36	E5.early.36.3225	B2+	P	others	3.3	NA
E5.early.36	E5.early.36.3226	B2+	P	others	3.3	NA
E5.early.36	E5.early.36.3227	B2+	P	others	3.3	NA
M42	M42C11	MC	M	others	3.3	NA
