# Supplementary material for: NANOG initiates epiblast fate through the coordination of pluripotency genes expression
Source: Nat Commun. 2022 Jun 21;13:3550. doi: 10.1038/s41467-022-30858-8 (PMC9213552; doi:10.1038/s41467-022-30858-8)
Supplement: Supplementary file 18 — Supplementary Data 15 [file 41467_2022_30858_MOESM18_ESM.xlsx]

## Sheet: Figure 1e, Supp Data 2
Single cell WT-Ref analyses (see Supplementary data 2)
Wilcoxon tests for significant expression differences between Fgf4+ and Fgf4- cells at the different stages
Significant differences are highlighted
	32C	64C	90C
Acvr1b	0.88	0.034	0.34
Axin2	0.98	0.62	0.54
Bmp4	0.12	0.65	0.00088
Bmpr1a	0.81	0.54	0.026
Bmpr2	0.42	0.22	0.58
Cdx2	0.47	0.49	0.97
Col4a1	0.47	0.1047	0.000099
Crxos	0.88	0.38	0.0107
Csde1	0.68	0.23	0.37
Dab2	0.37	0.77	0.000001
Dkk1	0.84	0.62	0.0012
Dusp4	0.4	0.155	0.000002
Dusp6	0.75	0.36	0.58
Enox1	0.59	0.25	0.000002
Epha4	0.42	0.802	0.048
Esrrb	0.68	0.32	0.0048
Etv4	0.84	0.49	0.0012
Etv5	0.0051	0.14	0.000002
Fgf3	0.4	0.74	0.0038
Fgfr1	0.504	0.0964	0.97
Fgfr2	0.0051	0.47	0.0000071
Fgfr3	0.74	0.34	0.00014
Fgfr4	0.68	0.57	0.013
FoxA2	0.84	0.71	0.000019
Foxq1	0.84	0.25	0.000012
Gata3	0.59	0.3	0.26
Gata4	0.084	0.0466	0.000019
Gata6	0.47	0.00016	0.0005
Gdf3	0.14	0.0344	0.00478
Gdf9	0.17	1	0.0015
Gsc	0.77	0.47	0.403
Hhex	0.063	0.95	0.011
Hnf1b	0.88	0.104	0.000031
Hnf4a	0.18	0.74	0.708
Id2	0.88	0.23	0.0358
Klf2	0.013	0.0058	0.000001
Klf4	0.14	0.0179	0.00027
Klf5	0.069	0.95	0.0019
Lama1	0.91	0.088	0.0000071
Lats1	0.85	0.58	0.71
Lats2	0.84	0.77	0.25
Lefty1	0.84	0.83	0.79
Nanog	0.0058	0.0037	0.000002
Otx2	0.0104	0.47	0.0643
Pdgfa	0.076	0.92	0.15
Pdgfra	0.53	0.0017	0.0002
Pecam1	0.029	0.14	0.0015
Pou5f1	0.53	0.11	0.012
Prdm14	0.0043	0.23	0.0014
Serpinh1	0.59	0.02007	0.0000071
Socs3	0.65	0.48	0.8
Sox2	0.0068	0.0344	0.000002
Sox17	0.65	0.0003	0.000068
Sox21	0.0202	0.1048	0.000012
Spry4	0.68	0.602	0.97
Tbx3	0.504	0.45	0.0185
Tdgf1	0.0105	0.0038	0.0000071
Tfcp2l1	0.102	0.22	0.54
Tfe3	0.07	0.45	0.056
Tgfbr1	0.17	0.1048	0.23
Zfp281	0.13	0.096	0.341
Zfp42	0.98	0.0086	0.000012
Zscan4d	0.2	0.71	0.31

## Sheet: Supp Data 6-32C
ICM analyses at 32C (see Supplementary data 6)
Wilcoxon tests to compare gene expression levels between WT and samples with the indicated genotypes.
Significant differences are highlighted
	WT vs
	N-/-	G-/-	DKO
Bmp4	1	0.22	0.67
Cdx2	0.42	0.28	0.42
Dusp4	0.032	0.093	0.29
Enox1	0.031	0.43	0.15
Epha4	0.22	0.22	0.0079
Esrrb	0.53	0.28	0.42
Etv4	0.15	0.011	0.31
Etv5	0.056	0.43	0.84
Fgf4	0.0079	0.0295	0.69
Fgfr1	0.032	0.28	0.841
Fgfr2	0.84	0.17	0.15
Foxq1	0.31	0.44	0.31
Gata3	0.84	0.17	0.69
Gata4	0.15	0.13	0.42
Gata6	0.095	0.94	0.15
Gdf3	1	0.94	1
Hhex	0.69	0.093	0.22
Hnf1b	0.032	0.093	0.69
Id2	1	0.52	0.55
Klf2	1	0.94	0.22
Klf4	1	0.17	0.84
Klf5	0.309	0.0031	0.22
Nanog	0.0159	0.62	0.15
Nodal	0.8	0.43	0.18
Otx2	0.42	0.28	0.84
Pdgfa	0.54	0.17	0.31
Pdgfra	0.69	0.0031	0.0079
Pecam1	0.84	0.44	0.84
Pou5f1	0.056	0.62	1
Prdm14	0.15	0.22	0.54
Serpinh1	0.84	0.0031	0.0079
Sox2	0.22	0.52	0.31
Sox17	0.69	0.72	0.84
Sox21	1	0.72	0.032
Spry4	0.0952	0.0653	1
Tdgf1	0.42	0.94	1
Zfp42	0.84	0.94	0.42

## Sheet: Supp Data 6-90C
ICM analyses at 90C (see Supplementary data 6)
Wilcoxon tests to compare gene expression levels between WT and samples with the indicated genotypes.
Significant differences are highlighted
	WT vs
	N-/-	G-/-	DKO
Bmp4	0.0087	0.03	0.0095
Cdx2	0.0152	0.0519	0.35
Dusp4	0.0043	0.0519	0.0095
Enox1	0.24	0.0043	1
Epha4	0.93	0.32	0.0095
Esrrb	0.015	0.24	0.76
Etv4	0.69	0.0043	0.35
Etv5	0.31	0.03	0.038
Fgf4	0.24	0.0173	1
Fgfr1	0.31	0.25	0.26
Fgfr2	0.93	0.0043	0.76
Foxq1	0.132	0.052	0.038
Gata3	0.065	0.052	0.91
Gata4	0.093	0.17	0.35
Gata6	0.17	0.0043	0.019
Gdf3	0.69	0.24	0.019
Hhex	1	0.42	0.114
Hnf1b	1	0.66	0.61
Id2	0.93	0.082	0.067
Klf2	1	0.12	0.0095
Klf4	0.93	0.24	0.067
Klf5	0.18	0.052	0.914
Nanog	0.0022	0.42	0.0095
Nodal	0.18	0.0213	0.47
Otx2	0.48	0.79	0.91
Pdgfa	0.94	0.18	0.76
Pdgfra	0.13	0.0043	0.0095
Pecam1	0.69	0.052	0.067
Pou5f1	0.24	0.24	0.35
Prdm14	0.0022	0.0043	0.47
Serpinh1	0.58	0.17	0.067
Sox2	1	0.082	0.114
Sox17	0.026	0.03	0.114
Sox21	0.94	0.66	0.76
Spry4	0.0649	0.0043	0.2571
Tdgf1	0.58	0.53	0.019
Zfp42	0.3	0.0043	0.76

## Sheet: Supp data 7b
Single-cell analyses in mutants at 32-50C (see Supplementary data 7)
Wilcoxon tests to compare gene expression levels between WT and samples with the indicated genotypes.
Significant differences are highlighted
	WT vs
	N-/-	G-/-	DKO
Bmp4	0.0303	0.000031	0.95
Bmpr1a	0.597	0.0149	0.0072
Crxos	0.48	0.23	0.91
Dab2	0.03521	0.01211	0.00012
Dkk1	0.85	0.54	0.22
Dusp4	0.94	0.96	0.0034
Enox1	0.0012	0.0000000032	0.00066
Esrrb	0.00031	0.0018	0.0743
Fgf4	0.00018	0.0447	0.28
Fgfr1	0.01126	0.15	0.00823
Fgfr2	0.00051	0.00024	0.14
Gata3	0.0048	0.26	0.000052
Gata4	0.16	0.98	0.0055
Gata6	0.56	0.54	0.000000000006
Gdf3	0.27	0.47	0.17
Gsc	0.0044	0.0045	0.36
Hhex	0.66	0.78	0.66
Hnf1b	0.68	0.66	0.56
Id2	0.24	0.96	0.062
Lats2	0.13	0.23	0.00000036
Lefty1	0.27	0.56	0.0034
Nanog	0.000000022	0.38	0.49
Otx2	0.83	0.45	0.13
Pdgfra	0.33	0.000057	0.00039
Pecam1	0.28	0.63	0.66
Pou5f1	0.0173	0.097	0.00339
Prdm14	0.000000073	0.0000000032	0.83
Socs3	0.65	0.85	0.0014
Sox2	0.0352	0.0012	0.037
Sox17	0.28	0.51	0.0014
Sox21	0.43	0.013	0.48
Spry4	0.047	0.000000019	0.00047
Tbx3	0.55	0.16	0.00012
Tdgf1	0.0859	0.0045	0.75
Tfcp2l1	0.52	0.65	0.0106
Zfp281	0.63	0.12	0.00072
Zfp42	0.50214	0.00038	0.000011
Zscan4d	0.085	0.22	0.69

## Sheet: Supp Fig 4b
Single-cell RNAseq analyses: two-sided Wilcoxon test between Fgf4+ and Fgf4- cells
	E16+ vs E16-	E32+ vs E32-
Bmp4	0.52034	0.01439
Etv5	0.01973	0.05158
Fgf4	0.0000027	0.0000011
Fgfr2	0.0966	0.0759
Gata6	0.7493	0.0843
Gdf3	0.2268	0.01536
Klf2	0.0887	0.0033
Klf4	0.56	0.115
Nanog	0.2812	0.0381
Pou2f3	0.04239	0.04532
Sox2	0.64171	0.0116
Tdgf1	0.7023	0.02339
Utf1	0.02836	0.00237
Zfp42	0.26449	0.38521
