# Supplementary material for: NANOG initiates epiblast fate through the coordination of pluripotency genes expression
Source: Nat Commun. 2022 Jun 21;13:3550. doi: 10.1038/s41467-022-30858-8 (PMC9213552; doi:10.1038/s41467-022-30858-8)
Supplement: Supplementary file 20 — Source Data [file 41467_2022_30858_MOESM20_ESM.xlsx]

## Sheet: Figure 1b-e
Source data for Figures 1b,c,d,e; For Supp Fig 1a,b; 2a,b; 3; 6; For Supp table 1;2
Single cell RTqPCR
Biomark Fluidigm 96-well plate
Code	Name	Alk4	Alk5	Aurka	Aurkc	Axin2	Bmp4	Bmpr1a	Bmpr2	Ccna1	Ccna2	Ccnb1	ccnd3	Ccne1	Cdc25a	Cdc25b	Cdk1	Cdt1	Cdx2	Col4a1	Crxos	Csde1	Dab2	Dkk1	Dusp4	Dusp6	Enox1	Epha4	Esrrb	Etv4	Etv5	Fgf3	Fgf4	Fgfr1	Fgfr2	Fgfr3	Fgfr4	Foxa2	Foxq1	Gata3	Gata4	Gata6	Gbx2	Gdf3	Gdf9	Gmnn	Gsc	Hhex	Hnf1b
WTref_32C	32e1c1	35	16.8303	18.0577	35	23.5152	18.3397	16.9694	20.0238	23.9276	16.1622	15.7118	23.4032	18.4041	35	35	19.9439	17.4539	22.0624	16.9329	15.3514	16.7834	17.8819	35	35	35	25.2068	16.6954	35	35	19.8236	35	21.9218	15.8573	21.4304	35	35	35	35	19.1625	35	16.6312	35	18.0206	35	17.8941	24.6398	35	35
WTref_32C	32e1c3	19.3898	16.8394	16.6414	35	35	35	15.6768	16.7235	35	13.9479	13.8163	18.9517	16.9046	35	35	17.136	15.4294	22.6564	16.6311	14.8113	14.63	17.512	35	35	35	18.2464	15.7624	15.7089	35	16.9104	18.9246	24.0342	13.8825	18.7185	35	19.3484	35	35	35	19.2534	15.9626	35	18.031	35	16.2988	19.8968	20.8084	35
WTref_32C	32e1c4	18.0931	17.4864	16.9905	35	20.6342	35	16.435	18.1758	35	14.6568	14.5771	19.4876	17.269	35	35	19.2844	15.6654	18.441	16.9085	15.1744	15.9115	14.4212	35	17.4826	19.6534	35	17.5294	17.8332	35	18.5789	35	21.9764	15.3435	20.5704	35	20.5125	35	35	18.3169	18.9039	14.4831	35	35	20.5187	17.007	20.9931	35	19.676
WTref_32C	32e1c5	19.4602	16.6236	17.0953	35	21.1251	20.6148	15.6528	16.9654	22.2077	14.4679	13.5267	18.1794	17.8528	35	35	17.4037	15.4101	19.8265	16.092	14.4526	14.9942	16.7584	35	35	35	20.4965	15.0723	15.5305	35	18.0004	35	19.5493	14.3085	18.8465	35	20.2158	35	35	18.785	19.0203	15.0479	35	17.7176	20.1314	16.7635	19.113	35	35
WTref_32C	32e1c6	18.4337	16.9706	17.9024	35	19.9741	21.0686	15.9469	16.7296	35	14.6987	14.2513	21.1924	17.3183	35	35	18.4528	16.2635	20.1221	16.8119	14.7606	15.1701	14.8436	35	17.6059	19.2686	21.8856	15.3813	15.5573	35	17.6779	35	35	13.6878	19.1776	35	35	35	35	35	19.9175	13.9201	35	18.8684	18.5841	16.8794	19.546	35	35
WTref_32C	32e1c7	35	16.5884	16.8412	35	20.1229	19.2168	15.8437	18.0623	35	14.6154	13.7847	18.8934	18.3831	35	35	17.8885	15.7578	21.8859	16.0401	14.171	15.2481	17.1809	35	17.4789	24.4617	19.8752	15.4712	16.1551	35	18.7741	35	35	13.8521	19.0383	35	35	35	35	35	20.1444	14.2955	35	18.3153	35	15.8699	19.1497	35	19.3949
WTref_32C	32e2c1	16.8286	16.7012	16.5592	35	35	19.8895	15.0605	17.0058	35	13.5772	13.1912	17.157	18.85	35	35	17.6262	15.0023	15.5883	17.2014	14.4531	14.9766	12.6755	35	17.5801	19.5815	35	16.8082	17.5798	35	21.536	35	21.6434	15.0947	16.8052	19.0498	19.8872	35	35	14.8245	35	15.5586	35	18.924	17.2837	16.6219	22.2661	35	35
WTref_32C	32e2c2	17.5151	17.2319	18.2111	35	35	35	15.8505	18.6746	35	15.1163	14.4127	16.6204	18.69	35	35	19.0741	16.5483	22.3334	17.3754	14.8182	16.4701	16.5855	35	35	35	35	15.5564	18.1353	35	20.5879	35	35	14.7096	20.4403	35	19.538	35	35	35	20.6291	16.6188	35	18.0154	35	17.353	21.2773	35	35
WTref_32C	32e2c3	18.9648	16.9713	17.2226	35	35	20.5864	16.716	17.9376	35	14.9529	14.2259	16.6371	18.8644	35	35	17.5714	15.4293	19.2617	16.7064	14.4039	16.3828	17.5824	35	17.4473	35	22.7441	17.3465	16.5605	35	20.3621	35	19.3655	14.8003	16.8883	35	35	35	35	17.2855	20.8584	14.9965	35	18.006	18.4523	17.3826	19.4271	22.3389	20.9962
WTref_32C	32e3c1	20.4729	18.2873	17.9802	35	22.3908	35	16.2878	18.7247	35	14.4273	14.1061	18.7755	20.9647	35	35	18.5858	16.3068	19.711	15.5118	14.6352	16.1845	17.0278	35	35	35	21.7061	20.8372	16.314	35	18.5776	35	21.0094	15.5165	21.3229	35	35	35	35	35	35	14.4133	35	17.4819	18.5012	16.6643	35	20.8113	35
WTref_32C	32e3c2	18.6676	18.3184	17.6218	35	35	35	16.4435	18.2243	35	15.0343	14.5564	19.3503	18.3792	35	22.9038	18.3555	16.3626	20.8857	16.9036	14.9837	16.9461	17.1103	35	35	20.6509	35	17.5172	17.3236	35	21.1014	35	20.1305	15.1491	22.0386	35	21.205	35	35	17.5249	23.5831	16.1159	35	18.5391	18.7349	16.8201	22.1979	23.1581	35
WTref_32C	32e3c3	18.4437	16.9332	16.928	35	22.6479	20.8441	16.6276	20.1018	27.8695	14.5422	14.0072	19.1745	18.5541	35	23.8132	18.2127	16.0638	20.5983	15.0165	15.0802	16.2144	15.6217	35	18.4219	21.5073	20.7835	16.9789	16.0295	35	19.2553	35	21.0072	14.6587	18.122	35	35	35	35	17.6825	35	14.6342	35	18.2078	35	16.8192	35	35	35
WTref_32C	32e4c1	18.7598	17.7431	17.5848	35	35	35	16.3293	35	35	14.0424	13.8373	18.596	15.2703	35	35	18.2842	15.9889	21.8085	16.0819	14.6258	15.5687	13.2452	35	17.5247	22.3913	35	17.8788	17.3549	35	22.679	35	35	16.0881	16.9753	18.0066	20.3427	35	35	35	35	14.4858	35	35	35	17.0575	35	35	35
WTref_32C	32e4c2	18.9338	16.4389	17.5149	35	35	35	15.5237	18.4443	35	14.095	13.9657	19.1162	16.8752	35	35	18.9906	15.4253	22.7751	15.9432	14.8819	15.6299	17.3046	35	18.9392	20.0262	35	16.5302	16.7822	35	22.2355	35	35	15.8753	17.4226	35	35	35	35	35	20.259	15.5485	35	17.4548	35	17.1954	35	35	21.3785
WTref_32C	32e4c3	19.8377	16.8797	17.4601	35	35	35	16.2898	19.6262	35	14.4673	14.1505	19.1758	16.7551	35	35	18.8048	15.691	20.8706	17.3371	14.3667	15.4816	15.5299	35	35	35	35	16.4935	16.1189	35	20.9876	35	35	15.3963	17.6678	35	35	35	35	35	23.2346	14.3849	35	35	35	16.6972	21.4614	35	35
WTref_32C	32e4c4	20.1141	17.3217	17.4114	35	21.441	16.4558	16.2754	18.8459	35	14.586	13.1827	17.4841	16.6368	35	35	18.4888	15.2987	22.9421	15.6616	14.9366	15.4069	16.9606	35	35	35	35	16.0846	15.5795	35	20.9197	35	35	16.1521	16.3502	35	20.3469	35	35	35	19.1344	14.7098	23.1121	18.3745	35	16.1066	19.6313	35	35
WTref_32C	32e4c5	18.7983	17.2988	17.9458	26.538	35	35	16.7555	18.3003	35	14.1079	14.7244	18.6047	17.7931	35	35	19.5961	15.208	23.6476	16.7834	14.7532	15.2685	17.8538	35	35	35	21.3468	16.0297	16.8719	35	19.9465	35	35	14.9683	18.3472	35	20.3681	35	35	19.2687	20.9679	15.4607	35	17.6496	19.8647	16.4756	21.2389	18.8099	35
WTref_32C	32e4c6	35	16.8259	17.5707	35	22.7138	35	17.2879	18.2354	35	14.3431	14.0773	18.3929	17.4014	35	35	18.2573	15.7333	20.4456	16.3745	13.9921	15.6462	16.6955	35	35	35	20.6997	16.7589	16.3368	35	19.6066	35	35	14.8559	16.456	35	19.4557	35	35	35	21.3549	14.8793	35	17.9561	18.1566	17.3371	35	35	35
WTref_32C	32e4c7	35	17.8998	17.1841	35	35	18.5401	16.9961	18.3002	35	14.7689	14.1946	17.5688	17.361	35	21.6099	18.7974	16.2757	25.3275	16.7297	15.3434	15.9978	17.1025	35	20.5593	35	35	16.0186	16.6429	35	23.0538	35	35	15.4863	17.6837	18.7175	21.1777	35	35	35	19.4115	15.2027	35	20.8687	21.2521	17.306	35	35	23.3595
WTref_32C	32e5c1	17.1037	16.3691	17.8421	35	24.8199	35	15.6522	17.9634	35	13.9372	13.7462	17.9114	17.6366	35	35	17.9249	15.7065	17.4776	18.2373	15.8055	15.5782	11.8802	35	16.9227	20.826	35	17.9158	19.324	35	23.3192	35	35	15.873	16.2834	35	18.0438	35	35	15.5982	20.5063	15.1591	35	35	35	16.5644	35	35	21.2927
WTref_32C	32e5c2	19.2741	17.3955	17.696	35	35	21.4887	15.7948	17.2385	35	14.1494	14.2227	17.9562	17.7746	35	35	16.9004	16.3824	20.305	17.8918	16.1652	15.5825	15.9679	35	35	20.1173	35	14.4935	17.0572	35	19.7959	35	20.1227	15.2672	18.9939	35	20.1022	35	35	35	20.6159	17.4869	35	17.5091	17.9135	16.378	35	35	35
WTref_32C	32e5c3	16.8083	16.6356	16.1204	35	35	35	15.8678	17.5114	35	13.7821	13.7868	18.1271	17.2094	35	35	17.5281	15.2421	17.0498	18.3568	15.5634	15.58	12.6865	35	17.6558	35	35	15.7341	17.6269	35	22.8137	35	35	14.9454	16.6314	35	35	35	35	14.7575	19.3884	14.9408	35	18.4421	18.5486	16.2677	20.9211	35	22.6003
WTref_32C	32e5c4	16.9024	16.4549	16.2001	35	35	35	15.1581	16.5376	35	12.934	13.3453	17.7636	17.9786	35	35	17.3864	15.398	16.3907	17.8141	15.4288	15.1511	12.3534	35	15.9553	19.1485	35	16.7505	18.987	35	22.3495	35	35	15.3338	16.8273	35	18.8546	35	35	14.647	21.3662	15.7166	35	18.6252	18.1631	15.9961	20.9822	35	35
WTref_32C	32e5c5	21.04	17.4074	17.7053	35	35	21.5887	17.0322	18.065	35	14.2541	14.0728	18.1817	18.5026	35	35	18.0905	15.452	24.1898	17.4481	16.9675	15.5082	17.7113	35	35	35	35	17.2162	16.4897	35	19.091	20.1223	23.1816	15.2814	24.7785	35	17.1867	35	35	35	35	14.3049	35	18.9348	19.8624	16.7326	35	35	19.6549
WTref_32C	32e7c1	17.3846	16.2542	17.0849	35	35	19.3598	15.8074	17.409	35	13.1028	12.9425	17.7964	17.7553	35	35	17.7963	15.7799	16.9154	17.6411	15.647	15.0185	13.3811	35	17.0365	20.8607	35	15.6704	16.025	35	18.651	35	17.8893	14.9488	17.1473	35	20.2371	35	35	14.9398	35	13.9859	35	18.5667	17.4898	15.9922	18.9536	21.3868	20.0028
WTref_32C	32e7c2	18.3358	17.4257	17.655	35	35	35	16.4126	18.8075	35	13.516	13.4298	17.4401	17.9098	35	35	18.8538	15.4134	17.2918	18.2632	15.9784	15.637	13.3613	35	17.5458	19.1931	35	15.5099	16.864	35	20.3188	35	35	14.6908	17.6167	35	18.3951	35	35	15.8633	20.5094	14.2216	35	21.2062	17.4966	17.0537	19.1067	35	35
WTref_32C	32e7c3	17.5051	16.7611	15.8964	35	27.5293	21.5653	15.1908	16.764	35	12.9776	12.3675	16.6087	18.0171	35	35	15.7256	14.9113	17.759	15.7541	15.1283	15.3417	12.637	35	16.9377	20.5611	35	15.5555	16.2309	35	20.5993	35	22.3232	14.71	17.6234	18.9695	17.665	35	35	14.9544	35	14.4291	35	19.6414	19.3873	15.594	19.8296	22.8708	35
WTref_32C	32e7c4	17.6336	16.4206	17.4504	35	35	35	16.6963	18.0185	35	14.493	13.6601	18.9251	20.2362	35	35	18.78	15.0787	16.0562	19.9612	16.5543	16.0984	11.6939	35	15.798	17.7758	35	18.3684	19.7299	35	23.094	35	35	17.5819	17.295	35	35	35	35	14.059	21.1007	15.5032	35	35	35	16.5484	35	35	35
WTref_32C	32e7c5	18.7291	18.6967	19.8116	35	35	35	16.6368	20.1539	35	14.6981	15.1486	19.4386	19.0155	35	35	19.2829	15.1783	19.3856	17.5713	15.9051	15.7726	14.964	35	18.8162	22.3397	35	35	17.8785	35	19.8632	35	21.2014	15.5778	35	35	22.5309	35	35	17.6081	21.4809	15.5758	35	18.4731	19.8769	16.4262	19.0649	22.3135	35
WTref_64C	64E3c2	19.4156	17.6033	19.8766	35	35	17.0297	17.7247	19.1197	35	15.5185	14.9828	17.9537	21.8401	35	35	18.0251	15.4068	19.9639	19.0955	15.8886	15.3958	16.337	35	19.2791	21.696	35	16.779	16.4262	35	18.4448	35	17.4358	15.0543	18.8491	35	35	35	35	16.9719	35	12.6203	35	18.633	35	16.4383	19.693	35	20.2336
WTref_64C	64E3c3	35	17.1303	18.8808	35	35	15.4394	16.8262	35	35	15.4347	15.641	16.761	19.087	35	35	18.9652	15.468	19.331	17.7981	16.175	15.8242	16.5763	35	18.4899	20.2028	24.2162	15.3115	17.0592	20.7405	18.9819	35	20.153	15.1097	17.8202	35	19.8355	21.5015	21.0439	16.2155	22.1145	12.6293	35	18.64	35	18.0042	19.4885	35	22.9248
WTref_64C	64E3c4	19.2902	17.3914	16.5511	35	19.5469	13.9439	18.0804	18.4185	35	14.5715	14.3618	17.4709	17.4144	35	20.6554	17.1927	15.4489	21.25	15.8621	15.3686	15.5355	18.0039	35	35	21.3093	35	16.494	16.258	35	18.6888	35	19.9795	14.8248	17.5655	35	35	35	23.209	16.8635	18.2004	12.2819	35	17.6886	35	17.4142	19.8023	35	35
WTref_64C	64E3c5	17.8311	18.6332	18.1134	35	23.5506	15.5926	16.6404	17.8758	35	15.4926	14.9103	17.4914	20.0404	35	35	19.0803	16.6931	18.3863	15.9065	16.5568	15.8565	16.3203	35	15.9108	20.5834	35	18.7797	16.8651	35	20.7085	35	35	15.2468	15.7605	35	18.3717	21.0829	17.3704	16.0864	15.0988	12.6588	35	35	35	17.8616	35	21.9278	18.1737
WTref_64C	64E3c6	18.7167	18.3056	19.6134	35	22.0019	15.1871	17.2195	19.7627	35	16.1938	16.0783	17.852	19.1556	35	35	19.8519	16.5137	19.9177	16.2634	17.1755	16.6664	17.1149	35	16.5536	20.6305	22.54	16.4671	17.3894	35	20.4001	35	35	15.1622	16.531	35	19.9953	35	21.058	16.508	17.0794	13.0352	23.3057	35	35	17.6159	22.5969	35	17.745
WTref_64C	64E3c7	18.0276	18.3076	17.4152	35	20.6573	14.6242	16.2039	18.9605	35	15.772	14.3031	16.4696	21.2698	16.7177	35	16.7802	16.3315	19.4541	18.927	15.2208	15.9871	15.6319	35	18.4027	20.8248	20.3566	14.0621	16.6041	35	18.3951	22.0716	19.2169	14.2536	16.8527	35	18.9325	35	35	16.055	19.1101	13.1394	35	17.6183	35	16.9763	21.7664	35	18.1194
WTref_64C	64E4c1	19.413	16.91	19.4798	35	21.0402	15.6211	16.7046	20.8707	35	15.2381	15.7345	17.1797	21.2482	17.7642	35	17.6196	15.0569	21.3447	16.7094	16.0357	15.5007	18.2089	35	35	35	35	16.0089	15.1008	35	18.7666	35	18.8252	14.5721	18.1297	18.9646	35	35	35	17.1643	20.0758	12.4311	35	19.2228	18.9227	16.6769	22.0032	35	20.7007
WTref_64C	64e4c2	18.4221	16.5924	16.1061	35	22.1606	14.3522	16.1851	18.9774	35	14.6471	13.5848	16.1363	17.739	35	35	17.1954	14.5777	22.9465	15.3562	16.0059	15.1156	17.1959	35	17.3181	21.1775	18.0964	14.8072	15.4693	35	17.7814	35	17.8773	13.8483	18.3363	35	21.3315	35	35	17.5113	17.1858	12.5875	35	17.0939	35	16.0584	20.2726	35	18.6961
WTref_64C	64e4c3	18.1552	16.8288	17.9085	35	35	15.4369	15.9565	19.1973	35	15.2696	15.2467	17.0602	18.3213	35	35	18.7327	14.6065	20.5842	15.4317	15.4273	16.2793	18.0381	35	19.5427	19.973	20.945	15.0628	15.5718	35	18.9732	35	35	14.3872	18.9298	35	21.0014	35	35	17.1687	19.0765	12.7591	23.5556	17.5492	35	16.5201	17.9983	20.754	19.5931
WTref_64C	64e4c4	18.1214	16.1677	17.246	35	19.0559	13.1475	15.7242	17.8489	35	13.6295	13.501	15.8175	17.9787	35	35	17.3641	14.3199	21.4698	14.1099	13.9949	14.2763	16.7873	35	35	18.9625	21.6645	14.5174	13.8162	35	16.5177	21.6619	21.8273	13.0923	18.649	35	35	35	35	17.1884	16.9258	11.5804	35	16.7392	35	16.5413	19.1544	20.0347	18.6088
WTref_64C	64e4c5	18.1068	17.9759	19.0069	35	19.943	15.1329	16.5769	18.7552	35	14.8244	14.8639	17.6186	18.3724	35	35	19.2308	14.2133	22.1597	15.5195	15.3971	14.845	19.2939	35	35	35	35	15.4424	15.2161	35	18.5721	35	35	14.5998	16.82	35	35	19.748	35	18.4464	17.7716	12.0444	35	17.5014	35	17.0482	19.8395	20.4314	20.0315
WTref_64C	64e4c6	18.039	17.9413	18.8321	35	21.1769	14.8783	17.1018	19.0211	35	15.7112	15.2974	18.007	18.5042	35	35	18.9689	15.156	21.1278	16.1175	16.384	15.8991	18.0165	35	18.143	18.9092	23.6473	16.6911	16.333	22.2581	20.1995	35	20.7682	14.5465	18.7317	35	24.742	35	35	18.4212	20.6997	12.7614	35	18.3645	35	17.7202	19.7277	35	21.9104
WTref_64C	64e5c1	19.2246	17.2726	18.6384	35	21.151	14.5562	16.9575	19.0619	35	15.3422	14.8766	17.9861	18.0798	35	35	17.7222	15.1384	23.8666	16.3265	15.409	15.5552	17.6582	35	17.905	19.3061	19.9715	15.4193	16.1222	20.3778	18.7219	35	19.6101	14.5577	19.0052	35	35	35	35	16.7112	17.6985	13.0752	35	17.6823	21.3303	16.291	19.7314	35	19.2811
WTref_64C	64e5c2	18.1561	17.9853	19.5311	35	21.1293	16.6339	16.6978	19.7187	35	15.8499	15.4274	17.9328	20.781	35	35	18.6135	15.1751	19.607	16.8018	16.1383	16.1654	16.6538	35	18.1464	35	21.4338	17.5048	16.6017	24.2855	19.5618	35	35	14.876	19.1746	35	20.7026	35	21.4119	17.6317	19.4506	12.1984	35	35	35	18.1601	20.8649	35	19.7376
WTref_64C	64e5c3	19.812	17.282	17.1771	35	20.218	16.5629	16.9818	18.4474	35	15.3528	15.0714	18.1449	20.299	35	35	18.0244	15.523	35	18.3689	15.3256	15.7213	16.2528	35	35	21.3815	21.2141	15.3956	16.1168	35	18.8788	35	19.7382	14.2336	16.9121	35	19.8801	35	35	17.0879	20.0642	13.1202	35	17.6238	35	16.6531	19.9302	24.8213	35
WTref_64C	64e5c4	18.8855	17.9873	17.508	35	23.5566	18.3521	16.7556	18.9901	35	15.8215	14.9685	19.1048	20.3477	35	35	17.815	16.0464	17.8544	16.4298	15.8692	15.9095	14.8858	35	17.4279	21.1743	21.9219	16.9131	16.7105	23.1661	19.9893	35	19.977	14.4996	17.3869	35	18.7397	35	35	15.8613	19.9506	13.028	35	18.1809	20.3506	17.7849	23.3563	35	20.5779
WTref_64C	64e5c5	18.2844	17.836	20.033	35	35	17.5791	17.0931	19.6053	35	15.5878	15.3551	18.5957	19.4434	35	35	18.1746	15.8394	19.206	17.8733	16.1007	15.8805	16.1366	35	35	35	19.7088	16.1399	16.5877	35	19.4799	35	20.3862	14.5684	17.561	35	20.14	35	35	16.1888	20.4716	12.7555	35	18.6654	20.3896	17.2854	19.9948	35	35
WTref_64C	64e5c6	18.2678	18.0882	18.6253	35	35	15.9693	17.4915	19.6149	35	15.8599	15.2563	18.1652	19.3961	35	35	19.6627	16.4343	20.4432	16.5768	16.5305	16.1935	16.9216	35	20.0178	20.5649	21.7783	17.4913	17.3347	35	19.7276	35	22.1908	14.6177	17.7423	35	18.4438	35	23.2741	16.763	19.2003	12.9829	35	18.1895	18.7669	19.6191	19.3792	35	35
WTref_64C	64e5c7	17.2383	17.3988	20.4662	35	35	17.5391	16.7267	18.1235	35	16.243	15.4307	19.1961	19.5985	35	35	19.4921	15.9327	18.4839	17.7493	16.4451	16.3088	15.7304	35	18.9705	18.2293	35	16.025	16.8099	35	20.0816	35	23.0467	14.7519	17.0432	35	18.8001	35	35	16.5389	19.9058	13.2304	35	17.5814	35	17.1778	22.8483	35	21.0316
WTref_64C	64e6c1	17.4013	17.44	17.8378	35	19.7065	15.1543	16.4901	20.4428	35	14.6213	14.209	16.9018	17.2421	35	35	18.606	14.7287	23.9138	14.9473	15.038	15.0852	18.805	35	35	35	19.5356	15.6087	15.9149	35	18.517	35	19.5886	14.8255	35	35	35	35	35	35	35	12.2289	35	18.0933	35	16.1752	22.8985	35	21.7178
WTref_64C	64e6c3	17.2264	16.9456	17.4054	35	35	16.0515	16.7843	19.841	35	14.6751	14.8669	16.9026	18.1255	35	35	19.1585	15.7551	23.497	17.3587	15.6918	15.9077	21.4577	35	17.3616	20.8736	20.7559	15.9747	16.7342	19.4635	19.0518	21.3496	19.4547	14.5486	35	35	35	35	35	35	35	12.8019	35	19.6918	20.8805	17.0146	22.406	35	35
WTref_64C	64e6c4	16.1722	18.0415	17.6961	35	18.4781	14.5508	16.3342	18.2137	35	14.5139	13.8347	16.1271	15.9851	35	35	17.7697	14.6405	21.962	16.1874	14.7506	14.6044	14.9753	35	17.5707	35	35	16.0344	16.3671	21.7775	19.1417	35	35	14.1121	18.6043	35	35	35	35	35	20.742	11.6078	35	17.8463	35	16.0506	21.1634	35	20.0683
WTref_64C	64e6c5	16.7949	17.0838	18.2739	35	35	14.6517	16.7634	18.1124	24.4659	14.5236	14.3783	16.7339	16.8049	35	35	18.6426	15.018	21.5001	14.7552	15.5411	15.1498	17.7111	35	17.5314	35	22.401	18.4545	16.5244	20.8613	18.4011	35	35	14.5182	17.4599	35	35	35	19.6839	35	17.4367	12.0736	35	17.6727	35	17.2717	19.7989	35	19.2572
WTref_64C	64e6c6	20.8418	18.4164	19.689	35	21.4213	17.1252	18.2549	18.775	35	14.6442	14.8808	17.4058	18.8134	35	35	19.7036	16.0792	24.228	17.2224	15.2255	15.4726	16.9773	35	35	35	19.4904	18.4115	17.6256	35	19.386	35	22.0935	14.5538	35	35	35	35	35	20.2637	20.5069	12.7444	35	19.6564	35	16.7186	23.4683	35	19.3918
WTref_64C	64e7c1	18.3866	17.4626	19.5349	35	21.0399	16.2881	18.1031	20.0453	35	16.2657	15.2697	17.2455	19.0017	35	35	19.2905	15.9213	35	17.2936	16.9397	16.3785	21.1866	35	35	20.6585	18.934	16.5258	16.4837	35	19.4557	35	21.7368	16.2246	35	35	35	35	35	35	19.3172	13.0415	35	17.8322	35	17.6227	21.6241	35	35
WTref_64C	64e7c2	19.0638	17.8579	19.1705	35	35	15.4607	17.5123	21.1154	35	16.0586	14.8586	16.9081	18.2319	35	35	19.2604	15.4394	35	19.193	16.065	15.8363	20.6735	35	18.124	18.6858	21.5628	16.453	16.6988	20.4509	19.2918	24.113	19.9762	14.9969	19.4477	35	35	35	35	35	35	12.6267	35	35	21.7192	16.6469	20.669	35	35
WTref_64C	64e7c3	17.9022	17.401	18.1929	35	19.9711	14.9228	16.9556	17.8024	35	14.3276	14.7699	17.6474	17.9514	35	21.1376	20.3461	15.1176	22.9948	16.4151	16.4235	15.4183	18.3665	35	17.5584	22.4081	20.0101	15.3099	16.6896	19.7359	19.1316	35	35	14.8587	17.7071	35	35	35	35	35	18.1052	12.0867	35	18.3246	20.8742	16.7906	35	35	35
WTref_64C	64e7c4	19.4254	17.3782	21.9753	35	19.8438	15.442	17.166	20.7467	35	15.5658	15.8561	17.4514	18.6632	35	35	19.534	15.7224	35	17.9411	17.4179	15.6544	35	35	18.156	19.3793	19.3679	16.0329	17.3111	35	19.2586	35	19.2449	15.2543	35	35	35	35	35	35	23.3321	12.5802	22.3981	18.1263	35	18.35	18.78	35	35
WTref_64C	64e7c5	19.8475	18.9958	19.6098	35	18.6713	15.6969	17.2109	19.2641	35	15.05	14.0464	15.8138	18.7676	35	35	17.339	15.9266	22.6412	16.2252	16.4148	15.4648	17.0974	35	17.5292	19.9049	35	16.0696	15.8069	20.2742	18.462	35	19.4456	14.7255	20.7369	35	35	35	35	19.1793	19.1779	12.5206	35	17.6437	19.8556	17.4854	23.3409	35	20.327
WTref_64C	64e8c1	17.9299	17.1508	16.7252	35	21.2308	15.3849	16.1856	17.8213	35	14.7626	13.7156	17.1203	19.3554	35	35	17.55	15.5242	24.7862	13.6824	16.6889	15.8118	18.7942	19.5832	15.3099	35	22.7019	16.0877	16.9713	35	19.5252	35	22.1818	14.4566	16.0973	35	21.1306	19.1622	18.0172	35	15.4509	13.0509	24.0261	18.7736	35	17.6207	19.3727	35	17.4563
WTref_64C	64e8c2	18.412	16.9543	17.3651	35	19.6254	14.6132	17.011	19.21	35	14.9402	14.2381	16.694	20.2664	35	35	18.2824	15.6846	21.9339	17.2223	18.3889	15.7646	20.0729	35	15.7356	18.0556	20.1487	15.2972	16.9203	22.8381	18.571	19.9226	35	14.6295	35	35	35	35	20.939	35	19.2877	12.2841	35	35	19.1874	16.7521	19.9958	35	20.3028
WTref_64C	64e8c4	17.8218	16.5376	18.6219	35	20.1845	16.2421	17.172	18.8974	35	14.5538	14.5773	17.8953	18.9507	35	35	18.8398	16.2266	22.2374	14.3817	19.0331	15.7478	18.3204	21.5909	16.5208	35	22.0304	16.8008	18.139	19.5532	20.654	21.5822	20.4448	14.7942	16.3455	19.8547	35	35	17.6253	35	14.5856	12.6849	35	18.4533	35	17.1243	19.746	22.0124	17.9441
WTref_64C	64e8c5	17.8156	18.1702	18.7729	35	20.687	18.9335	16.7175	17.2549	35	15.4798	14.5528	16.431	16.9202	35	35	19.1329	15.605	35	13.3248	16.5152	15.9543	16.1138	18.8809	15.0901	35	35	15.2605	17.4491	35	19.8233	20.1564	35	15.6389	16.4747	35	19.2207	19.4975	17.1872	35	14.8143	12.3191	35	18.5602	18.9026	17.3695	20.4348	35	16.4312
WTref_90C	90e1c1	17.4121	18.4641	20.8685	35	35	17.4982	16.6326	19.4081	35	16.4006	15.4727	17.5157	19.1989	35	35	19.1576	15.9577	22.0638	18.2478	17.3714	16.0981	17.8393	35	35	35	20.2861	15.2339	16.8252	35	18.0593	35	18.1841	16.3852	18.6767	35	35	35	35	18.251	35	17.9772	35	19.6781	35	16.7249	35	35	35
WTref_90C	90e1c4	18.8726	18.956	21.6142	35	35	16.7491	15.9832	18.9046	35	15.8861	15.3337	18.079	20.7487	35	35	22.5513	16.2674	25.135	15.7062	17.4158	16.5737	15.3154	18.2452	16.3504	35	22.5453	16.5254	16.5165	35	19.9023	19.2177	35	16.3702	16.3893	35	35	19.1091	16.7819	35	15.2542	14.7843	35	19.2408	35	17.4491	22.6753	35	16.2795
WTref_90C	90e1c6	19.0759	18.2364	19.1288	35	20.0378	13.7672	16.1932	18.3903	35	14.7074	14.212	19.467	20.6578	35	35	17.9607	15.6998	21.6711	14.9643	16.844	16.1431	18.0025	17.6846	17.4688	18.3064	19.2627	15.3821	17.7039	35	19.204	22.4828	23.175	14.3209	15.9166	17.3495	35	35	19.6158	18.4182	15.5082	13.8028	35	18.6462	35	17.3122	35	35	17.2406
WTref_90C	90e1c7	17.966	18.323	21.4537	35	21.1093	14.4373	16.1521	19.0377	35	14.721	14.6227	17.7958	17.9136	35	35	18.4817	15.7956	21.136	15.4032	16.9013	15.576	18.1503	20.9558	17.794	35	19.2301	15.7928	15.8176	20.7346	17.6617	35	18.924	15.2827	18.5125	35	20.6945	35	18.1245	18.2174	18.4362	16.4602	35	21.4836	35	17.4047	35	35	17.2576
WTref_90C	90e2c2	17.4382	17.1201	16.2286	35	35	14.8189	16.0308	18.5819	35	14.1564	13.4621	16.0997	18.8268	35	35	17.1597	14.766	21.8856	17.2081	16.2768	14.8513	15.8674	22.6351	17.5985	35	16.9105	15.2974	15.0136	20.2977	17.0578	21.5301	18.2678	15.4032	18.3514	35	35	35	35	17.9652	19.0053	16.5693	21.8682	16.6707	35	16.2706	35	35	20.3588
WTref_90C	90e2c3	17.055	16.7773	16.7924	35	35	15.6006	16.2554	17.4416	22.3476	14.344	13.244	17.6871	17.6836	35	35	16.9834	15.4151	21.1015	16.9603	16.4483	15.3215	16.3932	21.2856	35	19.4534	18.5554	16.1438	14.9047	35	17.3382	21.1727	18.4051	14.987	18.4491	35	20.6765	20.9659	35	17.0614	19.0271	18.3246	35	17.2664	22.8677	15.7835	19.7973	35	17.9406
WTref_90C	90e2c4	17.8313	16.6655	17.2309	35	20.2594	13.9526	16.2258	17.1696	21.1693	14.809	13.4083	17.1381	18.4468	35	20.2613	17.983	15.5838	20.7636	16.9729	16.375	14.5202	15.9168	22.9098	17.8524	20.1976	18.3651	14.7085	15.8659	19.5065	16.985	35	18.909	15.1	18.75	35	20.0183	35	18.4022	18.0788	19.3312	16.8749	35	17.1498	35	16.6669	19.5112	21.0658	18.3307
WTref_90C	90e2c5	18.2868	16.915	18.2427	35	22.7057	14.9281	15.9082	19.0093	35	15.044	13.6599	16.4346	19.3499	35	35	17.282	15.6126	20.541	17.6428	15.8378	15.1552	16.4519	22.2885	17.3929	35	19.3399	15.3299	15.1745	24.2164	17.0252	35	18.8042	14.3721	18.4128	35	35	35	20.0763	18.6739	18.968	16.9187	35	18.0072	19.6776	16.7874	18.9071	35	17.1819
WTref_90C	90e2c6	18.1498	17.4472	18.0594	35	24.3721	17.316	15.892	18.8579	21.1549	13.6088	13.3599	16.7511	18.1503	35	35	18.0146	15.2771	22.165	13.3478	16.6698	15.2559	12.6412	17.5287	16.3003	35	22.4656	17.39	18.4732	18.5571	20.1436	18.2629	35	15.031	15.2599	17.6043	18.3961	16.4578	16.2195	17.8392	14.6019	14.455	35	18.5089	18.419	16.4051	22.3532	21.7921	14.3743
WTref_90C	90e3c1	16.3573	16.3571	16.5886	35	20.1648	14.3597	15.0608	18.0892	35	13.9582	12.6099	16.1939	16.7022	35	35	17.6143	15.7428	16.8082	14.8069	15.6186	13.9452	14.1202	35	15.3631	19.1525	17.6476	14.4884	15.5035	35	16.047	35	21.5927	14.1616	16.1167	35	19.0952	35	19.271	15.5457	16.733	14.3389	35	17.4765	35	16.1042	19.2477	35	18.5048
WTref_90C	90e3c3	17.8811	16.8065	18.2573	35	21.2491	15.5604	16.3471	18.5773	35	14.9227	14.7466	18.8418	18.3376	35	35	17.9421	16.6977	21.8099	14.2196	17.506	15.9042	14.3406	17.8862	15.2282	35	19.6906	23.186	17.5699	20.809	19.6947	19.2492	35	14.994	16.0523	16.6302	35	18.4225	17.7028	35	15.6013	13.7352	35	20.5519	18.8442	18.9102	20.6869	20.1955	15.7548
WTref_90C	90e4c1	19.5186	17.7912	19.5968	35	35	15.4169	16.3351	18.8231	35	15.4313	15.6229	17.9357	19.7119	35	35	19.7514	15.9402	20.1937	14.675	19.713	16.5454	15.7202	18.7848	15.6315	21.1795	20.7042	15.9464	18.5517	19.8516	19.8105	35	35	15.5896	15.7743	16.5243	35	21.0114	17.387	19.6991	14.8181	15.0591	35	18.9304	35	17.5909	35	35	18.1613
WTref_90C	90e4c2	19.801	18.4141	20.0067	35	35	18.1173	16.2003	18.3933	35	15.1291	17.2222	18.5354	18.5972	35	35	21.3455	16.3563	35	14.7486	20.244	16.4461	14.0963	16.4049	15.6965	35	35	15.4707	17.7028	21.4301	22.2377	35	35	16.3747	16.6346	16.5138	35	19.5133	17.5534	35	15.1101	14.6773	35	19.7559	35	16.975	35	22.0999	16.0206
WTref_90C	90e4c4	18.7494	17.6731	18.3573	35	22.2014	16.5547	16.3436	18.1051	35	15.2463	13.911	18.7697	19.2387	35	35	18.3462	16.1727	19.2017	17.8741	18.9655	15.6017	17.8469	35	17.7878	19.1108	18.4462	15.6224	15.9513	35	18.3334	35	19.5035	15.0684	19.52	35	35	35	35	18.288	20.5679	16.9182	35	17.992	35	16.8465	35	35	20.5975
WTref_90C	90e4c5	19.7338	18.02	19.3281	35	23.7573	18.3365	15.4404	20.9423	35	15.9919	15.8559	17.6281	17.8717	35	35	21.7691	15.8319	16.3429	17.9703	19.072	16.338	13.5432	35	16.2985	18.4509	22.8499	18.5925	35	21.4228	22.0138	35	35	15.9103	16.1089	35	18.0906	35	19.6967	14.5412	18.9216	17.859	35	21.6124	19.2406	17.2899	35	35	19.2038
WTref_90C	90e4c6	19.9059	17.908	17.5369	35	21.6476	15.3816	16.495	19.3272	35	15.0921	14.2145	16.9624	19.0015	35	35	17.636	16.0986	21.8535	16.8788	18.8571	15.8715	18.414	22.0459	35	35	19.5891	15.5447	16.4588	21.7279	17.8707	35	21.1962	15.252	18.1238	35	35	35	35	19.1553	22.2928	16.9889	35	17.2651	35	18.0886	23.1144	35	19.0426
WTref_90C	90e4c7	18.6802	18.0485	18.5125	35	22.6408	18.7894	15.9495	18.6868	35	14.2335	15.7184	17.345	17.9189	35	35	19.646	15.2788	21.6409	13.698	19.7249	15.7944	14.2114	18.2886	15.2907	20.9634	22.3905	17.2279	18.2929	20.7332	20.1214	21.4816	35	15.9904	16.0383	16.1673	20.1741	16.6075	16.755	18.815	15.5023	14.7287	35	35	18.8319	17.3618	35	35	15.0226
WTref_90C	90e5c1	18.5789	17.3451	17.2159	35	35	14.5212	16.3728	17.8561	35	14.3193	14.0058	17.4899	18.3955	35	35	17.7797	16.0403	21.2432	18.2321	16.2258	15.2188	17.3577	35	18.2846	20.5399	18.2547	15.2534	15.5858	20.0639	17.3609	20.5345	17.8258	14.9139	19.1396	35	20.1586	19.3112	20.7771	19.1807	18.6342	16.5256	35	17.1234	19.0087	16.2001	21.1116	22.5918	19.6226
WTref_90C	90e5c2	18.8143	16.5564	17.2125	35	18.5431	13.2609	15.4496	17.7504	35	13.8304	13.295	16.869	17.821	35	35	17.5143	16.3193	21.9831	14.9123	15.7439	14.7476	17.2049	20.8605	35	18.4422	17.9316	14.4586	15.8251	23.1966	17.9682	19.6648	18.3199	14.3768	18.4181	17.7664	35	35	35	18.4841	18.3359	13.9512	35	17.1117	35	17.0235	19.5082	35	18.034
WTref_90C	90e5c3	18.0328	17.9819	17.2012	35	22.222	18.1843	16.2651	17.783	35	13.9753	13.7046	17.8983	18.2777	35	35	18.5156	15.7575	19.5178	14.2028	17.3754	15.4005	12.5036	17.7898	15.2341	19.8248	35	17.6542	17.4624	19.8096	19.8003	19.1043	35	14.959	15.8502	16.7932	17.9642	16.868	18.7507	16.2858	14.5192	13.8241	35	35	19.4775	16.7688	24.0242	35	14.8822
WTref_90C	90e5c4	17.6135	17.3486	17.646	35	20.1851	18.4844	15.612	17.7308	35	14.3465	13.8181	17.5125	19.5781	35	35	18.6399	15.0681	20.7971	12.9206	17.0208	15.6568	14.9445	18.3292	15.831	35	35	15.5399	15.9095	20.1031	19.0914	18.8798	35	13.9417	15.7562	15.7975	16.8826	18.6428	17.7582	35	14.6761	14.5903	35	18.1907	35	16.6226	21.6587	35	14.8858
WTref_90C	90e5c5	18.9123	17.6314	16.7001	35	19.4339	15.025	15.8634	17.9147	35	13.4493	13.4181	16.5887	17.7922	35	35	17.9104	15.5668	20.416	15.2698	15.8572	14.9101	17.7696	35	35	18.9575	17.5007	15.493	16.004	35	17.0631	35	18.008	14.9033	19.4217	35	35	35	35	18.6833	20.3569	16.2504	35	16.5714	35	16.9495	20.6175	35	19.2617
WTref_90C	90e5c6	18.2019	17.953	18.0959	35	35	18.6503	17.1066	18.0324	35	14.999	14.5544	18.8015	18.8381	35	35	19.3844	16.6756	20.9379	13.7841	17.6494	15.7622	13.4261	18.9393	15.2049	35	35	16.702	17.6326	20.298	20.103	17.9914	35	16.3626	16.4693	35	18.7383	17.7962	18.4962	35	14.8368	14.1308	35	20.2417	20.1323	18.5687	35	35	16.1349
WTref_90C	90e5c7	35	17.6348	16.9633	35	23.2291	15.2258	16.1865	17.5277	35	14.5099	14.5082	18.5143	19.5801	35	35	17.7993	16.7874	20.2769	17.7969	15.9545	15.8765	18.316	20.7786	18.7086	19.4026	19.4624	15.7283	16.4587	22.0913	17.51	19.9936	17.4155	15.1865	19.1733	35	35	20.0923	35	35	18.691	16.6292	35	17.7511	35	17.0164	20.203	35	23.6441
[truncated: 45 more columns]

## Sheet: Figure 1b-e and Figure 3a
Source data for Figures 1b,c,d,e; Fig 3 a,b,e; For Supp Fig 1a,b; 2a,b;3; 6; 7a,b;For Supp table 1;2;3
Single cell RTqPCR
Biomark Fluidigm 48-well plate
Code	Name	Bmp4	Bmpr1a	Crxos	Dab2	Dkk1	Dusp4	Enox1	Esrrb	Fgf4	Fgfr1	Fgfr2	Foxa2	Gata3	Gata4	Gata6	Gdf3	Gsc	Hhex	Hnf1b	Id2	Lats2	Lefty1	Nanog	Nodal	Otx2	Pdgfra	Pecam1	Pou3f1	Pou5f1	Prdm14	Rpl30	Rps17	Socs3	Sox17	Sox2	Sox21	Spry4	Tbx3	Tcfcp2l1	Tdgf1	Zfp281	Zfp42	Zscan4d
WT_32C	W9c7	35	16.0467801993133	17.7257072256653	15.4159271707376	22.8413772090987	35	20.222398460484	18.1766890566319	19.7451493039947	15.3600691005119	19.6889434204945	35	15.8967097587135	35	16.6481789826266	16.1793148612728	35	35	19.70222422315	35	20.8675134186344	35	12.4842048715476	35	18.0221999467602	19.1557803870161	15.5116358244748	35	12.3127320653783	18.5089805386634	14.2675519272656	11.9638106336201	35	35	18.0065203951715	16.8692064079114	19.914839165548	35	12.9238396415517	12.8601224596289	17.5506782733112	13.6827345756235	22.1963257251805
WT_32C	W9c6	18.751589547872	16.8168681397652	16.4740036653192	14.0848997057057	35	16.9058178910864	35	17.5671946177304	19.8682182610464	14.7864545835004	19.1833591563302	35	14.7366898783157	35	16.2431414307708	16.6346568813925	18.5585271602167	35	21.4290927909084	18.1419999745475	35	35	12.0725740065509	35	17.0360725806998	17.2756923647279	15.7821983925462	35	11.4525651860504	19.9023445464788	13.6546308283509	11.4082486823822	35	35	17.2373915369477	16.7697633858336	20.2384274113703	17.1304654376891	12.5456151272691	12.83404165612	17.1180418450906	12.9224180709108	35
WT_32C	W9c5	16.2650394237009	15.6408977635095	16.5688217643747	16.7418521099267	35	35	22.3997244238729	16.4557965211066	35	13.6436007009789	17.9163676437256	35	35	35	14.5265430422116	15.915066446231	20.8376774705091	20.2364977529275	19.006289929992	35	35	35	12.6058368053396	35	35	14.8726107297577	15.5365153716345	35	10.9846423918879	19.2419916204383	12.8591212716468	10.805642509903	35	35	17.9306288010461	17.8972614172266	35	35	12.6043579720487	12.2361955003012	16.758336569454	12.3492079244643	20.7839306259135
WT_32C	W9c4	16.6842835765178	16.8982759611015	18.6208643561715	16.1558309163758	35	35	23.3480809501687	18.9685573467852	35	15.2223665697976	19.920678020137	35	35	35	17.0834583930334	16.6931151910588	20.3438040100504	35	18.7757217086409	35	21.0333557714416	35	13.7850609539116	35	18.4713844102301	16.2426989807571	15.7173128808282	35	13.0513989924398	35	14.8901047318805	12.9294355712439	35	35	21.0623723942875	35	35	35	13.5228405905552	14.0457921240874	18.0882561039373	14.5935642865219	35
WT_32C	W9c2	18.316520221183	16.6193814476966	18.5161956169198	16.8778028011016	35	35	24.6905890614655	18.0935241957677	21.915649282494	13.9256228841821	19.6169309033447	35	35	35	16.4294139262624	16.3801404647823	20.6777399581422	21.0869996616505	35	35	35	35	12.9985708007425	35	18.4153297853809	15.4026941916017	15.0979122820227	20.7065479691072	12.544223251253	18.9739099889329	14.0839258868139	12.3299183081798	35	35	19.4455543551824	19.0532954828923	20.53188952259	35	13.2804529347965	12.4805159721336	17.0663856594889	14.0438017391514	20.6343711898096
WT_32C	W9c1	15.1881395189654	15.7846147173397	15.8037076019472	15.0275950714242	21.2569943379829	17.1920796383028	22.9056472924134	17.1216828135951	35	13.3480614283329	19.1748216320801	35	15.0205107462725	17.5256164554707	14.5116036638631	16.8738641859699	18.4676365600557	20.7924248467879	19.241305352831	18.5594492651177	35	35	11.6289982160959	35	35	15.0672200273774	15.2136872318651	35	10.8577176791177	19.5299253023834	12.7264692290788	10.6566343259236	35	35	16.5061723813176	16.5937563075467	16.8330396807583	16.8863994918689	12.2722827774876	11.6176417130842	17.3911601631288	12.5671413412716	27.3887893719644
WT_32C	w47c7	21.701155320944	17.3692372687554	17.2059754659359	18.4157895203874	35	35	35	19.5614215348843	22.0294267188681	16.0134450555434	19.1222187221191	35	16.8062540961024	35	17.8584915432297	16.2998234827307	22.0675286896801	35	18.0979556157626	35	35	35	11.9741940369501	35	35	35	17.4970283787584	35	12.4327510077625	18.033695216524	14.213231371916	13.1958919661663	35	35	35	22.028427808639	35	35	13.5832727283626	13.9794813173113	18.4462328970276	13.7531227175777	35
WT_32C	w47c6	21.5342040537342	17.3228839059882	16.8218043134367	15.5762563635126	20.7999324974926	35	35	20.8852337445869	35	15.7384726895801	20.3394196980115	35	16.2816860425032	18.5688383282012	16.7938316865176	16.6105612349256	20.5225987625393	35	35	35	17.4508898203806	35	12.0475031172154	35	17.6042678496589	23.6384679679387	18.1133226983925	35	12.9246960857928	35	14.838299420776	14.008652705482	35	35	22.1601755154514	19.8854701584809	35	16.030749591461	13.557382241648	16.1535131098253	17.3856532916361	14.1156585946867	35
WT_32C	w47c3	35	18.9509009665365	16.9327592236083	17.5860468286329	35	35	35	19.2855768447023	35	15.4503638998403	19.7420751039318	35	35	35	15.3483186392305	16.6434444099885	19.6918975907069	22.9195451943992	18.8720766507173	23.0447605829253	35	21.3014038976088	11.5522890165741	35	17.4322282420632	35	18.636779303483	35	12.9990074399858	19.1158305114171	14.8114521128362	13.3599404769544	35	35	20.9396574129322	29.4343667367365	35	16.868467978482	13.9301170280519	16.1673546061782	18.6779703724256	14.2617622327139	24.0833618857059
WT_32C	w47c2	20.9395001754712	16.0432925960767	16.3489439787902	15.6673211547237	35	17.0994655238674	35	18.6799953899924	25.9990757871897	14.6891439931162	18.5688017551936	35	15.3860747080901	35	16.5433001878884	16.2690331212339	19.87658186419	35	19.4326791238077	35	16.7966311361455	35	9.85709167013614	35	16.2428452647675	35	17.5960582437205	35	12.1402699822262	16.9760801983714	13.2817592013862	12.4216662563289	35	35	18.4180157730709	16.8087195810861	18.689014908324	14.847107229424	12.8784306983451	14.7065344541587	16.6467831471403	12.9171266666238	21.5292101639913
WT_32C	w17c8	19.9738849517789	17.3345656617876	17.101716415631	17.3851225741819	21.4088165807206	35	35	19.9585195869965	21.0056861299773	14.7176023718897	22.4076394293401	35	35	35	17.7641519003547	15.849611546139	35	35	18.9056679601141	35	19.6479597100597	35	9.85291077148842	35	16.3475038940257	18.8774356590326	16.4109618757102	35	10.979527782248	18.3826117416181	15.3541886419986	14.5563106458841	35	35	16.9878235407157	17.6968988690047	22.6858660821649	35	12.9317373271156	14.3084275380971	17.2330331705572	12.7593302579251	35
WT_32C	w17c7	21.9580770941569	17.3119875793493	16.2542337244748	16.7852084716478	19.6632633229963	35	35	19.3325691581543	18.4988027227877	14.6291462015298	20.6867501305041	35	35	35	17.4067281833919	15.1936413954168	19.016212012298	35	19.9566679838145	35	35	35	9.67529021171017	35	35	18.8443674294408	15.4363613460301	35	10.9799041008481	20.5810721549493	13.5668308356245	14.069480017657	35	35	16.4551806634498	17.8042423488928	35	35	12.4250164122499	12.8919219411146	16.4242896680253	12.1510044739688	35
WT_32C	w17c6	20.1819136927827	16.3208678688855	17.2444948320122	16.138307312995	35	35	35	18.9523441278196	18.6420189251989	15.0585065167555	19.7249702680985	35	16.5677290799175	35	16.0780709964115	16.5601502783743	35	35	35	35	20.5299601676935	35	10.6368625181255	35	22.6929515626094	21.1557207788767	15.539767976997	35	12.1848051694223	19.0354069614197	14.249123409782	14.0479897875831	35	35	18.664852769872	24.4925214582922	35	16.9687017030287	12.7812053663239	12.6259156140209	17.5860706933326	12.9839072324693	35
WT_32C	w17c4	21.1340583877331	16.1549749234709	16.3873133956984	17.6311713980265	20.7755048531153	35	35	21.0273742951873	35	15.0477863726356	21.0563973338438	35	35	35	16.5220996632081	16.1113299221073	35	35	35	25.9557764783991	19.8689923014265	35	10.420374437	35	18.5411564485361	18.2200593101154	15.152135867763	18.2567250428028	12.2425665236716	19.2040585530818	14.9949115605082	13.9872447814259	35	35	17.7687955495301	17.5679876991933	35	35	12.2121783531721	13.1686758274169	17.2934146206066	12.5413171541447	35
WT_32C	w17c3	20.5551236075819	16.1841771466097	14.6803261878458	18.2527413816875	18.5331318140326	35	22.4801612090837	18.9997989250311	20.8327644282062	15.2690105077535	18.2085074230094	35	17.1799101477037	20.7740378475195	15.3118948729877	15.281632643711	20.7372123832754	35	35	35	20.9500877873686	35	10.1570857708323	35	15.9834142735968	19.6142530608737	15.5814707651872	22.8110307902984	10.6818755254444	35	13.7006803357547	13.7530841957643	35	35	16.0150991369893	16.5533405191396	35	15.5527296960657	11.9227387171021	12.5681698453508	16.2836168414971	12.6662329685399	35
WT_32C	w17c2	35	16.1938473602641	15.7850882074957	16.974569178466	35	35	35	19.965131988849	35	14.7794566569892	18.5408811900591	35	17.707384016281	35	14.9262173283958	15.5124904686274	22.1440719133435	20.3254846882383	35	35	19.0009544790447	35	10.444647290761	35	19.8062752903534	35	15.317470580126	35	11.9448157995902	35	13.240019371458	13.2703429174645	35	35	17.3350934699964	16.0710829793654	35	16.7174351159507	12.6322933559582	13.8040560055397	16.8053775216936	13.3197451722678	35
WT_32C	W14c8	20.1997870346593	16.8857140772761	15.5712262949386	16.4186229704456	19.1611231837472	35	21.0162978808142	16.8243067685665	35	14.7999485778939	18.778116528173	35	35	35	15.043977422112	16.6082877527596	18.9066943628343	21.3691842772094	35	35	18.8847664537643	35	11.2817886495375	35	18.3056320345446	21.0365164766251	17.8779282792191	35	11.0011439404661	17.1499115245119	11.9572581954602	11.2950632828136	35	35	16.415647725718	17.7778977461849	21.363345220291	14.9577919822525	12.4083628052307	14.0433291887051	16.8931442315629	14.0492139926679	22.0225326929157
WT_32C	W14c7	35	15.8233277159266	15.9914980214545	19.7874680041201	21.7980612133336	35	35	15.736770881434	21.5212803449918	15.4110416023452	18.9391498284228	35	35	17.7762294010695	15.6583057513769	16.7597443580609	20.3354194886108	20.636566603204	35	35	35	35	10.5176299456876	35	16.260266471133	19.9401743576869	16.8147627361635	35	10.9146507663456	18.2610905239803	12.0287204382306	10.8969362884204	35	35	35	17.8579493653054	35	35	12.1982178030714	14.0895983128502	17.2145958543116	13.1985344494429	35
WT_32C	W14c6	35	17.1345048962482	15.1514502288003	19.0610601809741	35	35	35	16.5947967308167	20.7140754305562	15.7117774278165	20.3539668604694	35	35	20.0840191408429	16.2249896713505	16.2576851170918	18.720753106535	22.2592187798069	18.7810505706097	35	35	35	9.8040106652112	35	16.9196967735327	18.4003607953892	17.1018946777599	35	10.7030810590243	17.2904320410537	11.9607284693445	10.9722755922491	35	35	16.1518914079609	16.4692339297608	35	15.3292973647755	12.2707947342659	13.5511127311494	16.6900560447098	13.4797454415059	35
WT_32C	W14c5	35	15.9975690666097	16.1824113158542	17.6897209305915	35	35	35	17.433396477693	19.257927789792	15.1392417216436	35	35	35	35	14.8324344656682	16.0045013661883	21.3401197461261	35	35	35	19.5837494540889	35	11.9992274599754	35	35	17.4918240811472	16.3087086963569	35	11.2413209276692	20.6129746492015	11.8592792019151	11.0584450192767	35	35	18.2112240963185	17.5652478751296	20.4193805109915	35	12.6466612451783	14.0675996476939	17.0730861281375	13.8174852056308	35
WT_32C	W14c4	18.6119450184587	16.2230925313065	15.0742179176912	18.3918802334347	20.6215046207099	35	20.163750691222	15.336432463589	21.1195042506779	14.6021587954452	18.3367914658268	35	35	35	14.4524745732047	16.4237932950781	17.740279650834	35	19.1803666504658	35	35	35	10.2262600633119	35	35	16.2053084400067	15.6765945956963	19.5567732163822	10.5853811567839	17.8805138705027	11.2030420575363	10.1695795398107	35	35	16.0458964057066	16.5390958243024	18.4943899739071	35	12.0857187265585	12.7009297052543	17.2117133088733	13.1512963275606	35
WT_32C	W14c3	17.8972065873998	15.989652576494	14.8338287209871	18.0071964612799	35	35	20.3580296998773	15.300611940911	20.6719524153622	14.6447071018661	35	35	35	35	14.6476617740877	15.6979299556694	19.3183900751016	20.9415939724799	35	35	35	35	10.0399908026002	35	16.8607693521295	17.0873939845319	15.3986936346425	35	10.7970824146979	18.5100059035572	12.1345551028059	11.3987533205223	35	35	16.3658066864427	16.1604184369554	19.534110221739	14.5201696017021	11.945823332514	12.3879323975102	16.8691038744618	12.8634464502215	35
WT_32C	W14c2	35	16.0085432085961	13.9557450805911	16.0704119957717	19.4040590540052	35	21.5213130173908	16.5672675376936	35	13.0855104093307	18.8445972055237	35	17.0133269499269	17.9796902956535	14.3829101722378	16.4474988688201	17.8424619404875	35	20.2605984815664	17.4242942204614	16.6941943814426	35	10.0253866753284	35	35	17.4356839342307	16.2996871577174	35	10.1612249389851	15.9006835320712	10.8424418873653	9.59946505044834	35	35	16.499634972462	18.8781024090544	18.7559212654253	35	12.3452221369121	14.1410835265814	16.2301539497324	12.7517379441156	35
WT_32C	W14c1	35	16.0324679978958	15.7930742786686	16.7557523456499	22.5199616012594	35	23.165863040082	17.328251087699	19.6157745492727	14.1775721870716	19.478897334977	35	35	35	14.8861726097016	16.0396741583259	18.991664757202	35	35	35	17.5300335202325	35	11.4033961193258	35	17.8218647683846	22.5969453737709	17.9149396380993	35	11.1429248323327	17.0051879604635	12.0169056636181	11.2216825594444	35	35	16.8224531523434	16.6061310008836	20.6212628728948	35	12.9934876530356	12.9207173741948	16.9823578603579	13.7161040387923	22.6489452852116
Nanog-/-_32C	n68c4	35	15.7637410429799	15.0889080680589	14.0762861208073	19.0985039263532	35	35	18.2777304159885	35	14.8106064934904	17.1768048874099	35	14.0604041298847	35	14.9956004684078	16.2305767541676	21.4438502475331	35	35	16.1071114603757	18.19937778767	35	13.6849815874302	35	16.9504087857126	18.7673819418397	16.7323733648823	35	12.0498764828493	19.4841263316414	12.6027361378602	11.3550556436133	35	35	18.3194339772528	17.2132776515998	35	35	13.1017932881666	13.017924692849	16.9529617454194	13.0409458860343	35
Nanog-/-_32C	n68c2	19.1537867629208	15.9511964024574	15.6964519691159	14.7710285975198	35	35	21.1518427559977	16.5132921703481	35	14.3314694121053	17.5893973884947	35	15.2119481761225	35	13.9504121992657	16.8269274333566	19.3195999259589	35	19.5296740396148	15.6149757143752	17.0732485369883	35	12.5630359550882	35	15.8757134272407	16.4371015087293	14.9405989211129	35	11.3060011637711	35	11.8747790260636	10.605909065548	35	35	35	14.5947275999649	35	15.0449498340474	12.5257540498132	12.2342498765052	17.2356527370918	12.5068607684355	35
Nanog-/-_32C	n68c1	17.8089607880196	13.9801988224552	15.4303847144151	11.7736141841685	35	35	35	18.7124900972629	35	14.9529503073265	14.1855392370346	35	12.3271982003917	35	15.9036082642061	15.9351280073637	35	22.5288696066806	18.3107444638987	14.2620786090223	16.8930351861815	35	14.1927275856616	35	16.1720762961498	35	17.4134722031142	20.6570267684295	11.6536876908275	35	11.5763213590167	10.1533425912221	20.5862153921202	35	35	16.0801069709275	20.535255996531	35	12.6488888024115	13.301674172355	18.520928184479	12.1354507268265	21.0529860346477
Nanog-/-_32C	n52c4	35	16.8936114445973	15.6615118821065	16.3390468655981	35	35	35	18.7940937687167	35	14.7939676657568	18.527716106458	35	16.0523332526281	35	14.7226973801513	16.2771731521138	21.3307397015366	19.8037060246454	35	19.4759007826217	35	35	12.5777056927878	35	35	18.8554597129222	15.6600490292836	35	11.3522293187224	35	13.0826751851896	13.1674168878213	35	35	18.8241142284912	19.793214846723	21.1475510159135	15.3902146651308	12.4019893888367	13.8132065191132	16.6007316662853	12.5004445023736	35
Nanog-/-_32C	n52c3	35	18.2002228770412	16.1131416438251	16.4301887913466	35	35	35	22.5870259541386	35	15.1241035982697	18.2674950618015	35	15.5583731866707	35	17.9656916777814	16.5098435616882	35	19.9906878613551	21.5012781527907	35	19.8485782760478	35	16.8820444729495	35	19.7994577463512	18.6445013826922	16.5547021967201	35	12.4781291945446	35	14.6053884750265	13.3904916241982	35	35	21.1434154161065	35	35	35	12.3238378128662	12.4803758736137	16.5850369291651	12.785726734748	35
Nanog-/-_32C	n52c2	21.1265283534919	16.0154757157275	16.8667270733709	15.1264879165333	35	35	35	18.6004570891073	35	15.217781860179	19.0832949135546	35	16.2391341923353	35	15.5319245893259	16.4484568769649	20.2371974425549	20.8755527734159	17.3928572878861	35	17.6986756691177	35	14.2530741413156	35	35	17.5371591297778	14.7953083138512	35	11.9378599323399	35	12.8364762342765	12.6579754420511	35	35	16.8888558265615	16.5811405578776	35	15.8147760273743	12.9607905086448	14.7426479550724	16.7732972585176	13.643298408978	35
Nanog-/-_32C	n52c1	35	16.7222492649415	17.3346784910999	16.3399586250958	19.4838670444787	35	35	18.7764369694482	35	16.2859355193253	17.7809604054491	35	16.8794907342784	35	15.5908215051814	16.1140708145803	35	21.6241650604413	23.0474812190252	18.4596776886295	18.6698046401775	35	14.9398223713347	35	35	17.590677306899	14.9255449475497	35	12.7448712105264	35	13.2352566872991	12.8463464025179	35	35	17.8288363177286	17.0717084951907	35	16.1977999388133	13.1242364758968	15.2938506775889	17.5260542177435	13.9166812880764	35
Nanog-/-_32C	n42c3	35	16.7162487169628	17.540159686027	13.7799882636814	20.5327672793555	15.6723184854416	35	35	35	22.4058666740066	19.6064889888799	35	15.4399619024765	35	17.8267168844834	16.3475800649629	35	35	35	35	17.1101196369356	35	15.7682811908148	35	21.0005250655863	35	35	35	14.2819015587931	35	15.3098190491686	13.3953077210328	35	35	35	35	35	35	13.2383963063503	17.3386135974452	17.7320873823947	15.0335544344479	35
Nanog-/-_32C	n42c2	35	16.3127889761229	16.3849059173922	12.7257586868863	19.9695162666639	15.8931469926977	35	35	35	17.17057696437	18.3427834169112	35	14.8126250619834	35	16.2668456117885	16.785263737863	35	35	35	35	18.1803629192461	35	14.8155434957693	35	20.4367010328695	35	19.0686324222347	35	12.9337001037222	35	13.9456393950792	11.4860909037476	35	35	35	21.5149192649568	35	35	13.2210665412534	35	18.217313110553	13.7976903477283	35
Nanog-/-_32C	n42c1	35	14.3261862749384	14.0850708438902	10.8956534317681	35	15.2185239963853	35	35	35	15.3340421950858	15.4248919435168	35	13.9020950460936	35	14.5836895285891	18.2287225357053	35	22.8673136163439	35	15.9425052668405	15.7685732423806	35	13.4114303667991	35	35	35	35	35	11.5027725642797	35	12.4158917165199	9.91347987968439	35	35	35	19.6050797856199	35	14.9062261283736	11.7094324104699	19.0621081806524	16.394231595548	12.3805630072402	35
Nanog-/-_32C	n40c3	18.9326734136338	14.8655770337552	14.3983768009154	13.9909740234484	18.6231638470352	16.2720314135757	35	16.7133880671102	35	13.8714308178209	17.999615177998	35	15.7999424647827	18.9980270100974	14.5367794102398	15.8406440518883	35	18.756607607696	18.4145083121447	35	18.7522849301126	35	13.9064281833394	35	14.5272368851355	15.4937654359515	16.8446951796277	35	10.5631931871442	23.9583669719858	11.9264373844997	10.569084196693	35	35	17.4405968182601	17.9568958087639	17.9630491167945	35	11.9597099518989	13.3569534557928	16.7923782103284	11.910176932418	35
Nanog-/-_32C	n40c2	35	15.2887087078593	14.611755364924	15.805682056759	22.2681426093651	35	35	17.1817901318302	35	14.6527265735924	16.8563078414616	35	16.3098514924104	18.1153408158068	14.3450505185382	16.2722992890802	20.0381696239112	22.7432326526915	17.3717319475111	35	35	35	11.9693180342248	35	16.9627753310134	35	15.8931122903687	35	10.8387185887223	35	12.0384032305657	11.0826029102465	35	35	15.9909886084029	16.3518754068999	35	35	11.5179100964541	12.110356823074	16.2555884880423	12.2435551808579	31.5495653824325
Nanog-/-_32C	n13c4	35	16.1774804077929	16.6569997628835	19.7105672654992	19.5082654196344	35	35	20.0626137917261	24.8186385707735	15.1793244977594	19.3076791419176	35	35	35	15.4115980284089	17.2373849219758	35	35	35	35	19.7590050528419	35	14.6707493928265	35	17.6461275192871	35	15.998210118397	20.749135010454	12.4421915334689	35	13.6258828853012	12.0676362836213	35	35	20.5711091979937	18.6396672775421	35	35	13.2039399212545	13.3626267039947	17.361989164146	13.8382849764239	35
Nanog-/-_32C	n13c3	35	15.800688008444	14.5992736340218	16.0739485261147	21.7184652245696	35	35	17.715475951155	35	14.7743370336363	16.4419365124156	35	15.606625537034	35	14.0619500894975	16.339068064667	18.6689925018978	35	19.239412640379	35	35	35	14.4657804220646	35	16.2922446285331	17.2480363042401	15.2963696907409	35	10.9895009316327	35	12.7919634887521	11.3381526912432	35	35	17.6892353677526	17.1001784033263	18.8142478115166	15.813193609582	12.3893516955181	13.8659750074376	17.134749268292	13.0964381838633	35
Nanog-/-_32C	n13c2	35	16.1833659453524	15.4352506143299	16.3061157530622	35	35	35	35	35	15.1515475204449	19.3188483604768	35	16.0866194215849	35	15.4470654917177	15.3328144664916	19.4445009377882	35	35	35	35	35	15.7505118842602	35	16.2517095296629	18.544864064063	14.8971144878659	35	11.6437388984837	35	13.2550474716044	12.1727536901423	35	35	17.6647025736912	17.5322483902803	35	35	12.5458525503606	12.532546795072	16.7277533250223	12.9862628167074	35
Gata6-/-_32C	g92c8	17.2154545787265	15.0773909918073	15.3183575620508	19.6306845939155	35	35	16.8420473250328	17.1633642449937	18.8019448522086	13.483899536906	35	35	35	35	14.7129753464091	15.6327839938595	18.9718317399775	20.006241104187	20.0872533878342	35	17.7045471296676	35	9.49308226574239	35	16.7183813464721	20.5499223741934	15.97484044735	19.469634762675	11.0389554860206	13.9635796267502	11.4363787296581	11.6334835087464	35	35	15.794308022412	15.7574365821306	15.7606717341313	14.7460384327555	11.8119545123474	11.780930615293	15.0660644791073	10.7647357384715	35
Gata6-/-_32C	g92c7	18.8879591654723	14.7012414424934	16.7267366404677	19.2819773192026	35	35	17.4573209045217	21.3692488922697	19.1424875818531	12.9689978296629	19.3615245726862	35	35	18.8455773358864	18.6090599466452	15.4563908565011	18.7072691636259	21.8052821834689	17.7840317553939	35	16.7367101040245	35	10.3736847776872	35	18.8719841566946	35	17.1811309620269	35	11.8616586320492	14.0720869358613	13.5080855237887	13.8320138990699	35	35	17.0436834932683	17.4791601893294	18.0865070618524	35	12.3081043647714	12.3239215164358	16.5179670202898	11.1173505466859	21.2229969336804
Gata6-/-_32C	g92c5	15.801127755107	14.8675083311025	17.4865204126731	19.6362884519109	19.2658173421617	18.3372025720804	17.4149788999585	18.4297229366969	20.1489003769769	13.399606812516	35	35	35	35	16.6578509213239	14.3262577162011	18.0621139915806	35	18.1880396760089	35	17.7736707905784	35	11.3110316153552	35	19.0370247328794	20.4675434638259	16.609774745337	35	11.6555933366238	14.7979856552172	12.0393718742745	12.354833010618	35	35	16.2670668566196	16.6233231654537	16.4983688768584	15.9470360806344	12.2690425764816	11.3514084469017	16.9909238967786	11.3816651291487	35
Gata6-/-_32C	g92c4	17.1460376994475	14.622839338169	16.2053998467995	15.9093019128112	20.7628423446533	35	16.7453637409354	19.1959115960019	19.1475189157386	13.2273161719583	35	35	35	35	16.9573227981604	15.2019982173034	17.5182076780749	35	16.9235278260923	35	18.9237702853455	35	11.393435461827	35	19.3935312854909	35	14.6958394796961	35	11.622344766477	16.0324215827528	12.9066113883106	13.8253329316894	35	35	16.7789959899371	16.0016756399299	14.9337827944923	35	12.3583489522266	12.6377289783704	15.4517921454508	11.060665386333	35
Gata6-/-_32C	g92c2	14.785048967312	15.5505305245169	16.4259717692399	18.4898934614443	35	35	17.2919981039239	17.9799501294573	20.5325094513212	13.9420353834867	35	35	35	35	17.3008364519807	16.0589754088476	17.8915543183101	20.5172890195592	18.3888878169796	35	35	35	11.515311660004	35	18.0862456208221	22.7087869983219	15.1350931408081	35	11.8171529671926	14.6218380022432	12.0293040156068	12.0792925591009	35	35	16.8714550869829	18.4028583325857	16.6725573654932	16.4779375789328	12.4822992038915	11.5334007423459	16.3610594433198	10.9263728182468	35
Gata6-/-_32C	g92c1	14.1789561942748	14.9315314450535	17.2855500607546	20.2456952835035	35	35	18.239222163918	17.186819719309	18.4123932562056	14.689881203562	35	35	19.6196021029034	35	18.325063668972	15.1887522830127	17.7315489955424	21.5233472554062	17.8195228731831	35	17.6085480900508	20.0393819475914	11.1666450925022	35	20.4883399899482	35	15.6950256992857	35	11.7752093346578	13.8878399125006	12.0523554217316	12.1669607758814	35	20.6478820161173	16.0529978970405	16.4305109361967	16.4824808091586	17.2120460388908	12.3022198491516	11.0650223233412	17.1158891218926	10.5777344283067	35
Gata6-/-_32C	g38c1	19.8593848896605	16.6076174258851	17.7334852227093	16.7306701395969	35	35	20.0902201516561	21.2294307030527	21.9756265863701	14.9191548202755	35	35	18.6677834585668	17.5981335806465	15.6803716330798	16.3238864006658	24.8011748135607	35	35	35	35	35	12.0858474090929	35	15.2399561179144	35	18.759917362683	35	12.6186379282423	17.2024248490341	14.3599682707127	14.6334472220695	35	35	18.2300138958561	17.2728987888347	20.673511985598	18.2917957205419	13.2443213158085	14.551936805469	17.9043701508733	13.4695279781514	35
Gata6-/-_32C	g29c6	16.1866021061668	15.7030205313414	16.3041054288609	16.8680127161411	35	35	17.7086527534404	18.536617838282	20.3889497990202	14.5742612887165	35	35	35	35	15.7041118928125	16.1717519810714	17.971343263303	35	35	35	18.1035761713449	35	10.4434611431486	35	35	35	20.3311958103672	35	12.1203919705709	17.1618291936914	13.0213119018988	13.1865228783936	35	35	15.0890455742452	16.2654131150679	16.6925343423694	14.8055713278062	12.4400073293336	12.5414672779525	16.0810685405128	11.5591757772337	35
Gata6-/-_32C	g29c5	17.2031326632686	17.6526471583541	16.8801162502187	20.4731699369682	35	18.5012015460207	19.4341268724188	20.24784162934	21.2163328614997	16.766431919983	35	35	35	18.9494705518796	16.8504232896807	17.3549166966856	20.7529035147979	35	35	35	35	35	12.1470803047563	35	35	35	18.181389106482	21.0934126542994	13.4020521629565	16.6100250594064	13.66446926459	14.13742620827	35	35	18.0381543105791	18.1098198752898	18.1071125821744	35	13.7562777082526	13.7676442904902	18.24743140236	12.5470616467336	35
Gata6-/-_32C	g29c3	17.8681410771079	15.2852613309184	18.1303519726343	19.3067983165476	19.1138574647865	35	18.8390692945336	19.367469168297	35	14.2460358137093	35	35	35	19.5933341037215	15.4935050136384	16.1898392275619	19.6884013008583	20.8421827157783	35	22.2853858358082	18.6698156149721	35	10.2909577114556	35	35	35	17.2292734917108	35	12.3955983912152	14.9934834890141	12.83843281198	12.4606491325827	35	35	15.4861247101699	15.6509900573446	16.526738080676	15.3787278355503	12.6202030002169	12.165343791557	17.5299550232179	11.9991630852548	35
Gata6-/-_32C	g29c2	16.3473408071226	14.9991727121294	17.3640989257942	21.0360115548493	19.6108996193655	35	19.2234404210182	18.6490638925708	20.9605419917043	13.4917170626027	35	35	35	35	14.2325499370373	16.2793530174485	18.0617638169714	35	35	35	35	35	10.0229684133376	35	18.6010037285932	35	16.8008992976076	19.4356379988341	11.7394002387932	15.1753977827981	11.9622908739883	11.7634584651688	35	35	15.7012733615497	15.483306196156	17.9057605755023	14.1738945128359	12.4212885982319	11.3086820447548	16.1332788533111	11.1657655520648	35
Gata6-/-_32C	g29c1	14.1464995216335	16.4024280540668	16.9697160084555	35	35	35	19.6220263698017	18.4430628949642	21.0698575395363	13.7921746200672	21.9275030208124	35	35	35	15.592710597771	16.066351860327	19.1099262805999	35	35	21.9508780678038	35	35	11.2548017132231	35	19.8988532792982	35	15.8567153185723	35	12.5848690609514	15.4369769977964	12.5398898038104	12.6048296609811	35	35	15.8160013159575	16.5060788028445	16.3061426205528	16.4261493919702	13.0832407410072	11.1406418129439	15.8635509138447	11.6798317881592	35
DKO_32C	d83c6	35	16.2165906219768	18.4849460006698	15.2777731869053	35	19.4642110969434	24.0496993341352	20.252683274308	35	14.5820731686243	20.2684362904319	35	14.7983629067853	18.9846324521267	13.2300627758663	16.8800153434764	22.1343013320598	23.974788398051	35	35	17.7085318478257	35	12.1506955603111	35	17.342075749663	20.6119955303019	17.6224412048392	35	11.4847808778067	19.745137179235	15.2127356701858	13.0926479966246	35	35	19.0543757460289	18.5382958457941	19.4265342644698	14.9499615115076	12.7105125432103	13.9038352832753	16.8942505659522	12.0172328214813	35
DKO_32C	d83c5	35	17.2491590990032	19.7375728135266	15.3786460658353	22.4368830536781	35	35	21.4416946239002	35	15.8380393716852	20.0203959492441	35	15.2586380660659	35	14.6710198378098	17.5234301482869	20.9139447381811	35	21.2195448656409	35	18.0163291255264	35	13.7800470469066	35	19.6256055733962	35	19.3722883342275	35	12.5346063740897	35	15.6165977626681	14.5156776465995	35	35	35	35	35	15.6778589592282	13.0670512218207	17.3519671804296	17.5002144421786	12.8729102851974	35
DKO_32C	d83c4	35	14.9065707620905	17.0879534517942	13.843202731407	35	35	27.0187892581076	19.1707350096175	35	14.8288231348271	18.446688832955	35	13.4755983863851	20.2788917188973	13.3380285453393	16.2558241840525	35	35	22.0971936594781	35	16.18592366119	35	11.1783608291414	35	18.3678965882262	35	18.5295149570435	35	11.432699192889	35	14.2587137156601	12.7205386636331	35	35	35	18.8583883865679	35	14.8152292169776	12.793445905543	15.6066029873417	16.4323832969126	12.5763993586928	35
DKO_32C	d83c3	35	16.83518302093	18.2684882367268	16.196305572325	35	18.703020223055	24.7637459586395	19.5692414012078	35	14.4521023980216	21.7621964994434	35	16.7304633982579	21.6602981374731	13.8456732936541	16.5006512071348	20.1645557896498	35	19.2814522996134	35	20.5868549563734	35	12.1993877980304	35	17.9987364390195	22.8194047812345	16.6656343501664	35	12.0687947103555	17.8278336867209	14.9794343209449	14.0295657955971	35	35	18.5716539484406	18.3037604549947	35	17.2561066322435	13.3957164266149	13.9187527588671	16.2635965190114	12.9457238860102	35
DKO_32C	d83c2	21.0836788871008	17.9499429125163	18.6198995623779	16.9355414922769	35	19.3173573070729	23.9499867479418	20.0337998335426	23.1576011928685	14.4708367299942	20.9747841925215	35	15.9703352722446	20.9925105639183	13.8346776053209	17.8154319055337	24.9410367534434	35	35	35	18.6017132052378	35	13.2982783453151	35	18.0870487169925	35	18.1574471156551	35	12.2816871577689	19.8929768150352	15.5848497285662	13.9141741007898	35	35	18.4826973090582	17.3470148854563	18.8120994584389	15.8215605105394	13.156508060223	14.079063122215	17.6542041730332	12.9315416685016	35
DKO_32C	d83c1	19.6991942383646	16.3164313135717	18.7564322276479	17.6819955509764	22.8634088587457	35	25.0314184236442	22.7517245839498	35	14.521962834491	21.3182981630271	35	17.3368240567815	35	14.724582384784	16.6290049184568	21.1332887321125	35	35	35	18.3107483786694	35	12.9083835881361	35	17.9234049609691	35	17.1081810193311	35	12.4688657233946	35	15.6943127507789	15.9737173540138	35	35	18.8874059289155	18.0767899689203	19.0654715292192	35	13.3733342075598	14.0665840516635	17.1828194792538	13.2972786404858	35
DKO_32C	d6c8	35	17.2421206439863	18.8951861417208	17.5869731152545	35	35	35	21.349817223629	35	16.5610977389014	35	35	18.6900830561282	35	13.7167299271221	17.0960289780031	23.1334973624346	35	35	35	19.0287777324627	35	11.989516643885	35	19.5192585576794	35	19.7189374572079	35	13.2002617915308	21.6322004695013	16.0172625156744	15.5120812417459	35	35	35	18.9880050514132	35	18.3954575476104	14.0600778116473	14.3740228996668	35	14.1058086101613	35
DKO_32C	d6c7	35	17.1067765363101	17.5756357945018	16.0249530855956	19.9175882551805	18.5676660674427	21.7417919688225	21.218633979541	35	14.52865229504	21.1148410994072	35	13.6376660488379	35	13.4908138267535	16.0771601228348	35	35	35	35	17.0244189021424	35	10.9828345353815	35	18.4807792764147	35	17.9932967944825	35	12.2242730484436	20.6691257310322	15.3714412863663	14.4948206043483	35	35	19.6919296562002	16.4203631661755	18.6440652597121	15.1565866818949	13.3065368067658	13.0683723514558	16.6577385488487	12.351108772492	35
DKO_32C	d6c5	35	16.4706463448014	17.9629645569586	14.3876708390498	19.5554228351779	35	24.8218537533769	18.4420419507581	22.3159947851382	15.3671538443397	19.7328433390894	35	14.5471014956569	20.9129972881381	13.4083251401817	17.003711322718	21.959269395107	35	35	35	16.2926021760117	35	10.8392919396578	35	18.0414818176083	35	35	35	12.2041582451043	35	14.3494677343729	12.6394235571102	35	35	35	19.1260421942391	19.5686102950629	14.681809056103	13.792273074119	13.7485545141421	18.07458732583	13.1851447605907	35
DKO_32C	d6c4	35	17.2278458632741	17.9754108051497	17.7299830042806	35	35	22.1986395532366	18.6731103439341	35	14.4140183533533	19.017645686987	35	16.9302867921449	35	14.2277004206549	16.4553135817014	20.287614817431	35	35	35	18.5453612161368	35	12.5991508808245	35	35	35	17.8871267732013	35	11.718407613332	22.1082586315878	13.7442680701184	12.5750382043899	35	35	19.6924820450338	20.4150818274659	18.8681957961603	35	13.2298933707908	13.1799233740147	17.5609963877898	12.6715848226776	35
DKO_32C	d6c3	35	15.850130147506	16.6359315100096	14.5563914439898	19.0824484423819	35	23.1757076177995	18.2654424572434	35	15.3010037348526	35	35	16.9735633328039	19.3253592152252	13.2681777169698	16.8671259042231	21.4039670124682	35	35	35	16.1297713402367	35	13.4105901920715	35	35	35	35	35	11.0867304968896	35	13.198314950279	11.9401565158981	35	35	35	19.8792010522438	19.3188370443605	15.1274801143846	13.1093543213474	12.6890926244369	15.6086387057037	12.0943568859288	35
DKO_32C	d6c2	35	18.28672479393	17.9328034792519	16.3036794119175	35	35	22.6012324979551	17.3007026173062	21.34560399965	15.428207469043	23.0632830557348	35	16.161005775711	18.1464956516546	13.9192553086501	16.5850854058161	35	35	35	35	16.0934939128405	35	12.4485177103897	35	18.0550073563878	35	17.6713542791022	35	11.9438596066247	35	14.070355194841	11.2065758116484	35	35	35	19.8297094554031	20.7323913830326	14.8587980590152	13.0638573460844	12.6864940514009	17.058877905511	12.6983265528834	35
DKO_32C	d6c1	35	16.1037150100605	17.6844330787514	19.0532781499257	21.5751815565411	35	21.0123381836984	18.7862982677816	35	14.7666217264345	35	35	16.4905222101178	35	13.7355259422588	17.9509321585988	35	35	35	35	35	35	12.3750185948215	35	23.0000403457279	20.898710703568	20.7504789670921	35	12.7275629843001	35	14.0924117567443	12.3227151565243	35	35	20.2454559093095	27.0432098957235	19.0726168089482	16.0214421677371	13.3529372133718	13.5108407379418	17.064687672006	12.7261791542584	35
DKO_32C	d58c6	13.4460758327725	15.7850163883857	17.6977623945446	15.5319210431956	20.5324939644308	18.1336682234519	21.3566345388039	19.1483690383088	35	14.8890800267231	18.3373395645368	35	16.2156048047135	35	14.2171601303876	16.4652718909336	20.8631821486509	35	35	18.6721557950681	17.2293771034742	35	11.2678816536464	35	15.2929004418321	21.2902944418379	18.1325022868233	35	12.0217914135604	16.0123637965258	14.5136893443849	12.7778215489686	35	35	17.659233386714	16.3569719794867	16.4050052572106	15.6043541128652	12.9079555317335	15.3662670172543	15.9254609274526	13.3764660428915	35
DKO_32C	d58c5	17.4443751195631	16.1977903596727	17.2616182735511	16.4454249624561	21.2898614392152	35	22.108602599733	20.0745846559993	35	14.9847694905852	19.2237148029077	35	16.3704834138597	35	14.701602922448	16.3397433427054	19.9265017192883	35	35	35	17.9759223497247	35	12.9754299062231	35	15.6945423583418	20.0704378161738	15.8459714794013	35	12.4361294487569	17.3490419569553	14.6970240285826	13.8926531051649	35	35	18.7389468356173	16.9537977231674	20.099615245081	35	13.1524209161467	17.107898773826	17.2852986125095	12.5614740239565	22.4487505782541
DKO_32C	d58c4	14.8027162212325	15.6216983838215	14.9495825388819	16.0634185168242	35	35	19.6139616255324	17.2188608261611	20.7455597556018	13.5983026772215	17.1816442812108	35	15.2586881167288	17.722508804599	12.7168715155284	15.7687601618483	21.4540902582505	23.9192996866849	19.1656907733185	21.5592175450487	16.0967796741756	35	9.8376222014409	35	17.4938346486542	35	15.7508321207094	19.1776478720491	10.267416230538	18.6745047763306	12.2298252500152	11.2647162567369	35	35	18.8807350123405	16.3712055015619	17.572524176455	13.9298629037061	11.4935277895773	13.75342343072	14.8712972764156	11.3512900628238	21.7239810409012
DKO_32C	d58c3	13.8976136894124	15.6324985295934	16.8966483594569	13.4535443393138	22.9494313134862	15.755437896973	22.6472801429567	19.6553402182783	22.5011847965675	14.6310224297976	17.4852877907392	35	15.0935426185234	35	14.2066197109241	16.732836925626	35	35	35	35	16.7904527057798	35	11.5773952062317	35	19.9620714589251	20.8008279888657	15.0903485337232	35	11.5368735644493	35	13.9542222463209	11.7911033465778	35	35	18.6004973691601	16.0274241360656	17.2273977593746	15.6211786896546	12.7180035545342	15.1864889962043	16.0932368883129	11.7617627560664	35
DKO_32C	d58c2	18.6213210100707	18.5277586952154	19.6265185231378	16.9188072126291	35	35	35	35	22.7999130124516	17.8109530037481	21.5345335877558	35	35	35	17.3786921508731	17.7423434087196	19.4119424748118	35	21.0812071115281	35	35	35	14.8110846270463	35	21.3204111847146	35	20.0719376570422	35	15.0860027040502	18.1680524090548	15.867695106558	14.1593308270461	35	35	20.280540321419	17.818123251004	19.4871068840982	35	14.1281590052482	17.1110603442583	17.6963419647837	14.8637357218011	22.0300425465498
DKO_32C	d58c1	16.1976920872122	15.972525219569	16.9596323609452	15.1542788694425	19.3653763927271	17.2337306411484	19.6417807480698	18.84396989074	22.2280384934415	14.0656269175704	18.6999156022988	35	35	35	14.4858571975851	17.2913750732558	19.9685653472887	35	17.7660310437186	35	17.1680378218256	35	11.0998480229175	35	35	35	14.6358401235842	35	11.8222509867185	16.4433389722194	14.1323279458151	11.6719527891167	35	35	19.0041604494298	17.4224721180858	17.0487239702697	35	13.0730508983762	14.4768312034494	15.2869659604153	11.5403271536728	35
DKO_32C	d32c6	35	16.3427366413432	16.2659279433394	13.7621338279397	35	35	35	19.9965677839657	35	15.4088104025495	17.9740210233377	35	15.5866753371202	19.8292229278412	13.4678105535955	17.1623426216247	35	35	35	35	16.3185165927553	35	11.6681832042584	35	19.6107618114163	22.7581785033867	19.0279642910768	35	11.8994511633978	17.833193565913	14.4983963304157	13.5824252482315	35	35	35	35	35	15.099858853468	13.1344013815566	16.6837067140384	16.2273523207917	13.237681525141	35
DKO_32C	d32c5	35	17.3273401918424	16.3261936081769	15.4419240844587	22.2391204982818	35	21.7358801494762	19.431475737146	35	15.5891980536638	19.2686791221061	35	15.6816985866084	19.8637802697367	15.4769789940017	17.1310432511107	21.1397340169613	35	35	22.7239583896637	16.4340754966541	35	11.7603800736981	35	35	35	17.67097113063	35	11.728381914568	16.6036370102996	14.5620129086076	13.4987251828358	35	35	22.1375073833784	17.9832553643178	35	15.5659282313356	13.2892862221569	13.2115532339496	17.5607687990484	13.3389707804909	35
DKO_32C	d32c4	35	17.0329935359051	17.0754231261444	14.9920086346269	35	17.9590629142897	23.3266200710014	35	35	16.2655116706165	19.4437673016051	35	14.0685610697466	35	15.2369935388125	17.1073615908437	35	35	35	35	16.6251576253629	35	13.2175877127687	35	19.2471030545929	20.8087002925717	19.0690995624933	35	12.3419452276927	35	15.7336329874026	15.386555900147	35	35	35	35	35	16.4256187837658	13.1211409772971	17.49147379482	19.3977512527003	13.2902015146937	35
DKO_32C	d32c3	35	18.6062017259557	17.2418846891838	19.0789829510774	18.8785854211085	35	22.5956666409416	18.9219605953136	21.7863825777846	15.8727771775319	35	35	35	35	14.0603832859876	17.532118285901	21.89000291382	35	35	35	17.5099461820209	35	12.8991021289881	35	16.5911679256617	35	15.9414839281287	35	11.8955673699894	35	14.8525689352616	13.5117488558075	35	35	35	19.3375346347493	20.8695465856551	35	12.8495053491699	14.3356093303085	18.3543073521808	13.4922197330299	35
DKO_32C	d32c2	35	20.3615409162794	17.79836523317	19.1040817872129	35	35	27.5658746306913	19.5858375949957	23.1880403311486	14.3985177696739	35	35	35	35	14.4587051969174	16.8105124650015	35	35	35	35	21.9176920396908	35	11.9018028451908	35	17.5355864912725	35	17.1209862405635	35	12.1737827767697	19.6103970123859	15.5194355847684	14.4527465189157	35	35	35	35	21.9066729756894	16.4256374476852	13.5989593107972	14.6004820805533	18.1839417508182	13.7000872770557	35
WTref_16C	19E3c1	35	15.5635107774556	15.8189024210613	12.0432282314182	19.444605304996	35	21.2440019724373	35	35	16.888705007993	35	35	16.2545837993584	17.4340407383549	14.5683589644191	16.0442353190896	35	35	35	19.158290639437	15.4859717457357	35	12.4834446468025	35	16.3266191437831	35	19.9289361201759	35	10.1260257730903	35	11.3307272517454	10.8847393394694	20.3359602365598	35	35	20.4884338919962	18.6929535449657	13.9495675600744	12.426282213395	14.2159005171754	15.0629725367718	12.6505841115006	35
WTref_16C	19E3c2	35	14.0204586120786	15.2148476381425	11.9840711153437	20.0795894219646	35	24.0835618921022	18.7815373002281	35	16.3048467659216	35	35	13.415123094602	35	13.4100226177355	15.8967966126989	19.0287854558495	35	35	35	15.1271221280726	35	11.4122255893187	35	13.4859690401702	35	17.8849846724167	35	9.75781893977983	35	11.9822215040894	10.979016863031	19.1515077323078	35	35	16.5361710317438	17.402760372129	13.650514745868	11.6786876775457	15.4475469330375	14.9561480928701	12.6231025237612	35
WTref_16C	19E3c3	35	14.6770921033541	15.6596400613387	13.3343570197883	20.4200391387281	35	21.9292166554892	16.7346673743829	35	13.6943669911988	35	35	35	18.1071594837633	13.0278126150611	15.8184715291347	35	35	35	35	16.6941251097347	35	10.7745625912052	35	15.7642253740197	35	18.6432590141011	22.6960367875793	9.59238338618235	35	11.3382335247044	9.69889391304946	16.8679688150609	35	19.3928960408589	35	17.9931306646831	15.6138028658289	11.8234797546753	13.6574139800053	15.152638429592	13.1287884486089	35
WTref_16C	19E3c4	20.4673232071869	15.9603387523957	16.0450454377129	12.9998943618754	35	35	24.9294066824991	35	35	15.995721741906	35	35	15.4517824885271	17.6147088510558	14.7328712148054	16.1200684529573	21.1097374527677	35	35	35	15.3777781434056	35	11.4356279053347	35	18.9932018924076	35	17.4097260398732	35	10.358383727117	35	12.4378765176494	11.8773978442551	21.3634639261896	35	35	18.7514266919871	18.8987202527272	14.3957109835495	11.9155795373307	15.2972862959353	15.5431345312901	13.0504410116725	35
WTref_16C	19E3c5	35	15.6747120682065	16.8415125318952	14.1913255382282	21.1059200192923	35	35	17.6534445497041	35	14.3228969922931	35	35	35	35	14.1943040430383	16.3295922872088	20.8937829711733	35	20.1709653803115	35	35	35	13.6077985001336	35	16.3985188967103	35	17.9991625727893	35	10.419220288308	19.8768331983266	12.7467348311497	12.1571121661067	35	35	20.4419136903112	21.0268996560803	17.6509935161328	17.1679277397357	12.015466023909	14.9529383619853	14.9889037560255	13.5124520242054	35
WTref_16C	19E3c6	35	15.9383617550155	16.0329118343156	14.0512927919373	35	35	35	17.0362523755777	35	15.6240152063173	35	35	35	16.9667187576727	13.9932379674541	16.0883273501914	35	35	35	35	18.4354133532664	35	13.5857503620454	35	14.3631710187778	35	35	35	10.6663845525014	35	12.6435676130425	11.2554815972038	18.5655985039742	35	21.0771508753306	35	35	14.9431926071922	12.4485208740081	15.5841284927866	16.0030658487232	12.3882066090096	35
WTref_16C	19E3c7	35	16.0706483533994	16.2283731866893	13.6288761412136	18.2774007505672	35	22.4953741028037	18.5991150146937	35	15.3051167687275	35	35	35	18.0992852130741	14.4554829560575	15.342450716401	23.471096499115	35	35	35	17.1288000468317	19.8805341170505	12.7072194872496	35	17.8334972207502	17.8904119380645	17.8793001159394	20.1375274258797	10.3460940669129	35	12.5340157832091	12.1450393060757	20.1508632360557	35	35	35	17.4317325175363	15.2719846225477	12.0599772554346	15.2663609487605	15.2092777379858	13.5735374669072	35
WTref_16C	19E4c1	35	14.8086377827157	16.0321560721308	13.4603241693773	35	35	25.3662307484845	16.1287603976451	35	14.6807147599518	35	35	35	35	13.4755685612249	15.7405647372512	19.5496231434681	35	35	35	35	35	14.5811456192378	35	17.4772364395219	18.6462536159245	35	35	10.3455913765949	35	11.5977659218672	10.6156522886044	35	35	35	17.8529051168532	35	16.2351057990406	12.6827369338713	16.5295040306634	15.4228206870287	14.0026475961153	35
WTref_16C	19E4c2	35	15.3091463051491	14.744940054949	13.0077759699913	18.4272016950393	16.6249437869386	21.6883848102983	16.6726828637787	35	15.45005517182	35	35	15.9050791780976	17.5483469437808	13.0292937234135	15.1516041970906	35	35	35	35	35	35	14.450077656191	35	14.7512963114134	35	35	35	9.99505353094014	35	11.5246059634675	10.1252360634654	35	35	35	18.3867492853932	17.6847079000496	13.6893308581897	12.4484344313378	15.9494749314577	15.290640739961	12.9960529597217	35
WTref_16C	19E4c3	35	16.281170811793	16.8681847544078	13.5161625573915	19.0934728896647	35	27.4785580142705	35	35	17.2928666480305	35	35	15.5348161925989	16.9151989444271	15.4892137903182	16.2627703292456	22.6973119014016	35	35	35	16.9507780352361	35	14.6745160136532	35	18.9519385985064	35	17.399000990899	35	11.5047788266002	35	13.9162152476005	14.3277471726664	35	35	21.9433484707726	35	23.5032431413537	17.0749769833107	13.2899895736348	35	16.9291277398768	13.831701148066	35
WTref_16C	19E4c5	35	15.6601405127353	16.1643751813728	16.0567327274305	18.5296050958584	35	23.6023940096402	17.9033808767974	35	16.3390124641402	35	35	35	16.6009551277308	14.2881554602537	16.2458892486412	18.2296005480685	35	35	35	20.3400313315015	35	12.469498266479	35	35	20.0011882371166	21.208488683242	35	10.568391028981	19.6545868463893	12.75557998242	11.6331709965152	35	35	35	18.7754830397846	19.4004634339046	16.7788628169046	12.5387671270556	18.7549646509245	15.830782182699	12.8994615437509	35
WTref_16C	19E4c6	35	15.8766078948283	16.5699943499841	13.3279297239327	21.7808109632018	35	35	35	35	16.2153564094317	35	35	35	17.9669803678144	14.9995244205748	15.9003763569635	20.1377095474016	35	35	35	35	35	13.9153427849981	35	35	35	18.2952328044298	35	10.848213149411	35	15.2422412164632	35	35	35	25.6270950960432	18.9398054907732	17.9837195918171	16.061167485752	12.5247494021043	18.2627256615492	16.231770414129	13.2819599504874	35
WTref_16C	19E4c7	35	14.7935919422582	14.6072729427883	14.1546753114928	35	35	21.8036802914042	35	35	15.0473694881875	35	35	15.7294002938034	35	13.9278456910153	15.3880739127828	18.5198433481661	19.3213512200771	35	35	15.1880748428816	35	13.2736992361268	35	19.3574501330471	35	18.2709399427324	35	10.513859648704	35	11.4571364599956	10.6230425724755	35	35	24.3823132546161	17.0533237157257	17.7760358384094	14.1139433016204	12.0706347630889	16.575576948894	15.0304617614717	13.5173473158176	35
WTref_16C	19E7c1	35	14.20360669212	14.9516817778394	14.5094436257791	35	35	20.3642936409637	16.3397190334401	35	16.1739710830859	35	35	35	15.2501257591118	14.0899951432964	15.7554945256188	35	35	35	35	16.8374967720858	35	14.3923524109456	35	27.0842241228885	19.0363775595836	16.7778703655847	18.766743620206	10.414560541574	35	11.6319379718526	10.8601673197843	35	35	35	17.3068746687327	19.5753363939792	14.1591845002553	12.4447396223453	14.3171280942483	14.6458919904293	13.0189327650403	35
WTref_16C	19E7c2	35	12.8493496200824	13.6326763320782	12.8703902725738	35	35	18.078562199708	14.532733298921	35	14.5978703029385	35	35	15.7179047685729	13.9859843732613	12.2704125069882	15.4615944849156	35	20.2616434002799	35	35	14.6717035743974	35	13.215530139127	35	15.2332578339884	19.8695455384522	15.1044324475037	35	9.16382574597383	35	10.4515579460692	9.19699720145405	16.730141822199	35	35	15.6844376558026	15.9410003407672	12.3582705496969	11.9532653444363	12.4495129266167	14.484673778207	13.3098913072183	35
WTref_16C	19E7c3	35	14.2048491402524	14.4517414698971	12.5646775291839	20.4554911096526	35	22.1112156283135	19.1721013792133	35	15.5862525313852	35	35	16.2452201293522	15.954172543835	14.1456565369129	15.4103873764427	22.2594232929384	20.2873749509232	35	35	15.1490106067976	35	15.5336676431321	35	35	19.8900801037954	35	35	9.99229701299349	18.2627225402322	13.3831452134686	13.1357225514841	17.0133998650598	35	35	16.624324185659	16.5016223996414	13.6627337438358	11.998764189591	13.0817268897334	14.9455426872134	12.6138810088981	35
WTref_16C	19E7c4	35	15.3572096000687	15.5924419060974	14.8095236620386	21.9371603455132	35	20.4488304383568	35	35	16.7056736626597	35	35	35	14.1788984336481	15.8681713366336	16.4800209368933	35	35	35	35	16.4445458640278	35	15.4201350282441	35	19.8774210229276	35	18.4111776124158	35	11.7162556561352	35	13.7617795300379	12.943729493468	19.1953195987297	35	35	17.6568226957151	18.847612506989	15.2295098591443	13.1733428310446	14.2056764987685	16.6571733527629	15.2686560872029	35
WTref_16C	19E7c5	35	15.5558405489676	16.0748571672534	16.3447929253832	35	35	20.5609954401358	18.3275588614621	35	16.3601384047653	35	35	15.6074739166925	14.672708682896	15.4882634612901	15.4845810977119	23.432085648765	35	35	35	16.8676575773513	35	14.5747453845782	35	18.4531698306963	19.9202844383945	16.6414192708431	35	11.0460493855464	35	12.7768767170198	12.859142757228	19.7941887009071	35	35	15.9377249352658	16.9385343644785	14.9867612685083	12.9911292082207	14.0522262752912	16.13838306352	13.8584026121666	35
WTref_16C	19E7c6	35	16.3649463848288	15.672466155531	14.2021182773961	18.5556830456493	17.0941614176906	20.6377228949174	17.9037354865445	35	17.0427561943856	35	35	15.3071890265587	14.7116459067368	14.405937311216	16.3004654265993	35	35	35	35	35	35	13.7536639424633	35	18.3835354214538	35	17.0690213696033	35	11.0049707812877	35	12.5411511877818	12.0744076410979	19.0602965493027	35	35	16.6699896768692	18.1811525961717	15.030454889304	12.8826579166321	14.4512161478409	15.736658195586	13.802821891775	35

## Sheet: Figure 1b,e
Source data for Figures 1b,c,d,e; For Supp Fig 1a,b; 2a,b
Single cell RTqPCR
LightCycler480
Code	Name	Gata6_1a	Rps17	Rpl30
WTref_16C	19c3c1	20.93	14.7	ND
WTref_16C	19c3c2	19.55	14.36	ND
WTref_16C	19e3c3	19.88	14	ND
WTref_16C	19e3c4	20.01	14.155	ND
WTref_16C	19e3c5	20.14	14.185	ND
WTref_16C	19e3c6	20.35	14.765	ND
WTref_16C	19e3c7	20.89	14.855	ND
WTref_16C	19e4c1	20.72	13.98	ND
WTref_16C	19e4c2	21.33	14.75	ND
WTref_16C	19e4c3	23.7	15.46	ND
WTref_16C	19e4c5	21.68	16.08	ND
WTref_16C	19e4c7	20.34	13.825	ND
WTref_16C	19e7c1	20.1	13.64	ND
WTref_16C	19e7c2	18.61	13.11	ND
WTref_16C	19e7c3	18.79	14.015	ND
WTref_16C	19e7c4	21.01	14.955	ND
WTref_16C	19e7c5	21.34	15.7	ND
WTref_16C	19e7c6	20.75	15.645	ND
WTref_32C	32e1c1	24.23	18.03	22.73
WTref_32C	32e1c3	23.09	16.85	19.59
WTref_32C	32e1c4	21.5	17.22	20.09
WTref_32C	32e1c5	22.53	15.48	18.09
WTref_32C	32e1c6	19.96	16.98	18.16
WTref_32C	32e1c7	21.2	17.57	20.04
WTref_32C	32e2c1	23.98	16.73	18.95
WTref_32C	32e2c2	23.91	17.18	19.19
WTref_32C	32e2c3	20.91	16.21	17.39
WTref_32C	32e3c1	21.17	17.73	19.85
WTref_32C	32e3c2	21.71	17.28	18.13
WTref_32C	32e3c3	21.19	16.24	18.96
WTref_32C	32e4c1	23.46	17.07	19.26
WTref_32C	32e4c2	23.08	16.25	18.34
WTref_32C	32e4c3	23.92	16.88	18.49
WTref_32C	32e4c4	22.56	17.51	18.39
WTref_32C	32e4c5	23	16.72	18.86
WTref_32C	32e4c6	22.56	16.48	18.54
WTref_32C	32e4c7	22.96	16.35	19.69
WTref_32C	32e5c1	22.35	16.77	19.52
WTref_32C	32e5c2	24.91	16.96	19.2
WTref_32C	32e5c3	22.27	16.94	18.68
WTref_32C	32e5c4	23.16	17.83	18.86
WTref_32C	32e5c5	22.3	16.53	18.04
WTref_32C	32e7c1	21.08	16.59	18.37
WTref_32C	32e7c2	21.92	17.63	18.64
WTref_32C	32e7c3	21.97	16.78	18.25
WTref_32C	32e7c4	22.63	17.16	19.84
WTref_32C	32e7c5	23.17	17.79	18.57
WTref_64C	64E3c2	28	16.1	19.04
WTref_64C	64e3c3	23.94	16.55	18.94
WTref_64C	64e3c4	21.02	15.35	16.72
WTref_64C	64e3c5	23.17	16.84	18.74
WTref_64C	64e3c6	22.69	16.67	18.76
WTref_64C	64E3c7	24.45	16.02	18.01
WTref_64C	64E4c1	23.43	15.81	18.75
WTref_64C	64e4c2	24.28	15.54	17.6
WTref_64C	64e4c3	22.5	16.56	18.24
WTref_64C	64e4c4	20.44	15.11	17.24
WTref_64C	64e4c5	21.82	15.62	17.49
WTref_64C	64e4c6	22.47	16.36	18.03
WTref_64C	64e5c1	23.05	15.79	18.13
WTref_64C	64e5c2	22.05	16.97	19.28
WTref_64C	64e5c3	24.91	16.93	18.06
WTref_64C	64e5c4	24.73	15.96	18.31
WTref_64C	64e5c5	25.24	16.71	18.26
WTref_64C	64e5c6	24.17	16.58	18.91
WTref_64C	64e5c7	24.96	16.56	18.8
WTref_64C	64e6c1	25.31	15.32	16.79
WTref_64C	64e6c3	24.91	17.08	18.59
WTref_64C	64e6c4	20.75	15.45	16.85
WTref_64C	64e6c5	22.94	16.16	17.64
WTref_64C	64e6c6	22.73	16.03	17.55
WTref_64C	64e7c1	23.84	16.52	18.29
WTref_64C	64e7c2	23.24	17.04	18.11
WTref_64C	64e7c3	21.13	15.84	17.5
WTref_64C	64e7c4	23.35	16.23	17.96
WTref_64C	64e7c5	22.01	16.38	18.21
WTref_64C	64e8c1	22.61	15.64	17.14
WTref_64C	64e8c2	20.68	16.33	17.92
WTref_64C	64e8c4	23.02	17.21	18.61
WTref_64C	64e8c5	22.28	16.95	17.95
WTref_90C	90e1c1	27.49	16.17	18.31
WTref_90C	90e1c4	22.45	17.48	18.6
WTref_90C	90e1c6	20.49	16.82	18.56
WTref_90C	90e1c7	23.99	16.63	19.12
WTref_90C	90e2c2	24.76	15.9	17.89
WTref_90C	90e2c3	25.32	15.77	18.21
WTref_90C	90e2c4	25.46	17.03	18.74
WTref_90C	90e2c5	24.94	16.35	18.68
WTref_90C	90e2c6	22.75	15.67	17.27
WTref_90C	90e3c1	22.98	14.92	16.53
WTref_90C	90e3c3	23.31	16.18	18.27
WTref_90C	90e4c1	22.66	16.16	18.88
WTref_90C	90e4c2	23.16	16.65	19.12
WTref_90C	90e4c4	27.35	16.82	18.78
WTref_90C	90e4c5	23.35	17.26	19.73
WTref_90C	90e4c6	26.03	16.64	18.13
WTref_90C	90e4c7	22.56	17.35	19.32
WTref_90C	90e5c1	24.73	16.24	17.75
WTref_90C	90e5c2	22.8	15.39	17.28
WTref_90C	90e5c3	22.96	15.67	17.72
WTref_90C	90e5c4	22.62	16.07	17.94
WTref_90C	90e5c5	24.96	16.17	17.6
WTref_90C	90e5c6	24.53	16.82	19.09
WTref_90C	90e5c7	25.96	16.93	18.09

## Sheet: Figure 2b
Genotype	Stage	Bmp4	Cdx2	Dusp4	Enox1	Etv4	Etv5	Esrrb	Fgf4	Foxq1	Fgfr1	Fgfr2	Gata3	Gata4	Gata6	Gdf3	Hhex	Hnf1b	Id2	Klf4	Klf5	Nanog	Otx2	Pecam1	Pdgfra	Pou5f1	Prdm14	Serpinh1	Sox2	Sox17	Sox21	Spry4	Tdgf1	Zfp42
WT	8cells	4.88961e-05	0.11987	0.0128884	0.0101266	0.00226402	0.0109497	0.167632	4.36722e-05	0.00289314	3.20749e-05	0.052779	0.0378063	4.88961e-05	0.0982497	0.0155823	0.0145402	0.00010884	0.183787	0.00875146	0.0664666	0.0376072	0.00642249	0.00269638	0.00234261	1.23569	2.00116e-05	0.0057649	0.000457349	0.0654312	0.00970913	0.00557062	0.174896	0.513019
WT	8cells	4.88961e-05	0.0626964	0.0123255	4.41256e-05	5.78335e-05	0.00330872	0.061199	5.27792e-05	0.00163218	0.003369	0.0335197	0.00846937	4.88961e-05	0.0870322	0.0131946	0.000143133	0.000158274	0.137042	0.00293933	0.0359233	0.0999605	7.13067e-05	0.0119781	4.88961e-05	1.09086	0.00504797	0.00562944	0.000110661	0.0748946	0.010715	0.00551557	0.116026	0.342222
WT	8cells	4.88961e-05	0.22436	0.012144	0.00666397	0.00353462	0.013097	0.181513	4.95112e-05	0.00294113	0.0135698	0.0495592	0.0297269	4.88961e-05	0.120467	0.0149153	0.00650412	0.000182833	4.58685e-05	0.0148833	0.0874176	0.0542494	0.0250333	0.0218669	4.58685e-05	1.2674	2.5078e-05	0.0161992	0.000390134	0.062051	0.0168569	0.00941059	0.15901	0.381668
WT	16cells	0.000456283	0.840818	0.0297544	0.000955505	0.000525667	0.00817812	0.173832	0.000718266	0.00186814	2.19094e-05	0.0144673	0.0700057	0.0981367	0.107245	0.0161654	0.00536633	0.000154055	0.454452	0.00786299	0.042225	0.298708	0.0345907	0.0299655	0.0238399	2.21249	0.00217263	0.00628603	0.0038495	0.01122	0.00674887	0.00170893	0.40017	1.17936
WT	16cells	0.00207174	0.431487	0.0145075	4.7472e-05	0.00488829	0.0202772	0.0765018	0.00116433	0.00158646	4.17032e-05	0.0145523	0.10055	0.114031	0.169195	0.029419	0.0167478	4.94019e-05	0.19151	0.0108008	0.0428668	0.497828	0.108485	0.0180226	0.0204157	2.57266	2.66338e-05	3.39104e-05	0.00866468	0.0203271	0.00850634	0.00535998	0.188921	0.652573
WT	16cells	0.00205826	0.202254	0.0214815	4.2319e-05	5.54656e-05	0.012029	0.0850245	5.06182e-05	0.00183785	3.71764e-05	0.0257611	0.130792	0.117729	0.260296	3.91604e-05	0.000724468	2.25182e-05	0.189208	0.00358976	0.0350526	0.292357	0.0356226	0.0542147	0.0142679	2.55523	0.00650778	3.25672e-05	0.00749758	0.0147727	0.00329027	0.00468624	0.254719	0.513631
WT	32cells	0.00220825	0.487006	0.0279725	0.00109591	0.000119075	0.0432801	0.0989626	0.00525537	0.000901096	0.0296537	0.0283607	0.223929	0.000280353	0.184945	0.0326386	0.0106544	1.90833e-06	0.995836	0.0529876	0.105496	0.53293	0.0295776	0.0801756	0.00487749	1.43872	0.0158241	0.000786717	0.0357729	6.98183e-05	0.0248741	0.0108667	0.9179	1.04207
WT	32cells	4.44256e-05	0.293866	0.0136918	0.00199489	0.000311528	0.0415458	0.074745	0.000909098	0.000463494	0.0531397	0.0212677	0.223856	0.000262535	0.161691	0.0236343	0.0170459	1.90528e-06	0.28857	0.140391	0.127124	0.155211	0.00264574	0.0986191	0.00863226	1.12876	1.53149e-05	0.00354148	0.0168107	6.53811e-05	0.0123055	0.00106251	0.515518	0.579831
WT	32cells	0.0705864	0.652761	0.05846	0.0130606	0.00271669	0.0805214	0.200505	0.00587439	0.00181039	0.0580468	0.05846	0.234132	0.000328804	0.183061	0.0577351	0.00215119	4.23121e-05	0.00041056	0.0708098	0.0908284	0.664274	0.0293903	0.118931	0.113645	3.26108	0.0196187	0.00877295	0.0249194	0.0330141	0.00521284	0.0332881	1.20499	1.74269
WT	32cells	0.000130428	0.052029	0.0254809	0.00331139	0.000105245	0.0287911	0.46339	0.00657975	0.000726045	0.0720734	0.0254809	0.0631779	0.000794197	0.267467	0.0231963	0.0197606	4.48041e-06	0.00099167	0.0430733	0.0932848	0.699924	0.0403373	0.129689	0.0137802	3.35408	0.0277912	0.00905133	0.0506446	0.00019195	0.012957	0.00193156	0.793296	1.13765
WT	32cells	0.00626232	0.0605327	3.54073e-05	0.00658798	0.000203731	0.0942299	0.000633181	0.0258377	0.000910571	0.0946835	9.90245e-05	9.39957e-05	0.00118879	0.354118	0.0645305	0.044325	8.67303e-06	0.00148437	0.100581	0.0946412	1.19482	0.0635586	0.349485	0.0122928	3.71077	0.0658245	0.00854292	0.0523847	0.000440326	0.0219636	0.0126318	2.2734	1.56798
G-/-	32cells	0.0563258	0.0455934	3.45832e-05	0.227586	0.0809308	0.385692	0.172433	0.0388361	0.00223891	0.0805042	0.000117674	0.000268672	0.00141268	0.000104053	0.120359	0.00899776	0.000500043	0.00144982	0.139136	0.0917234	0.911955	0.0443561	0.155848	6.10092e-05	2.23257	0.0596783	0.00318755	0.083239	0.00035181	0.00720394	0.173116	1.52304	1.73277
G-/-	32cells	0.00492191	0.00239364	0.0276971	0.0413051	0.00887236	0.110713	0.000569369	0.0256214	0.000141103	0.0700952	0.000159683	0.00035048	0.00191699	0.431503	0.0957305	0.0277476	9.69306e-06	0.00186446	0.0374195	0.0217415	0.478677	0.0168744	0.0850633	0.000192504	2.19802	8.71045e-05	0.000143339	0.036002	0.000477402	0.0378552	0.0399412	0.00132414	0.998135
G-/-	32cells	0.000229677	0.0832899	3.4433e-05	0.000262692	0.00375287	0.0532767	0.188124	0.0247029	0.00371182	0.0376712	0.0306251	0.0826075	0.00135729	0.576824	0.000149276	0.0105048	9.00081e-06	0.00144353	0.0300623	0.052621	0.476752	0.000260686	0.043371	0.000178756	2.44889	0.0328346	0.000133102	0.0247079	0.000338016	0.0201703	0.0153838	0.0010252	0.684275
G-/-	32cells	0.00509778	0.128604	2.5288e-05	0.000433453	0.000354378	0.027468	0.120982	0.00839486	0.000219613	0.0280911	7.31451e-05	0.0561639	0.000878107	0.216123	0.0120564	0.000877055	1.50862e-05	0.394596	0.0513605	0.0813119	0.404397	0.00997224	0.043749	0.00583205	1.67111	0.0277031	0.000223093	0.00890027	0.000218681	0.00689747	0.00835474	0.55523	0.918068
G-/-	32cells	0.270034	0.206961	0.0737393	0.00177178	0.00113386	0.0220272	0.614966	0.00920126	0.00138681	0.00853322	0.0183086	0.126715	0.000305311	3.37614e-05	0.0486794	0.000307044	5.28147e-06	0.000381225	0.0210902	0.0450392	0.705517	0.0190562	0.260983	0.00010489	2.78101	0.0428164	7.81014e-05	0.0581361	0.00011415	0.00867272	0.00639718	2.58786	4.71713
G-/-	32cells	0.0296984	0.0962578	2.52516e-05	0.0218175	0.00394803	0.0727329	0.488476	0.0263886	8.97644e-05	0.0554567	0.00398485	0.0366217	0.000847815	0.230818	0.0519541	0.000358487	6.16634e-06	0.00105862	0.0489257	0.036503	1.10444	0.0139666	0.0840645	0.000122464	4.72118	0.0331973	9.11868e-05	0.045943	0.000268937	0.00405438	0.0632065	1.94194	0.986519
G-/-	32cells	0.00409429	0.195974	2.35201e-05	0.0196967	0.000870485	0.126901	0.504866	0.0173477	0.000340448	0.0431609	0.00240467	0.000225747	0.00078968	0.257725	0.0223958	0.00997452	4.07955e-05	0.00098603	0.0358233	0.031973	1.25261	0.0360344	0.0471185	8.56141e-05	3.86403	0.0551517	6.37485e-05	0.0430912	0.000213594	0.0332723	0.08207	0.989062	1.38405
G-/-	32cells	0.0750931	0.0658042	1.88487e-05	0.092642	0.0179317	0.148767	0.376293	0.0587303	0.000395924	0.0476118	0.00565525	0.00018091	0.000632838	0.107873	0.0812943	0.0100489	0.00037593	0.00079019	0.106521	0.059302	0.926533	0.0267242	0.192217	7.54162e-05	3.59774	0.0937342	5.61551e-05	0.0999952	0.000172275	0.0085694	0.235887	1.45848	3.44765
N-/-	32cells	0.000160533	0.161675	0.0142696	0.000134805	0.00404932	0.0111951	0.0650185	0.000100828	0.00249056	0.0288064	0.0179201	0.00881014	0.000948681	0.312671	0.0737895	0.000273439	4.70343e-06	0.00106519	0.0473058	0.053138	0.0609271	0.00584313	0.0462555	0.0177087	2.09303	0.00195971	6.95534e-05	0.0245907	0.000236257	0.00457337	6.57e-05	0.378444	0.836019
N-/-	32cells	0.000184259	0.514856	2.7644e-05	0.000156198	0.00239194	0.00866965	0.342846	0.000115672	7.85481e-05	8.49547e-05	0.0410605	0.294733	0.000928138	0.218083	0.00501987	0.0370278	0.000122031	0.00115891	0.120766	0.133924	0.0729471	0.00807021	0.139719	0.00455759	3.7793	0.00300342	0.00675276	0.0469103	0.000271174	0.0166171	0.0113231	1.2447	1.37498
N-/-	32cells	0.0179487	0.600449	2.57918e-05	0.00328366	0.00637702	0.0540548	0.465493	0.000317237	0.0048603	0.0476693	0.0381787	0.145007	0.000865952	0.373996	0.0781199	0.0333678	0.000173016	0.791155	0.0776818	0.178893	0.107703	0.0555338	0.138062	0.116467	3.96029	5.818e-05	0.003628	0.0641803	0.00024279	0.0411075	0.00181133	2.77473	1.5411
N-/-	32cells	0.00021696	0.581755	3.36315e-05	0.000194312	0.00147322	0.0113201	0.0650185	0.000143154	0.000975083	0.027756	0.00514649	0.0604101	0.00112917	0.312777	0.0303207	0.0159133	0.000308156	0.00140993	0.101743	0.120834	0.303645	0.0147721	0.131988	0.0407684	6.05276	0.00393919	0.00496593	0.0596889	0.0003193	0.016911	9.32797e-05	1.40126	1.55446
N-/-	32cells	0.00378874	0.4173	3.37728e-05	0.000179114	0.000144315	0.00902776	0.520642	0.000131703	0.00135138	0.0342702	0.0307706	0.0736881	0.00113391	0.582627	0.0222861	0.000357167	4.43895e-05	0.00141585	0.0265178	0.109099	0.100332	0.00903493	0.114043	0.0101601	4.32369	9.08811e-05	0.0134426	0.0682195	0.000340501	0.00726459	8.58178e-05	1.30688	1.68496
DKO	32cells	5.71709e-05	0.527822	0.034316	0.00381841	9.92117e-05	0.0112704	0.146345	0.00256859	0.000828448	0.0244739	0.0352452	0.288644	0.000617622	0.407988	0.0323051	0.00367106	4.22355e-06	0.000755038	0.0219726	0.137076	0.161732	0.0281612	0.0849813	8.38797e-05	1.37702	0.000803524	6.24571e-05	0.0178799	0.000153811	0.026434	0.00165185	1.08592	1.15812
DKO	32cells	5.71709e-05	0.189501	0.0129352	0.0186252	6.97314e-05	0.115056	0.0773411	0.00212712	4.32135e-05	0.0550339	0.0247451	0.042387	0.000337854	0.440935	0.0325185	0.00860984	2.96854e-06	0.00042186	0.114117	0.121738	0.157512	0.0370742	0.059372	0.00165608	2.09259	0.0174141	4.38983e-05	0.00526428	8.41384e-05	0.0681433	0.0211922	1.16204	0.991177
DKO	32cells	0.010005	0.413497	0.0159516	0.00992227	0.000256672	0.104017	0.342109	0.0380926	0.000159063	0.102792	0.0734864	0.139936	0.000508383	0.404861	0.0466228	0.038195	1.09268e-05	0.000634789	0.255787	0.346468	0.292215	0.0733496	0.37569	0.00447757	2.46071	0.0312765	0.000161584	0.0453661	0.000190343	0.115898	0.0199515	1.0723	1.53085
DKO	32cells	5.71709e-05	0.553338	1.51419e-05	0.00571652	0.00148831	0.0404354	0.286141	0.00556334	0.00401475	0.0750713	0.111527	0.210556	0.000767262	0.000125768	0.145655	0.000351722	9.23418e-05	0.0131615	0.174868	0.342177	0.325194	0.0531968	0.242291	0.00464242	3.89611	0.0121479	8.94659e-05	0.0407283	0.000191077	0.100004	0.00560625	1.29738	2.01853
DKO	32cells	0.00478888	0.582897	1.51419e-05	0.0226774	9.96382e-05	0.0185317	0.32708	0.00252728	6.17471e-05	0.00952137	0.0406243	0.262197	0.0017075	0.766701	0.0175447	0.000246596	4.24171e-06	0.00256147	0.0129697	0.058106	0.378981	0.00651762	0.225497	8.42403e-05	2.28651	4.27795e-05	6.27256e-05	0.0110433	0.000425231	0.0148652	0.00276624	0.000493626	2.2567
WT	90cells	0.175605	0.112466	0.0941486	0.00609391	0.000658335	0.0619626	0.169589	0.00583659	0.00691907	5.31084e-05	0.108389	0.0453687	0.897558	0.269014	0.0460912	0.0163056	3.37314e-06	0.236332	0.0330045	0.0424248	0.238944	0.0309896	0.292441	0.155095	1.76061	0.0122394	0.00877898	0.049443	0.18089	0.0190775	0.00816348	3.01097	1.21014
WT	90cells	0.118736	0.36482	0.0408396	0.0065605	0.00148884	0.0886546	0.313273	0.0144494	0.00267626	0.0993738	0.0671566	0.0536703	0.503778	0.155672	0.0809472	0.0283862	5.00175e-06	0.631442	0.0517417	0.033321	0.200496	0.0236391	0.16322	0.244615	1.98219	0.021707	0.00508301	0.0553954	0.13173	0.0798388	0.0154958	3.27864	1.72365
WT	90cells	0.105842	0.335731	0.120275	0.00408869	0.00354125	0.081834	0.243588	0.00741106	0.0448778	0.0633916	0.116673	0.169915	0.613442	0.213612	0.0668341	0.000113469	0.000906569	0.841833	0.0419297	0.0786132	0.231875	0.0262542	0.163096	0.0870156	2.22286	0.0173584	0.166122	0	0.192557	0.00746437	0.0272652	2.38565	1.56669
WT	90cells	0.0259172	0.31147	0.0331917	0.0110246	0.000789871	0.0895923	0.212928	0.00518589	0.00234967	0.0816493	0.0414163	0.173542	0.000453616	0.269268	0.0667245	0.0173864	3.70431e-06	0.768281	0.0559959	0.0494073	0.76826	0.05495	0.199029	0.109827	3.58314	0.019049	5.47787e-05	0.0620165	0.0450225	0.0223102	0.0219164	1.35529	1.20856
WT	90cells	0.0804008	0.194808	0.0502411	0.00554082	0.000134806	0.0964121	0.338284	0.0109644	0.0281419	0.0820683	0.0439033	0.0883672	0.221426	0.169574	0.0869774	0.0185442	0.000758597	0.524862	0.0360936	0.0399872	0.331159	0.0207065	0.243417	0.165546	3.2702	0.0134396	0.142996	0.0411087	0.000188159	0.0123756	0.0384829	4.1091	1.29895
WT	90cells	0.161694	0.0503577	0.0693003	5.86903e-05	0.00105773	0.0245373	0.47695	7.02001e-05	0.00158432	0.0279607	0.0613222	0.0725428	0.000904209	0.444819	0.0936998	0.00922195	0.000111441	0.00112904	0.0458533	0.0634229	0.864278	0.0394075	0.110042	0.0268466	4.18676	0.0233454	0.00168572	0.0817492	0.216655	0.0190455	4.57426e-05	5.46428	2.32228
G-/-	90cells	0.587178	0.108698	0.0280448	0.0437602	0.0376839	0.176122	0.333399	0.0446607	7.337e-05	7.93543e-05	0.00402584	0.0338326	0.06586	0.0726903	0.0844348	0.0078468	0.000320283	0.214978	0.0302971	0.0538927	0.382552	0.0431372	0.285753	0.000100097	2.48972	0.0788827	0.00180227	0.118827	0.00989412	0.0218586	0.145657	3.90987	4.27284
G-/-	90cells	0.400808	0.0373538	0.0247152	0.039311	0.0218589	0.134335	0.198557	0.0177709	0.000626775	0.0495396	0.00662125	0.000213269	0.0374716	0.104513	0.0707847	0.00496853	0.000182523	0.0718888	0.0448119	0.0225663	0.450138	0.0191918	0.368534	3.11428e-05	1.75945	0.0346616	0.000847412	0.143722	0.00619539	0.0114852	0.116721	3.00942	4.21005
G-/-	90cells	0.228243	0.0315607	0.0285397	0.063022	0.0505116	0.174115	0.302514	0.0161524	0.00250385	0.0323307	0.0326459	0.0219583	0.000408539	3.00915e-05	0.130112	0.0207484	5.29901e-05	0.285327	0.0535711	0.014617	0.686634	0.0848123	0.278268	7.65124e-05	3.03	0.0480007	0.00358984	0.109422	0.000101741	0.0149411	0.0638186	2.22879	5.1758
G-/-	90cells	0.169682	0.260519	0.0735275	0.0782349	0.0853438	0.238218	0.000487844	0.0160778	8.24133e-05	0.0514466	0.00701817	0.0921996	0.000915921	6.82005e-05	0.1135	0.0125945	0.000342175	0.00114366	0.0282997	0.0251782	0.700257	0.0941898	0.359948	0.000112435	1.82679	0.0849045	0.00109155	0.114022	0.000252102	0.025604	0.039307	1.73326	3.90735
G-/-	90cells	0.134975	0.0179109	0.0188835	0.0473715	0.0257444	0.0874789	0.0781033	0.0109048	0.00241119	0.012145	0.0019328	0.000176554	0.000611481	0.0791671	0.0701429	0.0046418	6.37169e-05	0.000771162	0.0159675	0.020022	0.543679	0.0103974	0.223221	7.47113e-05	1.95967	0.098385	5.56303e-05	0.0337346	0.000152282	0.00712873	0.0581286	3.10988	4.79287
N-/-	90cells	0.0583114	0.446053	0.00990522	0.000520702	0.000682461	0.180143	0.133014	0.000622817	0.00042293	0.0746405	0.0434296	0.189963	0.0225356	0.218062	0.0911597	0.0565127	2.90531e-05	0.30079	0.0803774	0.0643146	0.0747367	0.145907	0.169395	0.106064	3.32707	0.00425853	0.022368	0.060307	0.00625923	0.0626519	0.00872331	2.47792	1.23893
N-/-	90cells	0.000165039	1.05819	0.0315476	0.000792227	0.000427554	0.0209858	0.000526728	6.8524e-05	0.00203462	0.0163525	0.0790086	0.515452	0.000975308	7.18377e-05	0.0259279	0.0171026	3.1965e-06	1.51268	0.0189491	0.223731	0.0459606	0.0773411	0.0562257	0.0280653	2.85374	0.000228513	0.00117519	5.84008e-05	0.000242888	0.0290736	4.46504e-05	0.425251	0.909377
N-/-	90cells	0.0476867	0.266172	0.0231052	0.000127708	0.000167381	0.0144933	0.28913	0.000152753	0.000103729	0.0587719	0.0714095	0.0911358	0.000881503	0.244678	0.0150813	0.000414255	7.12561e-06	0.375815	0.0162796	0.0537547	0.160378	0.00415735	0.353992	0.00323619	4.39735	0.00413699	0.000105372	0.0737038	0.000219527	0.00557928	0.00368097	4.87249	2.26936
N-/-	90cells	0.0152637	0.518801	0.00983981	7.29799e-05	0.00240259	0.0869093	0.135015	0.00591898	0.00264645	0.0736837	0.0354085	0.0615721	0.000391812	0.24465	0.096024	0.0218583	0.000185031	0.000583586	0.0928085	0.110631	0.025341	0.0425277	0.277991	0.0765254	5.82424	0.00154541	0.0114386	0.0343883	9.75758e-05	0.0877763	5.68798e-05	1.52081	1.65173
N-/-	90cells	0.0120258	0.561452	0.000104257	0.00862115	0.00301239	0.0479123	0.0018644	0.0102959	0.0115088	0.0424761	0.0582664	0.304535	0.00350039	0.000332174	0.0755438	0.00842063	0.000307153	0.00437074	0.0426577	0.0282304	0.0596846	0.00429009	0.12875	0.120921	4.42922	7.19817e-05	0.0871622	0.104226	0.000927863	0.0122875	0.00374138	5.71372	0.00364587
N-/-	90cells	0.000998154	0.552866	0.034045	0.00285148	0.000403877	0.0455072	0.000236597	0.000587603	0.00231636	2.95185e-05	0.158601	0.45104	0.000444209	0.136034	0.0648681	0.0103312	0.000305181	4.93184	0.036158	0.108149	0.0189705	0.111297	0.105369	0.0699383	1.76251	0.00670381	2.77249e-05	0.0238739	0.000167341	0.0176588	0.00193514	0.874944	0.0820708
DKO	90cells	0.00479249	0.875013	0.0149022	0.00765689	0.000532355	0.0624513	0.174035	0.00800525	0.000329908	0.0664076	0.0427587	0.0866847	0.0595896	0.42041	0.0463377	0.00131753	2.26629e-05	0.070707	0.0354329	0.0853932	0.0895708	0.0334411	0.0448719	0.00728054	2.19236	0.00603312	0.000335135	0.00766075	0.00904174	0.0173162	0.000316568	1.31412	1.94532
DKO	90cells	0.000591658	0.528185	0.000104139	8.21911e-05	0.00257114	0.0118926	0.333108	0.00941355	6.67582e-05	0.0218159	0.126867	0.124276	0.00349644	0.700266	0.00602636	0.00728133	0.000107376	0.00113378	0.0401426	0.0377156	0.147224	0.00013282	0.168993	9.10768e-05	3.63821	0.0518655	6.7816e-05	0.000209364	0.000870743	0.0394437	0.0163853	1.71493	0.00359796
DKO	90cells	0.00015491	0.265968	0.0134208	0.000138395	0.000181388	0.00962735	0.253819	0.00600606	0.00185902	0.000121577	7.56357e-05	0.0398625	0.000915448	0.526374	0.0100081	0.000448921	7.7219e-06	0.000841973	0.00468538	0.0315014	0.0847649	0.107434	0.0583119	0.000153357	1.48459	0.0383439	0.00011419	5.48164e-05	0.000227981	0.0180452	0.000107864	1.03897	1.1428
DKO	90cells	0.00434364	0.156891	0.0150619	0.00691487	7.86137e-05	0.0139578	0.220266	0.00346845	0.00173559	0.0149072	0.0615662	0.108608	0.000786367	0.609655	0.0135587	0.000194562	3.34667e-06	0.00535238	0.00769939	0.0615447	0.08411	0.0220153	0.102237	6.64649e-05	1.64365	0.0215728	4.949e-05	0.00828006	0.000195835	0.0298081	0.00401158	1.26788	2.2477

## Sheet: Figure 3d
HCR-FISH spots count per cell (see figure 3D)
Embryo_number	Genotype	Fgf4 (Spots per cell)
E25	Con	0
E25	Con	8
E25	Con	60
E25	Con	5
E25	Con	0
E25	Con	25
E25	Con	1
E25	Con	50
E25	Con	15
E25	Con	0
E25	Con	37
E25	Con	52
E25	Con	30
E25	Con	27
E25	Con	21
E23	Con	43
E23	Con	51
E23	Con	32
E23	Con	95
E23	Con	71
E23	Con	19
E23	Con	46
E23	Con	2
E23	Con	13
E23	Con	92
E23	Con	75
E23	Con	47
E23	Con	81
E23	Con	28
E23	Con	37
E23	Con	76
E23	Con	90
E23	Con	118
E23	Con	95
E23	Con	87
E23	Con	104
E23	Con	78
E12	Con	47
E12	Con	2
E12	Con	0
E12	Con	54
E12	Con	47
E12	Con	41
E12	Con	26
E12	Con	39
E12	Con	37
E12	Con	0
E12	Con	3
E12	Con	0
E12	Con	173
E12	Con	70
E12	Con	3
E12	Con	10
E12	Con	92
E12	Con	39
E12	Con	213
E12	Con	9
E13	Con	12
E13	Con	50
E13	Con	14
E13	Con	26
E13	Con	30
E13	Con	6
E13	Con	13
E13	Con	85
E13	Con	52
E13	Con	45
E13	Con	4
E13	Con	32
E13	Con	0
E13	Con	4
E13	Con	77
E13	Con	163
E13	Con	1
E17	Con	6
E17	Con	30
E17	Con	9
E17	Con	6
E17	Con	39
E17	Con	1
E17	Con	4
E17	Con	0
E17	Con	34
E17	Con	19
E17	Con	1
E17	Con	17
E17	Con	8
E17	Con	43
E5	Con	59
E5	Con	6
E5	Con	96
E5	Con	0
E5	Con	6
E5	Con	52
E5	Con	14
E5	Con	1
E5	Con	7
E5	Con	16
E5	Con	3
E5	Con	82
E5	Con	40
E5	Con	14
E24	Con	8
E24	Con	2
E24	Con	34
E24	Con	24
E24	Con	2
E24	Con	32
E24	Con	157
E24	Con	29
E24	Con	10
E24	Con	4
E24	Con	20
E24	Con	5
E24	Con	41
E27	DKO	0
E27	DKO	1
E27	DKO	0
E27	DKO	2
E27	DKO	1
E27	DKO	0
E27	DKO	0
E27	DKO	2
E27	DKO	0
E27	DKO	0
E27	DKO	1
E27	DKO	2
E27	DKO	5
E27	DKO	0
E27	DKO	3
E27	DKO	0
E27	DKO	2
E27	DKO	0
E9	DKO	4
E9	DKO	5
E9	DKO	2
E9	DKO	0
E9	DKO	4
E9	DKO	7
E9	DKO	2
E9	DKO	0
E9	DKO	7
E9	DKO	3
E9	DKO	0
E9	DKO	1
E9	DKO	0
E9	DKO	7
E9	DKO	1
E9	DKO	2
E9	DKO	6
E9	DKO	6
E9	DKO	17
E9	DKO	4
E9	DKO	11
E19	DKO	10
E19	DKO	5
E19	DKO	2
E19	DKO	8
E19	DKO	55
E19	DKO	7
E19	DKO	2
E19	DKO	1
E19	DKO	2
E19	DKO	8
E19	DKO	0
E19	DKO	3
E19	DKO	9
E19	DKO	15
E19	DKO	2
E19	DKO	5
E19	DKO	9
E19	DKO	7
E19	DKO	34
E19	DKO	3
E19	DKO	7
E3	DKO	0
E3	DKO	12
E3	DKO	0
E3	DKO	0
E3	DKO	9
E3	DKO	1
E3	DKO	0
E3	DKO	0
E3	DKO	0
E3	DKO	2
E3	DKO	2
E3	DKO	0
E3	DKO	6
E3	DKO	8
E3	DKO	6
E3	DKO	0
E3	DKO	0

## Sheet: Supp Fig 9c
NANOG-SOX2 PLA quantification(see Supp Fig 9)
Embryo_number	Genotype	Cell type	Voxels volume per cell	NANOG Relative Intensity
E1	WT	N high	144.309939	2.48614123564319
E1	WT	N high	64.768499	2.22798354439687
E1	WT	N high	16.509861	1.96052534316735
E1	WT	N high	69.179361	1.8814166932758
E1	WT	N high	74.699593	1.67879837925706
E1	WT	N high	18.325967	1.64209094691338
E1	WT	N high	16.782867	1.61922587308288
E1	WT	N high	22.67096	1.6115653583736
E1	WT	N high	35.393826	1.37911278045082
E1.2	WT	N high	601.29119	2.27442878007729
E1.2	WT	N high	460.488723	1.88160417280821
E1.2	WT	N high	403.165222	1.82940297132222
E1.2	WT	N high	412.47641	1.72739758751936
E1.2	WT	N high	246.982269	1.70811360388827
E1.2	WT	N high	150.318265	1.67423443275853
E1.2	WT	N high	22.037666	1.09913714190039
E2	WT	N high	80.093853	1.55870685784655
E2	WT	N high	140.9477	1.54370696255435
E2	WT	N high	21.301535	1.53008700659496
E2	WT	N high	35.304401	1.49310825805949
E2	WT	N high	47.510994	1.34019581002961
E2	WT	N high	88.928494	1.33122118492688
E2	WT	N high	37.95126	1.32416853767696
E2	WT	N high	63.748362	1.24631051104774
E2	WT	N high	46.667426	1.24171573909939
E2	WT	N high	55.45817	1.2343292018286
E2	WT	N high	75.075659	1.21737368178449
E2	WT	N high	57.483567	1.14760886769987
E3	WT	N high	123.670545	2.23306187259789
E3	WT	N high	79.950872	2.08564002662595
E3	WT	N high	52.615453	1.83096648531232
E3	WT	N high	151.450065	1.81952153485155
E3	WT	N high	106.541619	1.74639578707888
E3	WT	N high	29.980785	1.74347654878635
E3	WT	N high	66.375761	1.59267581963159
E3	WT	N high	38.063192	1.4149202901838
E3	WT	N high	78.772866	1.41488925554107
E3	WT	N high	28.323927	1.3523457250967
E3	WT	N high	38.4105	1.29671881694969
E3	WT	N high	56.482113	1.27080987454999
E30	WT	N high	242.440061	2.16723195208135
E30	WT	N high	121.797697	2.12247755595798
E30	WT	N high	238.400814	2.0127346516695
E30	WT	N high	319.804429	1.83713463483082
E30	WT	N high	271.659576	1.80576632213423
E30	WT	N high	403.902029	1.78100109369533
E30	WT	N high	112.515177	1.58917435072306
E30	WT	N high	125.598337	1.48899006234301
E4	WT	N high	109.411312	2.36485469523877
E4	WT	N high	50.114806	1.79226141900536
E4	WT	N high	7.135792	1.70948878212538
E4	WT	N high	41.145036	1.62600377514366
E4	WT	N high	8.9994	1.56566894660438
E4	WT	N high	39.098175	1.47889032809264
E4	WT	N high	19.264844	1.42036161411487
E5	WT	N high	187.421483	2.06924347224716
E5	WT	N high	118.037516	2.05845416175793
E5	WT	N high	146.27709	1.89248497299663
E5	WT	N high	31.515635	1.87831044478248
E5	WT	N high	168.430898	1.792062921692
E5	WT	N high	134.558782	1.5835305459645
E5	WT	N high	5.509503	1.44501475439743
E5	WT	N high	57.676768	1.38088008471856
E5	WT	N high	47.305399	1.3749839752663
E6	WT	N high	151.265489	2.15315463966553
E6	WT	N high	103.621977	1.93116726493619
E6	WT	N high	98.295024	1.87907937453945
E6	WT	N high	78.32204	1.68632572409454
E6	WT	N high	46.06198	1.61506791890682
E6	WT	N high	35.547719	1.41607435462033
E6	WT	N high	27.286489	1.38335898269775
E6	WT	N high	54.466207	1.36591652846982
E6	WT	N high	28.704087	1.30314120934237
E1	WT	N low	7.092769	0.852730746610664
E1	WT	N low	3.055094	0.711336513936526
E1	WT	N low	3.280028	0.569313629001331
E1	WT	N low	4.896419	0.501249234482067
E1	WT	N low	3.952083	0.296602109230916
E1	WT	N low	2.058357	0.291718315252262
E1	WT	N low	0	0.267764833728696
E1	WT	N low	0	0.26269527169571
E1	WT	N low	0	0.245443688676089
E1	WT	N low	1.250619	0.189818724168084
E1	WT	N low	0	0.179421397566222
E1	WT	N low	0	0.145045381090497
E1.2	WT	N low	113.11023	1.0243097038541
E1.2	WT	N low	63.317107	0.961334202302172
E1.2	WT	N low	50.768432	0.800034084983359
E1.2	WT	N low	98.580046	0.780571452291528
E1.2	WT	N low	42.699919	0.738738174239175
E1.2	WT	N low	18.624869	0.672571994623132
E1.2	WT	N low	24.745723	0.578607035570065
E1.2	WT	N low	20.812093	0.573488005251023
E1.2	WT	N low	28.683722	0.520720900859873
E1.2	WT	N low	6.009953	0.48724207045196
E1.2	WT	N low	1.23975	0.459807835161455
E1.2	WT	N low	9.892625	0.418907280566674
E1.2	WT	N low	17.788863	0.395486645537679
E1.2	WT	N low	1.380533	0.393861924033547
E2	WT	N low	44.499008	0.938286251978884
E2	WT	N low	16.900396	0.856567698078708
E2	WT	N low	48.441289	0.851930778764965
E2	WT	N low	52.163755	0.810306054972994
E2	WT	N low	17.076922	0.808131353743845
E2	WT	N low	49.560919	0.625236313895293
E2	WT	N low	0	0.595353116297319
E2	WT	N low	1.50469	0.588987881098024
E2	WT	N low	19.821746	0.579803000080049
E2	WT	N low	10.134364	0.571582186781614
E2	WT	N low	35.734543	0.332114904525374
E2	WT	N low	4.509617	0.233167840634028
E3	WT	N low	17.827802	1.06134921949447
E3	WT	N low	32.527286	0.875594502609103
E3	WT	N low	1.129016	0.617236382161003
E3	WT	N low	3.867396	0.503890462269698
E3	WT	N low	0	0.343514145102581
E3	WT	N low	0	0.280848178600641
E3	WT	N low	4.500003	0.279011158006521
E3	WT	N low	4.99803	0.245652280867612
E3	WT	N low	0.017992	0.215049167023273
E3	WT	N low	2.754823	0.212623524565998
E3	WT	N low	4.142256	0.200061240861784
E3	WT	N low	1.069554	0.182135262673853
E3	WT	N low	2.62318	0.181612438557686
E30	WT	N low	15.648858	0.849787056669601
E30	WT	N low	32.022309	0.617890958058002
E30	WT	N low	5.894394	0.536872950421655
E30	WT	N low	5.502962	0.532170593957331
E30	WT	N low	9.993314	0.496600030970902
E30	WT	N low	3.895919	0.440324519281897
E30	WT	N low	16.429474	0.437750293108055
E30	WT	N low	35.433505	0.425818085023211
E30	WT	N low	9.456748	0.421042714779124
E30	WT	N low	9.617525	0.37689388775914
E30	WT	N low	0.953238	0.373906307348526
E30	WT	N low	0.103558	0.350102490140684
E30	WT	N low	3.562078	0.336329489046601
E4	WT	N low	24.63938	1.07605696894512
E4	WT	N low	8.876112	1.03253849603274
E4	WT	N low	8.169448	1.01840664384052
E4	WT	N low	10.105581	0.989400526831077
E4	WT	N low	9.471407	0.979595446272087
E4	WT	N low	12.743435	0.840038452078228
E4	WT	N low	9.720334	0.775988427659912
E4	WT	N low	0	0.551485289777971
E4	WT	N low	2.248233	0.525514164570017
E4	WT	N low	2.031847	0.421683932011347
E4	WT	N low	3.737698	0.396193754243011
E4	WT	N low	7.076993	0.388133669003481
E4	WT	N low	0.911863	0.38236945749646
E4	WT	N low	2.199767	0.332947220856541
E4	WT	N low	2.830409	0.332117990056433
E5	WT	N low	11.207981	1.06008865424922
E5	WT	N low	12.669485	0.70019197925887
E5	WT	N low	0	0.696819158170029
E5	WT	N low	1.353178	0.623994317574539
E5	WT	N low	1.16616	0.586892993179924
E5	WT	N low	32.306264	0.511693848110272
E5	WT	N low	13.283341	0.477127832767295
E5	WT	N low	0	0.368152600645057
E5	WT	N low	5.876118	0.357577151188296
E5	WT	N low	0	0.321356324641821
E5	WT	N low	0	0.312147705003839
E5	WT	N low	0	0.265868549411812
E5	WT	N low	14.696204	0.24312355197603
E6	WT	N low	20.800621	1.0479424232292
E6	WT	N low	0	0.674970964110164
E6	WT	N low	2.300533	0.432890158501359
E6	WT	N low	0.297692	0.353022484154022
E6	WT	N low	2.974491	0.338940256387091
E6	WT	N low	6.659775	0.322396181703487
E6	WT	N low	2.205415	0.303751858966462
E6	WT	N low	1.754269	0.296500839631139
E6	WT	N low	0	0.2876586778944
E6	WT	N low	0	0.208640158149875
E14	Nanog-/-	Nanog-/-	63.921568	0
E14	Nanog-/-	Nanog-/-	28.855868	0
E14	Nanog-/-	Nanog-/-	23.964791	0
E14	Nanog-/-	Nanog-/-	20.666543	0
E14	Nanog-/-	Nanog-/-	17.371097	0
E14	Nanog-/-	Nanog-/-	8.019006	0
E14	Nanog-/-	Nanog-/-	5.724002	0
E14	Nanog-/-	Nanog-/-	5.543641	0
E14	Nanog-/-	Nanog-/-	4.879001	0
E14	Nanog-/-	Nanog-/-	0	0
E21	Nanog-/-	Nanog-/-	45.969314	0
E21	Nanog-/-	Nanog-/-	14.349285	0
E21	Nanog-/-	Nanog-/-	13.473455	0
E21	Nanog-/-	Nanog-/-	12.805992	0
E21	Nanog-/-	Nanog-/-	12.63888	0
E21	Nanog-/-	Nanog-/-	11.64347	0
E21	Nanog-/-	Nanog-/-	8.83567	0
E21	Nanog-/-	Nanog-/-	5.345832	0
E21	Nanog-/-	Nanog-/-	3.351398	0
E25	Nanog-/-	Nanog-/-	16.839334	0
E25	Nanog-/-	Nanog-/-	13.02497	0
E25	Nanog-/-	Nanog-/-	7.84386	0
E25	Nanog-/-	Nanog-/-	2.493509	0
E25	Nanog-/-	Nanog-/-	0	0
E27	Nanog-/-	Nanog-/-	21.263643	0
E27	Nanog-/-	Nanog-/-	9.078413	0
E27	Nanog-/-	Nanog-/-	8.285907	0
E27	Nanog-/-	Nanog-/-	5.971267	0
E27	Nanog-/-	Nanog-/-	4.030626	0
E27	Nanog-/-	Nanog-/-	0.940061	0
E27	Nanog-/-	Nanog-/-	0.618882	0
E27	Nanog-/-	Nanog-/-	0	0
E27	Nanog-/-	Nanog-/-	0	0
E28	Nanog-/-	Nanog-/-	14.552006	0
E28	Nanog-/-	Nanog-/-	13.452523	0
E28	Nanog-/-	Nanog-/-	8.911877	0
E28	Nanog-/-	Nanog-/-	7.908103	0
E28	Nanog-/-	Nanog-/-	5.755825	0
E28	Nanog-/-	Nanog-/-	5.065395	0
E28	Nanog-/-	Nanog-/-	4.565368	0
E28	Nanog-/-	Nanog-/-	3.87913	0
E28	Nanog-/-	Nanog-/-	3.755295	0
E28	Nanog-/-	Nanog-/-	2.665079	0
E28	Nanog-/-	Nanog-/-	2.626381	0
E28	Nanog-/-	Nanog-/-	1.697719	0
E28	Nanog-/-	Nanog-/-	1.390756	0
E28	Nanog-/-	Nanog-/-	0.194644	0
E28	Nanog-/-	Nanog-/-	0	0
E29	Nanog-/-	Nanog-/-	20.502504	0
E29	Nanog-/-	Nanog-/-	17.4674	0
E29	Nanog-/-	Nanog-/-	16.3195	0
E29	Nanog-/-	Nanog-/-	14.511155	0
E29	Nanog-/-	Nanog-/-	9.294091	0
E29	Nanog-/-	Nanog-/-	8.995657	0
E29	Nanog-/-	Nanog-/-	7.701895	0
E29	Nanog-/-	Nanog-/-	7.315709	0
E29	Nanog-/-	Nanog-/-	6.661646	0
E29	Nanog-/-	Nanog-/-	6.317745	0
E29	Nanog-/-	Nanog-/-	3.589077	0
E29	Nanog-/-	Nanog-/-	2.57885	0
E29	Nanog-/-	Nanog-/-	2.367024	0
E29	Nanog-/-	Nanog-/-	0.221286	0

## Sheet: Figure 3h_KLF4_SOX2
KLF4-SOX2 PLA quantification (see Fig 3g,h)
Embryo_number	Genotype	Cell type	Spots per cell	NANOG Relative Intensity
E1	WT	N high	14	1.95020930027986
E1	WT	N high	9	1.89660377719464
E1	WT	N high	25	1.89640998467288
E1	WT	N high	16	1.78536371593711
E1	WT	N high	22	1.71075946790071
E1	WT	N high	19	1.61270914149666
E1	WT	N high	8	1.57503019462514
E1	WT	N high	9	1.4994222682051
E1	WT	N high	19	1.37433781816447
E1	WT	N high	18	1.19138761175248
E1	WT	N high	16	1.09941396015363
E1	WT	N low	17	1.04763702223059
E1	WT	N low	8	0.952210331521998
E1	WT	N low	3	0.920924306272069
E1	WT	N low	9	0.92021333527488
E1	WT	N low	10	0.778656701169054
E1	WT	N low	17	0.64545875810875
E1	WT	N low	12	0.555909142331022
E1	WT	N low	10	0.503519566430113
E1	WT	N low	5	0.500828680225113
E1	WT	N low	11	0.490535934464745
E1	WT	N low	8	0.464803520160284
E1	WT	N low	6	0.411266238963762
E1	WT	N low	5	0.38984380161037
E1	WT	N low	7	0.376048918835886
E1	WT	N low	7	0.241854941006059
E1	WT	N low	12	0.208641561012623
E2	WT	N high	18	1.71702899147302
E2	WT	N high	14	1.55106691594102
E2	WT	N high	17	1.49136276304402
E2	WT	N high	8	1.48653411982231
E2	WT	N high	19	1.42896906749471
E2	WT	N high	7	1.35318573158267
E2	WT	N high	7	1.26950244525697
E2	WT	N high	5	1.22935424695948
E2	WT	N high	18	1.19415702014978
E2	WT	N high	10	1.15569417718802
E2	WT	N high	11	1.09929420095673
E2	WT	N low	12	1.02652685472361
E2	WT	N low	6	0.954973482336045
E2	WT	N low	1	0.775637374568705
E2	WT	N low	4	0.755871798496546
E2	WT	N low	9	0.679268229331214
E2	WT	N low	4	0.517640291128758
E2	WT	N low	3	0.417828126651911
E2	WT	N low	4	0.34552679242728
E2	WT	N low	6	0.304357011700111
E2	WT	N low	2	0.246220358767085
E3	WT	N high	2	1.96625171148608
E3	WT	N high	7	1.88968988311276
E3	WT	N high	9	1.64274050025752
E3	WT	N high	5	1.62530753998735
E3	WT	N high	7	1.61762335878604
E3	WT	N high	2	1.58599861376428
E3	WT	N high	7	1.57618235251019
E3	WT	N high	7	1.55354395911862
E3	WT	N high	12	1.54137697250892
E3	WT	N high	3	1.22343766947566
E3	WT	N high	6	1.14909773726965
E3	WT	N low	3	0.992383063636381
E3	WT	N low	3	0.71975524543717
E3	WT	N low	3	0.611166364787703
E3	WT	N low	8	0.5598940395038
E3	WT	N low	4	0.526829232120723
E3	WT	N low	3	0.476147129302117
E3	WT	N low	6	0.438884796878571
E3	WT	N low	4	0.428621436304992
E3	WT	N low	6	0.425330078779553
E3	WT	N low	3	0.423797728867205
E3	WT	N low	4	0.349476453286613
E3	WT	N low	5	0.346746846420449
E3	WT	N low	4	0.329717286397645
E4	WT	N high	29	1.92828729332503
E4	WT	N high	17	1.9000984131415
E4	WT	N high	26	1.89252688820168
E4	WT	N high	24	1.79994999461992
E4	WT	N high	19	1.75561623909883
E4	WT	N high	19	1.75246252427821
E4	WT	N high	12	1.39893736473492
E4	WT	N high	15	1.3598805643686
E4	WT	N high	12	1.30988040056074
E4	WT	N high	28	1.27553568712773
E4	WT	N high	18	1.25311667184428
E4	WT	N low	24	1.07093367229362
E4	WT	N low	11	0.82258531847644
E4	WT	N low	12	0.778288070102232
E4	WT	N low	2	0.669680647988715
E4	WT	N low	21	0.549901119235909
E4	WT	N low	18	0.467192540541176
E4	WT	N low	19	0.452727639778823
E4	WT	N low	20	0.418852057330644
E4	WT	N low	5	0.404312193288047
E4	WT	N low	2	0.399378884415073
E4	WT	N low	10	0.343890654296449
E4	WT	N low	9	0.339896914934933
E4	WT	N low	16	0.334210370768239
E4	WT	N low	22	0.32185787524827
E5	WT	N high	26	2.17135214791201
E5	WT	N high	13	1.96275419273709
E5	WT	N high	12	1.87976083872815
E5	WT	N high	28	1.74836119734574
E5	WT	N high	15	1.49055804642699
E5	WT	N high	9	1.33592106547541
E5	WT	N high	15	1.29281977596892
E5	WT	N high	27	1.28390321612832
E5	WT	N high	13	1.27774678046231
E5	WT	N high	14	1.22780830632945
E5	WT	N high	18	1.10262994285253
E5	WT	N low	10	1.08784507349583
E5	WT	N low	9	1.06404824875367
E5	WT	N low	10	0.921698803512429
E5	WT	N low	4	0.911403968868772
E5	WT	N low	5	0.888454771394349
E5	WT	N low	8	0.847803426353967
E5	WT	N low	4	0.833125243876552
E5	WT	N low	4	0.775900635001074
E5	WT	N low	10	0.757940328678152
E5	WT	N low	6	0.708377849841478
E5	WT	N low	12	0.688875557153716
E5	WT	N low	13	0.638078093157768
E5	WT	N low	5	0.501388093097033
E5	WT	N low	12	0.434938186987679
E5	WT	N low	7	0.320062139194797
E5	WT	N low	12	0.31065546901152
E5	WT	N low	7	0.270883044101379
E5	WT	N low	9	0.264905557152888
E6	WT	N high	15	3.28779419631198
E6	WT	N high	8	2.03388234481004
E6	WT	N high	11	1.70758062340243
E6	WT	N high	9	1.59429284709362
E6	WT	N high	9	1.39083585466941
E6	WT	N high	8	1.25353934344194
E6	WT	N high	11	1.17365304695003
E6	WT	N low	5	0.881932706492363
E6	WT	N low	12	0.551662999205143
E6	WT	N low	9	0.474030455058258
E6	WT	N low	4	0.369127466989971
E6	WT	N low	7	0.3364111347799
E6	WT	N low	11	0.285390244232701
E6	WT	N low	4	0.250068261900805
E6	WT	N low	8	0.224219317161464
E6	WT	N low	6	0.18557915749995
E15	DKO	DKO	2	0
E15	DKO	DKO	1	0
E15	DKO	DKO	5	0
E15	DKO	DKO	6	0
E15	DKO	DKO	4	0
E15	DKO	DKO	1	0
E15	DKO	DKO	0	0
E15	DKO	DKO	3	0
E15	DKO	DKO	2	0
E15	DKO	DKO	2	0
E15	DKO	DKO	1	0
E15	DKO	DKO	1	0
E15	DKO	DKO	5	0
E15	DKO	DKO	5	0
E15	DKO	DKO	3	0
E15	DKO	DKO	3	0
E15	DKO	DKO	4	0
E15	DKO	DKO	1	0
E15	DKO	DKO	2	0
E15	DKO	DKO	8	0
E15	DKO	DKO	9	0
E18	DKO	DKO	0	0
E18	DKO	DKO	6	0
E18	DKO	DKO	2	0
E18	DKO	DKO	2	0
E18	DKO	DKO	4	0
E18	DKO	DKO	3	0
E18	DKO	DKO	6	0
E18	DKO	DKO	5	0
E18	DKO	DKO	2	0
E18	DKO	DKO	6	0
E18	DKO	DKO	5	0
E18	DKO	DKO	2	0
E18	DKO	DKO	3	0
E18	DKO	DKO	4	0
E3.2	DKO	DKO	1	0
E3.2	DKO	DKO	2	0
E3.2	DKO	DKO	7	0
E3.2	DKO	DKO	3	0
E3.2	DKO	DKO	2	0
E3.2	DKO	DKO	4	0
E3.2	DKO	DKO	6	0
E3.2	DKO	DKO	5	0
E3.2	DKO	DKO	7	0
E3.2	DKO	DKO	2	0
E3.2	DKO	DKO	3	0
E3.2	DKO	DKO	1	0
E3.2	DKO	DKO	1	0
E3.2	DKO	DKO	0	0
E3.2	DKO	DKO	7	0
E3.2	DKO	DKO	3	0
E3.2	DKO	DKO	1	0
E3.2	DKO	DKO	4	0
E5.2	DKO	DKO	4	0
E5.2	DKO	DKO	3	0
E5.2	DKO	DKO	4	0
E5.2	DKO	DKO	3	0
E5.2	DKO	DKO	4	0
E5.2	DKO	DKO	5	0
E5.2	DKO	DKO	11	0
E5.2	DKO	DKO	3	0
E5.2	DKO	DKO	3	0
E5.2	DKO	DKO	9	0
E5.2	DKO	DKO	2	0
E5.2	DKO	DKO	4	0
E5.2	DKO	DKO	2	0
E5.2	DKO	DKO	8	0
E5.2	DKO	DKO	3	0
E5.2	DKO	DKO	4	0
E5.2	DKO	DKO	3	0
E5.2	DKO	DKO	4	0
E5.2	DKO	DKO	8	0
E5.2	DKO	DKO	4	0
E5.2	DKO	DKO	7	0
E5.2	DKO	DKO	6	0
E5.2	DKO	DKO	4	0
E5.2	DKO	DKO	7	0
E5.2	DKO	DKO	12	0
E5.2	DKO	DKO	6	0

## Sheet: Figure 3h_OCT4_SOX2
OCT4-SOX2 PLA quantification (see Fig 3g,h)
Embryo_number	Genotype	Cell type	Voxels volume per cell	NANOG Relative Intensity
E1	WT	N high	170.748822	1.48812239804155
E1	WT	N high	309.262569	1.48408997123036
E1	WT	N high	124.538014	1.46439100080309
E1	WT	N high	53.896058	1.44360403811084
E1	WT	N high	114.77458	1.40537248867435
E1	WT	N high	122.483601	1.39330473958236
E1	WT	N high	135.131884	1.34130333584749
E1	WT	N high	103.850461	1.19131401569755
E1	WT	N high	76.9968	1.18078860665956
E1	WT	N high	56.433224	1.15334544502283
E1	WT	N high	106.228967	1.13709499680722
E1	WT	N low	107.821346	1.04353872406445
E1	WT	N low	18.03693	1.03285249872202
E1	WT	N low	49.807999	1.029887540622
E1	WT	N low	37.479581	1.02687483769668
E1	WT	N low	46.928416	1.0112964146403
E1	WT	N low	188.380523	0.992223523994496
E1	WT	N low	65.32737	0.895912928847562
E1	WT	N low	57.532131	0.827518198627097
E1	WT	N low	0	0.813997530351785
E1	WT	N low	45.354043	0.791779743785154
E1	WT	N low	19.65442	0.787130683258794
E1	WT	N low	121.022884	0.764975090741374
E1	WT	N low	64.601796	0.653156149588101
E1	WT	N low	15.016486	0.652786201379767
E1	WT	N low	0	0.622359074523357
E1	WT	N low	93.592534	0.607342611971255
E1	WT	N low	35.665157	0.413316813988681
E1	WT	N low	34.238397	0.350320396719942
E1.2	WT	N high	156.277528	2.33267667134593
E1.2	WT	N high	124.970808	2.07834041678184
E1.2	WT	N high	31.957243	1.87603139222162
E1.2	WT	N high	73.748663	1.53500362216473
E1.2	WT	N high	127.543161	1.51964146659422
E1.2	WT	N high	19.604684	1.43753621981087
E1.2	WT	N high	38.185649	1.33022525410476
E1.2	WT	N high	38.103949	1.157551758958
E1.2	WT	N low	31.501618	0.936615879182263
E1.2	WT	N low	6.33652	0.759783191579461
E1.2	WT	N low	108.528513	0.748658995695222
E1.2	WT	N low	76.651902	0.676191321897345
E1.2	WT	N low	48.692719	0.570144841641532
E1.2	WT	N low	27.76951	0.562903996879718
E1.2	WT	N low	78.98905	0.54608334306528
E1.2	WT	N low	41.056219	0.527938332223851
E1.2	WT	N low	47.801167	0.523069444277288
E1.2	WT	N low	29.582316	0.499782634889295
E1.2	WT	N low	14.9876	0.463103934714789
E1.2	WT	N low	11.171192	0.462658886127673
E1.2	WT	N low	63.396228	0.45605839584433
E10	WT	N high	111.244091	2.62744980229896
E10	WT	N high	66.422382	2.2677522043477
E10	WT	N high	199.332429	2.18882896280151
E10	WT	N high	247.234176	2.13023203557177
E10	WT	N high	176.104009	1.52089380517589
E10	WT	N high	234.413454	1.48878734791884
E10	WT	N low	202.858981	0.929561966059805
E10	WT	N low	89.375785	0.88866781196206
E10	WT	N low	42.36445	0.565938142932548
E10	WT	N low	63.080458	0.480761354353562
E10	WT	N low	38.423646	0.42863484758075
E10	WT	N low	60.479577	0.414773730869096
E10	WT	N low	22.23462	0.401094988102812
E10	WT	N low	60.754962	0.387248005715563
E10	WT	N low	91.527459	0.380647216550817
E10	WT	N low	128.261314	0.335775279143536
E10	WT	N low	117.495283	0.285300363250193
E10	WT	N low	147.382159	0.27765213536459
E18	WT	N high	149.542925	1.82761407991946
E18	WT	N high	364.687392	1.67141471318346
E18	WT	N high	318.545708	1.63277935444515
E18	WT	N high	144.874625	1.61187086613633
E18	WT	N high	118.180249	1.48221558076822
E18	WT	N high	107.680942	1.38522301802297
E18	WT	N high	212.743167	1.37967940758442
E18	WT	N high	152.974181	1.36526065976663
E18	WT	N high	135.871218	1.26818478128424
E18	WT	N high	156.517624	1.18608133350081
E18	WT	N high	301.817655	1.18232753118306
E18	WT	N low	124.000337	1.07107970695495
E18	WT	N low	99.840358	1.01817848709739
E18	WT	N low	29.093647	1.01698997940174
E18	WT	N low	167.424097	0.931203947990294
E18	WT	N low	99.346897	0.870408608423609
E18	WT	N low	72.925192	0.754053111144529
E18	WT	N low	188.128931	0.747285705398618
E18	WT	N low	41.943942	0.716800671028283
E18	WT	N low	91.542399	0.636432619199609
E18	WT	N low	89.979231	0.608675746399414
E18	WT	N low	33.186174	0.598013622954651
E18	WT	N low	37.711078	0.528257330413693
E18	WT	N low	71.510672	0.474326919197769
E18	WT	N low	37.984012	0.389147675973523
E18	WT	N low	77.991035	0.363316077401249
E18	WT	N low	39.219228	0.283178465225922
E20	DKO	DKO	54.406865	0
E20	DKO	DKO	33.007931	0
E20	DKO	DKO	75.641696	0
E20	DKO	DKO	48.9591	0
E20	DKO	DKO	23.326847	0
E20	DKO	DKO	56.736239	0
E20	DKO	DKO	6.741674	0
E20	DKO	DKO	61.588467	0
E20	DKO	DKO	29.426116	0
E20	DKO	DKO	74.731659	0
E20	DKO	DKO	50.887259	0
E20	DKO	DKO	55.465057	0
E20	DKO	DKO	195.181805	0
E20	DKO	DKO	57.148507	0
E20	DKO	DKO	51.993698	0
E20	DKO	DKO	18.937605	0
E20	DKO	DKO	113.506575	0
E20	DKO	DKO	16.769294	0
E20	DKO	DKO	17.038006	0
E20	DKO	DKO	103.763362	0
E20	DKO	DKO	37.700962	0
E20	DKO	DKO	104.459713	0
E20	DKO	DKO	23.085544	0
E20	DKO	DKO	57.297433	0
E20	DKO	DKO	77.739158	0
E23	WT	N high	379.809326	3.32525420899551
E23	WT	N high	252.711725	2.11514696675161
E23	WT	N high	135.137258	1.9772046110356
E23	WT	N high	393.762353	1.84000605500333
E23	WT	N high	188.48696	1.62560374737252
E23	WT	N high	365.968265	1.49779369225738
E23	WT	N high	184.703828	1.45033958154949
E23	WT	N high	89.200287	1.22230481648595
E23	WT	N high	124.186748	1.21059852599992
E23	WT	N low	84.061028	1.07744168282521
E23	WT	N low	134.250679	0.925297769985881
E23	WT	N low	124.171649	0.920322012386339
E23	WT	N low	130.100746	0.729203994623127
E23	WT	N low	309.964615	0.651050645713881
E23	WT	N low	166.267563	0.567473744714308
E23	WT	N low	107.200296	0.522403561226391
E23	WT	N low	55.416539	0.458499226617894
E23	WT	N low	100.364229	0.446275403647373
E23	WT	N low	62.495126	0.414068750589886
E23	WT	N low	154.568923	0.401474039183895
E23	WT	N low	59.359054	0.365470118713701
E23	WT	N low	73.253807	0.361133436713409
E23	WT	N low	181.096983	0.315251652035097
E23	WT	N low	63.749505	0.298543418568909
E23	WT	N low	123.245695	0.281838337003394
E26	WT	N high	77.447582	2.3166817967565
E26	WT	N high	151.060852	1.79500478460271
E26	WT	N high	66.897293	1.77356165726919
E26	WT	N high	78.801898	1.67818872691407
E26	WT	N high	95.381564	1.66941559490591
E26	WT	N high	110.058763	1.63848326642973
E26	WT	N high	109.233316	1.52447260867735
E26	WT	N high	63.30272	1.46307547208674
E26	WT	N high	124.715938	1.31298189189004
E26	WT	N high	65.062356	1.20652839201223
E26	WT	N high	42.573475	1.20252873590157
E26	WT	N low	23.360758	1.02664786690038
E26	WT	N low	40.096282	0.859810128232609
E26	WT	N low	160.489247	0.78615345997134
E26	WT	N low	47.359345	0.708544943129212
E26	WT	N low	103.058845	0.562591640402132
E26	WT	N low	105.129003	0.530295938218764
E26	WT	N low	154.102625	0.515209413919165
E26	WT	N low	56.447594	0.499108175842254
E26	WT	N low	112.456474	0.494833882938227
E26	WT	N low	104.379453	0.490652823137116
E26	WT	N low	71.495153	0.460261560569909
E26	WT	N low	37.245671	0.414717765137334
E26	WT	N low	33.170428	0.367276498016549
E26	WT	N low	66.515736	0.363619823727064
E26	WT	N low	27.105857	0.33935315241188
E33	DKO	DKO	42.375884	0
E33	DKO	DKO	18.618282	0
E33	DKO	DKO	126.689806	0
E33	DKO	DKO	44.467273	0
E33	DKO	DKO	98.862578	0
E33	DKO	DKO	19.610748	0
E33	DKO	DKO	150.668077	0
E33	DKO	DKO	167.583949	0
E33	DKO	DKO	87.223854	0
E33	DKO	DKO	91.558451	0
E33	DKO	DKO	281.46907	0
E33	DKO	DKO	131.527685	0
E33	DKO	DKO	149.847099	0
E33	DKO	DKO	106.026301	0
E33	DKO	DKO	128.195723	0
E33	DKO	DKO	113.798017	0
E33	DKO	DKO	121.767821	0
E6	DKO	DKO	24.97537	0
E6	DKO	DKO	97.352645	0
E6	DKO	DKO	8.981881	0
E6	DKO	DKO	98.813902	0
E6	DKO	DKO	22.499485	0
E6	DKO	DKO	171.390367	0
E6	DKO	DKO	71.578254	0
E6	DKO	DKO	77.259278	0
E6	DKO	DKO	84.113599	0
E6	DKO	DKO	105.688208	0
E6	DKO	DKO	131.846642	0
E6	DKO	DKO	35.006479	0
E6	DKO	DKO	105.621674	0
E6	DKO	DKO	108.66028	0
E6	DKO	DKO	37.040865	0
E6	DKO	DKO	110.517502	0
E6	DKO	DKO	80.110627	0
E6	DKO	DKO	60.506196	0
E6	DKO	DKO	54.922429	0
E6	DKO	DKO	26.168931	0
E6	DKO	DKO	15.99441	0
E6	DKO	DKO	128.05186	0
E6	DKO	DKO	64.354492	0
E6	DKO	DKO	63.047886	0
E6	DKO	DKO	52.574036	0
E6	DKO	DKO	88.755431	0
E7	DKO	DKO	33.527162	0
E7	DKO	DKO	47.429032	0
E7	DKO	DKO	25.802215	0
E7	DKO	DKO	74.363954	0
E7	DKO	DKO	3.493208	0
E7	DKO	DKO	22.530865	0
E7	DKO	DKO	22.323581	0
E7	DKO	DKO	35.988687	0
E7	DKO	DKO	58.431448	0
E7	DKO	DKO	33.546744	0
E7	DKO	DKO	26.634702	0
E7	DKO	DKO	65.078923	0
E7	DKO	DKO	27.539319	0
E7	DKO	DKO	17.577398	0
E7	DKO	DKO	27.075708	0
E7	DKO	DKO	67.186352	0
E7	DKO	DKO	15.735058	0
E7	DKO	DKO	5.35276	0
E7	DKO	DKO	17.473343	0
E7	DKO	DKO	70.686089	0
E7	DKO	DKO	29.282334	0
E7	DKO	DKO	16.016677	0
E7	DKO	DKO	39.646281	0
E7.2	WT	N high	96.591392	2.07609318325394
E7.2	WT	N high	130.731768	1.8729226732609
E7.2	WT	N high	72.461396	1.86071523699535
E7.2	WT	N high	20.705483	1.77179523367638
E7.2	WT	N high	22.758237	1.4727745402853
E7.2	WT	N high	36.799913	1.42951296325731
E7.2	WT	N high	46.32012	1.26929975228859
E7.2	WT	N high	74.235437	1.22652494786102
E7.2	WT	N high	67.015367	1.13753343159685
E7.2	WT	N low	32.3933	0.884336372151178
E7.2	WT	N low	105.338579	0.802012372417869
E7.2	WT	N low	28.776103	0.699041480816474
E7.2	WT	N low	31.553386	0.667526259052548
E7.2	WT	N low	39.299428	0.642085224320174
E7.2	WT	N low	44.160952	0.571352001365905
E7.2	WT	N low	27.641525	0.500764961413562
E7.2	WT	N low	88.173084	0.488383812266474
E7.2	WT	N low	30.968523	0.46183936737313
E7.2	WT	N low	60.244874	0.414177213294652
E7.2	WT	N low	73.229691	0.395679033989987
E7.2	WT	N low	92.207015	0.355629939062405
